# Supplementary material for: Statistical patterns of human mobility in emerging Bicycle Sharing Systems
Source: PLoS One. 2018 Mar 15;13(3):e0193795. doi: 10.1371/journal.pone.0193795 (PMC5854355; doi:10.1371/journal.pone.0193795)
Supplement: S1 Dataset — (CSV) [file pone.0193795.s001.csv]

	0303	0606	0101	0301	0103	0306	0603	0202	0707	0307	0703	1313	1111	0106	0611	0610	0909	1106	1010	1006	0601	0607	0706	0613	0104	0710	0401	1306	1007	0109	0803	0901	0308	0404	1414	1003	0808	0310	0403	0304	0201	0102	1110	1011	0801	0108	0701	0107	1113
2016-01-01 0	5	3	2	0	1	1	1	1	0	1	1	0	0	0	0	0	0	0	0	1	0	1	1	0	0	0	0	0	0	0	0	0	0	0	0	0	0	1	0	0	0	0	0	0	0	0	0	1	0
2016-01-01 1	10	7	7	4	0	1	1	1	1	0	1	2	0	0	0	0	0	0	1	0	0	0	0	0	1	0	0	1	0	0	0	0	0	1	0	0	0	0	0	0	0	0	0	0	0	0	0	0	0
2016-01-01 2	8	5	1	3	1	3	1	1	1	1	1	0	0	0	1	1	0	0	0	1	0	0	0	0	1	2	0	0	0	2	0	0	0	1	0	1	0	0	0	0	0	0	0	0	0	0	0	0	0
2016-01-01 3	2	1	4	1	0	0	0	0	0	0	0	1	0	0	1	1	0	0	0	0	0	1	0	0	1	1	0	1	0	0	0	0	0	0	0	0	0	1	0	1	0	0	0	0	0	0	0	0	0
2016-01-01 4	2	5	0	0	0	0	0	0	0	0	0	0	0	0	0	0	1	1	0	0	0	0	0	0	0	0	0	0	0	0	0	0	0	0	0	0	0	0	0	0	0	0	0	0	0	0	0	0	0
2016-01-01 5	0	0	0	1	0	0	0	0	0	0	0	0	0	0	0	0	0	0	0	0	0	0	0	0	0	0	0	0	0	0	0	0	0	2	0	0	0	0	0	0	0	0	0	0	0	0	0	0	0
2016-01-01 6	3	2	0	2	0	0	1	0	0	0	1	0	0	0	0	0	0	0	1	0	0	0	0	0	0	0	1	0	0	0	0	0	0	0	0	0	0	0	1	0	0	0	0	0	0	0	0	0	0
2016-01-01 7	3	3	2	0	1	2	0	0	1	0	0	1	0	0	0	0	0	1	0	0	0	0	0	0	0	0	0	0	0	0	0	0	0	0	0	0	0	0	0	0	0	0	0	0	0	0	0	0	0
2016-01-01 8	8	2	1	1	0	0	0	2	0	0	0	0	0	0	1	0	0	0	0	0	0	0	1	1	0	0	1	0	0	0	0	1	0	0	0	1	0	0	1	0	0	0	0	0	0	0	0	0	0
2016-01-01 9	17	10	4	0	0	1	2	1	1	0	2	0	0	0	0	0	0	0	0	0	0	1	0	0	0	0	0	0	0	0	0	0	0	0	0	0	0	0	0	0	0	0	0	1	0	0	0	0	0
2016-01-01 10	17	16	0	1	0	2	3	0	0	0	0	1	0	0	0	0	0	0	1	0	0	0	1	0	0	1	0	0	0	0	0	0	0	0	0	1	0	1	0	0	0	0	0	0	0	0	0	0	0
2016-01-01 11	14	13	5	6	3	2	2	0	1	0	2	2	3	0	0	0	0	0	1	2	1	0	0	0	0	0	0	0	1	0	0	0	0	0	0	0	0	0	0	0	0	0	0	0	0	0	0	0	0
2016-01-01 12	18	12	5	1	4	2	1	4	2	2	1	1	1	0	0	0	0	0	0	1	0	1	0	0	0	1	0	0	0	0	0	0	0	0	0	0	0	0	0	0	0	0	0	0	0	0	0	0	0
2016-01-01 13	16	10	3	1	4	5	1	2	0	0	1	1	2	0	1	0	1	1	1	1	0	2	0	0	1	1	0	0	0	0	0	1	0	0	0	0	0	0	0	0	0	0	0	0	0	0	0	0	0
2016-01-01 14	7	11	7	2	2	3	6	1	1	0	2	0	0	0	0	0	0	0	2	0	1	0	1	0	0	0	0	1	0	0	0	0	0	1	0	0	0	0	1	0	0	0	0	0	0	0	0	0	0
2016-01-01 15	20	18	8	1	4	3	5	0	2	0	0	0	0	0	0	1	1	1	2	0	0	1	1	1	0	0	0	0	1	0	0	0	0	0	0	0	0	0	0	1	0	0	0	0	0	0	0	0	0
2016-01-01 16	14	7	4	2	3	1	2	2	2	1	0	0	1	0	1	1	0	0	0	0	0	0	1	0	0	1	0	0	1	1	1	2	2	0	0	0	0	0	0	0	0	0	0	0	0	0	0	0	0
2016-01-01 17	10	8	9	1	0	2	3	1	0	1	2	0	0	0	0	0	0	0	0	0	0	1	0	0	0	0	0	0	1	1	0	0	0	0	0	0	0	0	0	0	0	0	0	0	0	0	0	0	0
2016-01-01 18	16	16	2	3	1	0	0	1	1	0	2	0	0	0	0	1	0	0	0	0	0	0	0	0	0	0	0	0	0	0	0	0	0	1	0	0	0	0	0	0	0	0	0	0	0	0	0	0	1
2016-01-01 19	19	8	2	5	1	2	0	1	0	0	0	0	0	0	0	1	0	1	1	1	0	0	1	0	0	1	0	0	0	1	0	0	0	0	0	0	0	0	0	0	0	0	0	0	0	0	0	0	0
2016-01-01 20	5	7	2	0	0	1	0	1	1	0	0	1	0	1	0	0	0	1	0	0	0	0	0	0	0	0	0	0	0	0	0	0	0	0	0	0	0	0	0	0	0	0	0	0	0	0	0	0	0
2016-01-01 21	8	13	3	0	2	1	0	1	0	1	0	0	0	0	0	0	1	0	1	0	0	0	0	0	0	0	0	0	0	0	1	0	0	0	0	0	0	0	0	1	0	0	0	0	0	0	0	0	0
2016-01-01 22	4	6	2	0	2	1	2	3	2	0	0	0	0	0	0	0	2	1	0	0	0	0	0	0	0	0	0	0	2	0	0	0	0	0	0	0	0	0	0	0	0	0	0	0	0	0	0	0	0
2016-01-01 23	6	8	2	2	0	3	0	1	3	0	1	0	0	0	0	0	0	0	0	0	0	0	0	0	0	1	0	0	0	0	0	0	0	1	0	1	0	0	0	0	0	0	0	0	0	0	0	0	0
2016-01-02 0	2	5	0	0	0	0	3	0	0	0	0	0	0	0	0	0	0	0	0	0	0	0	0	0	0	0	0	0	0	0	0	0	0	0	0	0	0	0	0	0	0	0	0	0	0	0	0	0	0
2016-01-02 1	0	2	0	0	1	0	0	0	0	0	0	0	0	0	0	0	1	0	0	0	0	1	0	0	0	0	0	0	0	0	0	0	0	0	0	0	0	0	0	0	0	0	0	0	0	0	0	0	0
2016-01-02 2	2	3	0	0	0	0	0	0	0	0	0	0	0	0	0	0	0	0	0	0	0	0	0	0	0	0	0	0	0	0	0	0	0	0	0	0	0	0	0	0	0	0	0	0	0	0	0	0	0
2016-01-02 3	0	1	1	0	0	0	0	0	0	0	0	2	0	0	0	0	1	0	0	0	0	0	0	0	0	0	0	0	0	0	0	0	0	0	0	0	0	0	0	0	0	0	0	0	0	0	0	0	0
2016-01-02 4	0	1	0	0	0	0	0	0	0	0	0	0	0	0	0	0	0	0	0	0	0	0	0	0	1	0	0	0	0	0	0	0	0	0	0	0	0	0	0	0	0	0	0	0	1	0	0	0	0
2016-01-02 5	2	1	0	1	1	0	0	1	0	0	0	0	0	0	0	0	0	0	0	0	0	0	0	0	0	0	0	0	0	0	0	0	0	0	0	0	0	0	1	0	0	0	0	0	0	0	0	0	0
2016-01-02 6	5	1	0	2	1	1	1	1	0	0	0	0	1	0	0	0	0	0	1	0	0	0	0	0	0	0	2	0	0	0	1	0	0	0	0	0	0	0	0	0	0	0	1	0	0	0	0	0	0
2016-01-02 7	9	7	2	2	0	2	4	1	1	0	0	0	2	0	0	0	0	1	0	0	0	0	0	0	0	0	0	0	0	0	0	0	0	0	0	1	0	0	0	0	0	0	0	0	0	0	0	0	0
2016-01-02 8	17	7	4	1	1	2	4	2	0	0	4	1	0	0	0	0	0	0	0	0	0	0	0	0	0	0	0	0	1	0	0	2	0	0	0	0	0	0	0	0	0	0	0	1	0	0	0	0	0
2016-01-02 9	18	19	7	2	6	0	6	1	1	0	0	1	0	0	2	1	0	0	0	0	0	0	2	0	0	0	0	1	0	0	0	1	1	0	0	0	1	0	0	0	0	0	0	0	0	0	0	0	0
2016-01-02 10	39	20	12	2	4	3	4	0	2	0	1	0	1	0	0	1	0	0	0	0	0	2	0	0	0	1	0	1	1	0	0	0	0	0	0	1	0	0	0	0	0	0	0	0	0	0	0	0	0
2016-01-02 11	36	25	4	5	1	3	1	3	3	2	3	1	1	0	0	1	0	1	2	1	0	0	0	0	2	1	2	1	0	0	0	1	0	2	0	0	0	0	0	0	0	0	0	0	0	0	0	0	0
2016-01-02 12	36	27	6	4	1	3	3	0	1	1	2	0	0	0	2	2	3	1	2	0	0	2	0	0	0	1	0	1	2	0	0	0	0	1	0	1	0	0	0	0	0	0	0	0	0	0	1	0	0
2016-01-02 13	42	21	3	4	8	7	5	0	1	4	2	1	2	0	1	1	0	2	1	0	0	0	0	0	2	0	0	0	0	0	0	0	0	0	0	0	0	0	0	0	0	0	1	0	0	0	0	0	0
2016-01-02 14	29	26	16	4	7	1	6	0	5	0	2	0	2	0	2	0	0	2	2	2	0	0	0	1	0	1	1	1	0	0	1	1	0	0	0	0	0	0	0	0	0	0	1	0	0	0	0	0	0
2016-01-02 15	23	28	11	2	4	5	3	4	3	5	3	1	0	1	0	0	1	1	1	3	0	0	1	1	0	0	2	1	1	0	0	2	1	0	0	1	0	0	0	0	0	0	0	0	0	0	0	0	0
2016-01-02 16	30	19	6	2	2	5	2	4	3	2	4	2	0	0	3	1	3	1	1	1	1	1	2	0	3	1	0	1	0	0	0	0	0	1	0	0	0	0	1	0	0	0	0	0	0	2	0	0	0
2016-01-02 17	27	17	2	2	5	2	3	6	2	0	0	1	0	0	0	0	4	0	1	0	1	3	2	1	1	0	0	0	0	2	0	0	0	0	0	0	0	0	0	0	0	0	0	0	0	0	0	0	0
2016-01-02 18	19	11	1	1	1	2	2	1	0	0	5	2	1	0	0	0	0	0	1	1	0	1	0	0	2	0	1	0	1	0	0	1	0	0	0	0	0	0	0	0	0	0	0	0	0	0	0	0	0
2016-01-02 19	11	12	8	2	4	2	1	3	0	1	1	0	1	0	0	1	0	1	1	1	0	0	0	1	0	0	0	0	1	0	0	0	0	1	0	0	0	0	0	0	0	0	0	1	0	0	0	0	0
2016-01-02 20	10	8	3	2	0	0	2	1	0	5	2	1	2	0	0	0	0	1	1	0	0	0	0	0	1	0	0	0	0	2	1	0	0	0	0	0	0	1	0	0	0	0	0	0	0	0	0	0	0
2016-01-02 21	11	11	3	2	2	1	1	0	2	0	1	1	0	0	0	0	0	0	1	0	0	0	1	0	0	0	3	0	0	0	0	0	0	0	0	0	0	1	0	0	0	0	0	0	0	0	0	0	0
2016-01-02 22	10	8	1	1	1	3	0	2	1	1	0	0	0	0	1	1	0	0	0	0	0	2	0	1	1	0	1	0	0	0	0	0	0	0	0	0	0	0	0	0	0	0	0	0	0	0	0	1	0
2016-01-02 23	4	5	1	1	1	0	1	2	0	1	0	1	0	0	0	1	0	1	0	0	0	0	0	1	1	0	0	0	0	0	1	0	0	0	0	0	0	1	0	0	0	0	1	0	0	0	0	0	0
2016-01-03 0	3	3	2	2	0	0	0	0	0	0	1	0	0	0	0	0	1	1	1	0	0	0	0	0	0	0	0	1	0	0	0	0	0	0	0	0	0	0	0	0	0	0	0	0	0	0	0	0	0
2016-01-03 1	2	4	1	0	0	0	1	4	0	2	1	2	1	0	0	0	0	0	0	0	0	1	0	0	0	0	0	0	0	0	0	3	0	0	0	0	0	0	0	0	0	0	0	0	0	0	0	0	0
2016-01-03 2	1	4	0	0	1	0	0	0	0	1	0	0	0	0	0	0	0	0	0	0	0	0	0	0	0	1	0	0	0	0	0	0	0	0	0	0	0	0	0	0	0	0	0	1	0	0	0	0	0
2016-01-03 3	1	3	0	0	0	0	0	0	0	0	0	0	0	0	1	0	1	0	0	0	0	0	0	0	0	0	0	0	0	0	0	0	0	0	0	0	0	0	0	0	0	0	0	0	0	0	0	0	0
2016-01-03 4	5	1	0	0	0	0	1	0	0	0	0	0	0	0	0	0	0	0	0	1	0	0	0	0	0	0	0	0	0	0	0	0	0	0	0	0	0	0	0	0	0	0	0	0	0	0	0	0	0
2016-01-03 5	1	0	1	1	0	0	0	0	0	0	0	0	0	0	0	0	0	0	0	0	0	0	0	0	1	0	0	0	0	0	0	0	0	0	0	0	0	0	0	0	0	0	0	0	0	0	0	0	0
2016-01-03 6	4	2	1	1	2	0	1	0	0	0	0	0	0	0	0	0	0	0	0	0	0	0	0	0	0	0	0	0	0	0	0	0	0	0	0	0	0	0	0	0	0	0	0	0	1	0	0	0	0
2016-01-03 7	9	6	3	0	1	1	0	0	0	1	0	0	0	0	0	0	0	0	0	0	0	0	0	0	1	0	0	0	0	0	0	0	0	0	0	0	0	0	0	0	0	0	1	0	0	0	0	0	0
2016-01-03 8	10	11	3	2	0	4	1	2	1	1	0	0	0	0	0	1	1	0	0	0	0	1	0	0	0	0	0	0	0	1	0	0	0	0	0	1	0	0	0	0	1	0	0	0	0	0	0	0	0
2016-01-03 9	18	9	14	3	2	2	6	3	2	0	1	0	0	0	2	1	4	1	0	2	0	0	0	0	0	0	0	0	0	0	0	2	0	0	0	0	0	1	0	0	0	2	0	0	0	0	0	0	1
2016-01-03 10	23	17	12	6	4	1	1	2	5	1	2	0	0	0	2	1	1	1	0	2	0	1	1	0	0	0	1	0	0	0	0	0	0	0	0	0	0	1	0	0	0	1	1	0	0	0	0	0	0
2016-01-03 11	28	18	15	5	5	0	5	3	5	0	3	1	0	0	0	0	1	2	0	2	0	0	1	0	0	0	0	1	1	0	0	0	0	1	0	1	0	1	0	0	0	0	0	1	0	0	0	0	0
2016-01-03 12	26	24	6	4	5	3	2	2	2	1	1	0	0	0	1	2	1	0	1	1	0	1	1	0	2	0	2	0	0	0	0	1	0	0	0	0	1	0	2	1	0	0	0	0	0	0	0	0	0
2016-01-03 13	36	19	17	6	2	3	2	5	3	3	0	1	0	0	0	0	0	1	1	1	1	0	0	0	0	1	2	0	0	0	0	0	0	0	0	0	0	0	0	0	0	1	0	0	0	0	0	0	0
2016-01-03 14	26	20	13	8	4	3	1	3	2	1	5	0	1	0	1	1	2	0	1	1	0	2	0	0	0	1	2	0	1	0	0	0	0	0	0	0	0	0	1	0	0	0	0	0	2	0	0	0	0
2016-01-03 15	21	27	19	6	5	7	7	5	1	1	0	0	1	2	2	1	1	1	0	2	1	3	2	0	1	0	2	1	1	0	0	0	1	1	0	0	0	0	0	0	1	0	1	1	0	2	0	0	1
2016-01-03 16	27	33	15	8	8	5	5	6	0	2	0	1	1	0	0	0	1	2	1	0	0	0	0	1	4	1	0	0	0	0	0	2	0	0	0	1	0	0	0	1	1	0	1	0	0	0	0	0	0
2016-01-03 17	25	17	6	3	2	3	6	4	2	0	1	0	1	0	0	1	2	1	0	0	0	1	0	1	1	0	0	0	1	4	0	0	1	0	0	0	0	0	0	0	0	0	0	0	0	0	0	0	0
2016-01-03 18	32	18	2	4	0	3	3	3	1	1	0	0	0	0	0	1	1	0	1	0	0	0	0	1	0	1	0	1	1	0	0	1	0	0	0	0	0	1	0	0	0	0	0	0	0	0	0	0	0
2016-01-03 19	17	7	1	1	2	1	0	4	4	1	3	1	0	0	0	1	0	0	0	0	1	0	0	1	0	1	1	0	0	2	0	0	0	1	0	0	0	0	0	0	0	0	0	0	0	0	0	1	0
2016-01-03 20	2	5	2	1	1	0	1	4	0	2	1	0	2	0	0	0	1	0	0	0	0	1	0	0	0	1	0	0	0	1	3	0	0	0	0	0	1	0	0	0	0	0	0	0	0	0	0	0	0
2016-01-03 21	7	10	2	2	1	0	2	3	0	0	0	1	1	0	0	1	0	0	1	0	0	0	0	0	0	1	1	0	0	1	0	0	1	0	0	0	0	0	0	0	0	0	0	0	0	0	0	0	0
2016-01-03 22	2	4	5	2	1	1	0	2	0	0	0	0	1	0	0	0	1	1	1	0	0	0	1	0	1	1	0	0	0	0	0	1	0	1	0	0	0	1	0	0	0	0	1	0	0	0	0	1	0
2016-01-03 23	3	4	1	0	2	0	0	0	0	0	0	0	0	0	1	0	0	0	0	0	0	0	0	0	0	0	0	0	1	0	0	0	0	0	0	0	0	0	0	0	0	0	0	0	0	0	0	0	0
2016-01-04 0	2	1	1	0	0	0	1	0	0	0	0	0	0	0	1	0	1	0	0	0	0	1	0	0	0	0	0	0	0	0	0	0	0	0	0	0	0	0	0	0	0	0	0	0	0	0	0	0	0
2016-01-04 1	1	1	0	1	0	0	0	0	0	1	0	0	0	0	0	0	0	0	0	0	0	0	0	0	0	0	0	0	0	0	0	1	0	0	0	0	0	0	0	0	0	0	0	0	0	0	0	0	0
2016-01-04 2	1	0	0	1	0	0	0	0	0	0	0	0	0	0	0	0	0	0	0	0	0	0	0	0	0	0	0	0	0	0	0	0	0	0	0	0	0	0	0	0	0	0	0	0	0	0	0	0	0
2016-01-04 3	0	1	0	0	0	0	0	0	0	0	0	0	0	0	0	0	0	0	0	0	0	0	0	0	0	0	0	0	0	0	0	1	0	0	0	0	0	0	0	0	0	0	0	0	0	0	0	0	0
2016-01-04 4	6	2	3	1	0	0	1	0	0	0	0	0	0	0	0	0	0	0	0	0	0	0	0	0	0	0	0	0	0	0	0	0	0	0	0	0	0	0	0	0	0	0	0	0	0	0	0	0	0
2016-01-04 5	15	6	4	1	4	0	3	0	1	0	0	0	0	0	0	3	0	0	0	0	0	0	0	0	0	0	0	0	0	0	1	0	0	0	0	0	0	0	0	0	0	0	2	0	1	0	0	0	0
2016-01-04 6	74	16	13	21	15	3	10	2	3	0	3	0	1	0	0	2	0	1	1	1	0	0	0	0	0	0	0	0	0	0	1	0	0	0	0	1	0	0	2	0	0	0	0	0	1	0	0	0	0
2016-01-04 7	167	33	21	45	39	2	17	8	7	2	12	1	6	0	2	0	0	1	0	1	1	0	0	0	0	0	2	0	2	0	2	1	3	0	0	1	0	0	0	4	0	0	0	0	0	0	1	0	0
2016-01-04 8	242	28	27	57	38	7	18	13	5	1	7	4	5	1	4	1	2	1	1	1	5	2	1	0	0	0	0	2	0	1	0	2	4	2	0	1	2	0	1	1	0	0	0	0	1	0	1	0	1
2016-01-04 9	57	15	16	22	12	0	8	7	1	0	3	0	3	0	0	0	1	0	0	1	1	0	2	0	0	0	0	0	0	2	1	1	0	0	0	0	1	0	2	0	0	0	0	0	0	0	1	0	0
2016-01-04 10	25	14	10	3	8	1	2	4	1	0	3	0	0	0	1	1	1	1	0	0	0	1	0	0	0	0	0	1	0	0	0	0	0	0	0	1	0	0	0	0	0	0	0	0	0	0	0	0	0
2016-01-04 11	39	10	17	6	2	1	4	1	1	1	1	0	2	0	0	0	1	0	0	0	0	0	0	0	1	0	0	0	0	1	0	0	0	0	0	0	0	0	0	1	0	0	0	0	0	0	0	0	0
2016-01-04 12	46	9	14	15	5	2	6	9	1	0	0	0	0	0	1	0	4	0	2	1	0	0	0	0	0	0	0	0	0	0	0	0	0	1	0	0	1	1	0	0	0	0	0	0	0	0	0	0	0
2016-01-04 13	47	10	15	8	10	2	0	4	0	0	2	2	0	0	1	0	2	1	0	0	0	1	0	0	0	0	1	0	0	0	0	0	0	0	0	0	0	0	0	0	0	0	0	0	0	0	0	0	0
2016-01-04 14	48	11	12	7	8	3	5	5	1	2	1	0	2	0	3	0	0	1	0	0	0	1	0	0	1	0	0	0	0	0	0	0	0	0	0	0	0	0	0	1	0	0	0	1	0	0	0	0	0
2016-01-04 15	66	16	26	17	23	4	3	4	1	1	0	0	1	1	0	0	2	2	2	0	0	0	0	1	2	0	1	2	0	1	0	1	0	0	0	0	0	0	2	0	0	0	0	0	0	0	0	0	0
2016-01-04 16	169	35	30	43	50	14	4	9	3	6	2	1	3	2	1	0	2	1	5	0	2	1	2	0	2	0	2	0	3	1	2	0	1	1	0	1	0	1	1	1	0	0	0	0	0	1	0	0	0
2016-01-04 17	274	50	48	52	53	34	5	11	8	16	2	4	9	4	2	0	2	6	4	3	0	4	2	2	2	1	0	0	1	1	2	1	1	0	0	0	0	0	0	1	0	0	0	1	0	2	0	1	0
2016-01-04 18	107	58	24	27	23	15	7	6	11	6	2	5	2	2	2	2	0	5	3	2	0	1	0	0	4	3	1	0	2	2	2	0	2	1	0	0	0	1	0	1	0	0	1	0	1	0	1	0	0
2016-01-04 19	79	39	9	7	12	7	6	1	5	7	1	0	3	2	3	3	1	1	1	0	0	0	0	2	0	0	0	1	2	0	0	1	0	0	0	0	0	1	0	1	0	0	1	0	0	0	0	0	0
2016-01-04 20	28	19	1	3	12	4	2	3	1	1	1	0	3	0	2	0	1	2	1	0	0	2	0	0	1	2	0	0	1	0	0	0	0	0	0	0	0	0	0	0	0	0	0	1	0	0	0	0	0
2016-01-04 21	26	18	2	2	2	3	5	3	0	2	0	2	0	0	1	0	0	0	4	1	0	0	0	0	2	3	1	0	0	1	0	0	0	2	0	0	1	1	0	0	0	0	0	0	0	0	0	0	0
2016-01-04 22	10	6	5	1	1	1	1	1	1	0	0	0	0	0	0	0	0	0	2	1	0	0	3	1	2	1	1	0	1	2	0	0	0	0	0	0	0	1	0	0	0	0	0	1	0	0	0	0	0
2016-01-04 23	8	3	4	1	0	2	2	2	0	0	0	0	1	0	0	0	0	0	2	0	0	1	0	0	1	0	0	0	0	0	0	1	0	1	0	0	0	0	0	0	0	0	0	0	0	0	0	0	0
2016-01-05 0	2	0	0	0	0	0	0	1	0	0	1	0	0	0	1	0	0	0	0	0	0	0	0	0	0	0	0	0	0	0	0	0	0	0	0	0	0	0	0	0	0	0	0	0	0	0	0	0	0
2016-01-05 1	2	1	0	1	0	0	0	0	0	0	0	0	0	0	0	1	1	0	0	0	0	0	0	0	0	0	0	0	0	0	0	0	0	0	0	0	0	0	0	0	0	0	0	0	0	0	0	0	0
2016-01-05 2	0	1	1	0	0	0	0	0	0	0	0	0	0	0	0	0	0	0	0	0	0	0	0	0	0	0	0	0	0	0	0	0	0	0	0	0	0	0	0	0	0	0	0	0	0	0	0	0	0
2016-01-05 3	0	0	0	0	0	0	0	0	0	0	0	0	0	0	0	0	0	0	0	0	0	0	0	0	0	0	0	0	0	0	0	0	0	0	0	0	0	0	0	0	0	0	0	0	0	0	0	0	0
2016-01-05 4	5	3	1	3	0	0	1	0	1	0	0	0	0	0	0	0	0	0	0	0	0	0	0	0	0	0	0	0	0	0	0	0	0	0	0	0	0	0	0	0	0	0	0	0	0	0	0	0	0
2016-01-05 5	15	10	4	2	5	1	4	1	1	0	0	0	0	0	1	1	0	0	0	0	0	0	0	0	0	0	0	0	0	0	1	1	0	0	0	1	0	0	1	0	0	0	1	0	1	0	1	0	0
2016-01-05 6	84	14	13	22	25	4	6	5	2	1	1	0	2	0	1	0	0	0	4	0	0	0	1	0	1	1	0	0	0	0	1	2	2	0	0	1	0	0	0	0	0	0	0	1	1	0	0	0	0
2016-01-05 7	146	41	32	47	43	1	17	2	11	2	7	0	7	0	3	0	1	0	0	1	1	0	1	1	1	0	1	0	1	0	3	1	2	0	0	1	1	1	0	2	0	0	0	0	1	0	0	0	0
2016-01-05 8	235	34	41	57	49	5	24	12	5	0	10	1	6	2	6	1	5	2	2	2	5	3	3	0	0	0	2	1	1	0	1	2	2	0	0	0	1	0	3	1	0	0	1	0	2	0	1	1	0
2016-01-05 9	66	30	16	26	11	1	5	6	4	0	7	2	3	0	0	0	0	2	0	0	2	0	1	0	1	1	2	1	0	0	1	1	0	1	0	0	0	0	1	0	0	0	0	0	1	0	0	0	0
2016-01-05 10	26	15	10	7	10	2	3	10	1	0	2	1	4	0	0	0	0	1	1	0	0	0	1	0	1	0	0	0	0	3	0	1	0	1	0	0	0	0	0	0	0	0	0	0	0	0	0	0	0
2016-01-05 11	49	7	12	8	13	1	3	4	2	0	0	0	2	0	0	0	0	0	0	0	1	1	0	0	0	2	1	1	0	0	0	2	0	0	0	0	0	0	0	0	0	0	1	1	0	0	0	0	0
2016-01-05 12	53	12	23	19	12	1	1	6	3	4	3	0	0	0	0	1	2	1	1	0	0	0	0	0	0	0	1	0	0	0	0	0	0	1	0	0	0	0	0	1	0	0	1	1	0	0	0	0	0
2016-01-05 13	62	13	10	9	11	5	3	5	1	2	1	2	2	1	0	1	2	0	1	2	0	0	2	0	1	1	0	0	0	0	1	0	0	0	0	0	2	1	0	0	0	0	0	0	0	1	0	0	0
2016-01-05 14	49	9	9	15	14	3	1	5	0	3	1	1	1	0	1	0	5	1	0	0	0	0	0	0	2	0	3	0	0	0	0	0	0	1	0	0	0	0	0	0	0	0	0	2	0	0	0	0	0
2016-01-05 15	74	18	18	15	26	2	1	5	4	0	0	1	1	1	0	0	3	2	1	2	0	2	0	0	1	0	3	1	0	0	1	0	1	1	0	1	1	0	0	0	0	0	0	0	0	0	0	0	1
2016-01-05 16	164	24	38	44	51	12	3	11	2	5	3	0	2	3	1	0	2	3	1	0	2	2	2	2	2	0	1	0	0	2	1	1	1	0	0	1	0	1	3	4	1	0	0	0	1	2	0	0	0
2016-01-05 17	259	66	44	69	67	30	6	17	11	15	1	2	5	3	4	0	2	3	2	2	0	5	2	1	5	1	1	0	3	2	4	1	6	1	0	0	0	1	0	2	0	0	0	0	0	0	0	0	0
2016-01-05 18	135	53	13	35	16	21	6	19	14	10	2	0	1	1	2	3	3	3	2	3	0	2	5	1	4	2	0	1	0	0	3	0	2	2	0	0	1	2	0	0	0	0	0	1	0	0	1	0	0
2016-01-05 19	59	39	8	13	7	14	6	4	3	9	2	1	2	0	3	2	2	1	1	3	0	2	0	1	1	1	0	1	0	1	1	1	2	0	0	0	0	0	0	0	0	0	0	0	0	0	0	0	0
2016-01-05 20	45	20	4	3	5	1	4	3	2	1	0	0	1	1	0	0	2	0	0	1	0	2	3	0	0	1	0	0	1	0	0	0	0	0	0	0	0	0	0	0	0	0	0	1	0	0	0	0	0
2016-01-05 21	27	21	2	3	8	4	2	0	0	1	2	0	0	0	1	1	0	1	2	0	0	0	1	1	2	0	1	0	1	2	0	0	1	1	0	0	1	0	0	0	0	0	0	0	0	0	0	0	0
2016-01-05 22	15	20	4	2	2	5	3	3	1	0	2	1	0	0	0	2	1	0	1	1	0	1	0	0	0	0	0	1	0	0	0	0	1	0	0	0	0	1	0	0	0	0	0	0	0	0	0	0	0
2016-01-05 23	9	7	0	0	0	0	0	2	0	0	0	1	0	0	1	0	1	0	0	0	0	0	0	0	0	0	0	0	0	1	0	0	0	0	0	0	0	0	0	0	0	0	0	0	0	0	0	0	0
2016-01-06 0	2	3	0	1	0	0	0	2	0	1	0	0	0	0	0	0	0	0	0	0	0	0	0	0	0	0	0	0	1	0	0	0	0	0	0	0	0	0	0	1	0	0	0	0	0	0	0	0	0
2016-01-06 1	2	1	0	2	0	0	0	0	0	0	0	0	0	0	0	0	0	0	0	0	0	0	0	0	1	0	0	0	0	0	0	0	0	0	0	0	0	0	0	0	0	0	0	0	0	0	0	0	0
2016-01-06 2	2	1	0	0	0	0	0	1	0	0	0	0	0	0	0	0	0	0	0	0	0	0	0	0	0	0	0	0	0	0	0	1	0	0	0	0	0	0	0	0	0	0	0	0	0	0	0	0	0
2016-01-06 3	1	1	0	1	0	0	0	0	0	1	0	0	0	0	0	0	0	0	0	0	0	0	0	0	0	0	0	0	0	0	0	1	0	0	0	0	0	0	0	0	0	0	0	0	0	0	0	0	0
2016-01-06 4	2	1	1	1	0	0	0	0	0	0	0	0	0	0	0	1	0	0	0	0	0	0	0	0	0	0	0	0	0	0	0	0	0	0	0	0	0	0	0	0	0	0	0	0	0	0	0	0	0
2016-01-06 5	22	10	4	4	6	0	1	2	0	1	2	0	0	0	1	2	0	0	0	0	0	0	0	0	1	0	0	0	0	0	1	0	0	0	0	1	0	0	0	0	0	0	1	0	2	0	0	0	0
2016-01-06 6	94	22	14	22	20	4	11	5	3	0	2	0	4	0	0	1	0	1	1	0	2	1	0	0	0	0	1	0	0	0	0	1	3	0	0	1	0	0	0	0	0	0	0	0	0	0	0	0	0
2016-01-06 7	177	32	28	52	39	4	15	3	7	2	9	1	6	1	5	0	1	0	2	2	1	0	1	0	0	0	3	0	1	0	2	0	2	0	0	1	0	1	1	1	0	0	0	0	1	0	1	0	0
2016-01-06 8	230	31	34	64	50	6	29	14	10	0	14	1	8	1	5	2	2	1	4	2	8	2	1	1	0	1	3	0	1	0	6	3	2	0	0	2	0	0	2	0	1	0	1	0	2	0	2	0	0
2016-01-06 9	95	15	21	26	20	1	8	12	5	0	6	3	1	1	1	0	1	1	0	0	0	1	2	0	0	1	3	0	2	1	0	0	1	0	0	0	0	0	0	0	0	0	0	0	0	0	0	0	0
2016-01-06 10	40	18	8	9	6	3	6	4	2	2	0	0	0	0	3	1	3	1	1	1	0	0	0	0	1	0	1	0	0	0	1	0	0	0	0	1	0	0	1	0	0	0	1	0	0	1	0	0	0
2016-01-06 11	36	14	17	13	6	3	2	3	1	2	0	0	2	0	0	0	1	0	0	0	0	1	0	0	0	0	0	0	1	0	0	0	0	1	0	0	1	0	0	0	0	0	0	1	0	0	0	0	0
2016-01-06 12	61	24	14	7	2	3	6	11	3	1	0	0	3	0	1	0	2	1	0	1	0	0	0	0	1	0	1	1	1	0	1	1	0	1	0	0	1	0	0	1	0	0	0	1	0	0	1	0	0
2016-01-06 13	62	15	14	11	29	3	5	7	0	2	2	2	3	0	1	1	1	0	1	1	0	0	0	0	0	2	0	0	0	1	1	2	0	1	0	0	0	0	0	0	0	0	1	0	0	0	0	0	0
2016-01-06 14	49	13	8	13	17	4	4	9	2	2	3	1	0	0	0	0	3	1	0	0	0	2	1	0	1	0	1	0	1	0	0	1	0	0	0	0	0	0	0	1	0	0	0	1	0	0	1	0	0
2016-01-06 15	106	24	26	15	31	3	4	4	2	2	2	0	1	1	2	0	6	5	0	0	0	0	0	0	1	1	1	1	0	0	0	1	0	2	0	1	1	1	0	0	0	0	0	0	0	0	0	0	1
2016-01-06 16	189	35	32	46	56	13	6	9	4	7	1	0	0	3	1	2	1	1	1	0	2	2	2	2	2	0	3	2	1	1	3	1	5	0	0	0	1	1	2	2	1	0	0	0	0	1	0	1	1
2016-01-06 17	292	53	48	53	63	30	7	12	17	12	3	2	6	5	2	2	5	7	3	2	0	4	3	1	1	2	1	2	4	3	1	0	3	2	0	1	2	5	1	2	0	0	0	1	0	2	0	2	0
2016-01-06 18	146	59	27	26	18	23	4	11	11	4	2	3	1	1	3	2	1	7	4	4	0	1	2	2	2	2	1	0	2	0	3	1	7	0	0	0	0	1	1	0	0	0	0	0	0	1	0	0	1
2016-01-06 19	93	45	10	12	10	20	6	4	8	7	3	0	6	0	2	1	0	1	3	0	1	0	1	0	3	0	0	0	0	1	0	1	0	0	0	0	0	1	1	0	0	0	0	0	0	0	0	0	0
2016-01-06 20	32	17	6	6	9	11	4	3	1	4	1	1	2	1	0	1	2	2	0	1	1	1	2	0	0	0	0	0	0	1	0	0	0	0	0	0	0	1	1	1	0	0	0	0	0	0	0	0	1
2016-01-06 21	29	25	5	1	3	2	2	6	3	3	2	1	3	0	1	0	0	0	1	0	0	1	0	0	1	3	0	1	1	0	6	0	0	0	0	0	0	0	0	1	0	0	0	0	0	0	0	0	0
2016-01-06 22	26	13	5	3	2	3	1	4	4	1	0	0	1	0	3	0	0	1	1	0	0	0	1	0	0	0	1	1	0	1	0	0	0	0	0	0	0	1	0	0	0	0	1	0	0	0	0	0	0
2016-01-06 23	8	4	2	1	2	3	1	2	3	1	0	0	0	0	0	2	0	0	0	0	0	0	0	1	0	0	0	0	1	0	0	0	1	0	0	0	0	0	0	0	0	0	0	0	0	0	0	0	0
2016-01-07 0	4	1	0	0	0	0	0	0	0	1	0	0	0	0	1	0	0	1	1	0	0	1	0	0	0	0	1	0	0	1	0	0	0	0	0	0	0	0	0	0	0	0	0	0	0	0	0	0	0
2016-01-07 1	1	0	0	1	0	0	0	0	1	0	0	0	1	0	0	0	0	0	0	0	0	0	0	0	0	0	0	0	0	0	0	1	0	0	0	0	0	0	0	0	0	0	0	0	0	0	0	0	0
2016-01-07 2	2	0	0	0	0	0	0	0	0	0	0	0	0	0	0	0	0	0	0	0	0	0	0	0	0	0	0	0	0	0	0	0	0	0	0	0	0	0	0	0	0	0	0	0	0	0	0	0	0
2016-01-07 3	0	0	0	1	0	1	0	0	0	0	0	0	0	0	0	0	0	0	0	0	0	0	0	0	0	0	0	0	0	0	0	1	0	0	0	0	0	0	0	0	0	0	0	1	0	0	0	0	0
2016-01-07 4	4	1	3	2	0	0	1	0	0	0	0	1	0	0	0	0	0	0	0	0	0	0	0	0	0	0	0	0	0	1	0	0	0	0	0	0	0	0	0	0	0	0	0	0	0	0	0	0	0
2016-01-07 5	22	11	3	2	2	0	2	0	0	1	0	0	0	0	2	2	0	0	0	0	0	1	0	1	0	0	1	0	0	0	1	1	0	1	0	1	0	0	3	0	0	0	0	0	0	0	0	0	0
2016-01-07 6	79	19	17	29	26	3	9	5	1	1	4	0	1	0	0	0	0	1	1	0	1	0	1	0	1	0	1	0	1	0	0	2	2	0	0	0	1	0	0	1	0	0	1	0	1	0	0	0	0
2016-01-07 7	195	36	37	54	55	4	17	2	9	0	7	4	5	0	1	1	0	0	2	4	1	0	0	1	1	1	1	1	0	0	4	0	3	0	0	1	0	1	1	2	0	0	0	0	1	0	1	0	0
2016-01-07 8	286	42	51	87	56	5	27	13	9	2	12	2	6	2	7	3	2	2	2	1	5	2	3	0	0	0	2	0	1	0	2	4	1	1	0	1	0	0	2	0	0	0	1	0	1	0	4	0	0
2016-01-07 9	93	23	15	33	11	2	6	12	1	0	7	2	2	0	1	2	1	0	0	0	1	1	0	0	1	2	0	0	1	1	1	0	0	0	0	1	0	0	0	0	0	0	1	0	0	0	0	0	0
2016-01-07 10	54	13	12	11	8	1	5	8	2	1	4	0	0	0	0	0	0	1	0	0	0	0	0	1	0	0	1	0	2	1	1	1	2	0	0	0	1	0	2	0	0	0	0	0	0	0	0	0	0
2016-01-07 11	54	10	14	16	11	1	0	6	1	0	0	1	2	0	0	0	1	2	0	1	0	0	0	0	1	0	2	0	1	0	0	0	0	1	0	0	1	0	1	0	0	0	0	1	0	0	0	0	0
2016-01-07 12	60	14	23	11	16	2	1	12	1	3	2	2	2	1	0	0	0	1	0	3	1	1	0	0	1	0	0	2	0	1	0	0	0	1	0	1	0	0	0	0	0	0	0	0	0	0	0	0	0
2016-01-07 13	58	16	14	12	17	2	2	7	1	2	0	2	2	1	2	2	1	1	0	1	1	0	1	1	2	1	2	1	0	0	0	0	0	2	0	0	0	1	1	0	1	0	0	0	0	0	0	0	0
2016-01-07 14	64	22	11	16	15	4	2	7	5	2	2	2	1	0	2	0	0	2	1	0	0	0	0	2	0	1	0	0	0	0	0	0	1	1	0	1	0	0	0	1	0	0	1	0	0	0	0	0	0
2016-01-07 15	92	19	23	18	30	7	7	8	1	5	1	0	0	2	2	2	2	1	1	0	0	1	1	1	1	0	0	2	1	0	0	1	0	0	0	0	1	1	1	2	0	0	0	1	0	0	0	1	1
2016-01-07 16	209	42	36	49	63	13	8	10	6	5	1	2	3	2	0	2	3	3	2	4	1	2	2	1	2	0	4	1	0	2	4	1	2	0	0	2	2	0	2	0	0	0	0	0	1	0	0	0	0
2016-01-07 17	288	57	57	68	69	35	12	16	12	10	2	3	7	4	4	2	5	3	1	2	0	3	2	0	5	4	3	0	5	2	1	1	3	2	0	0	3	2	0	1	0	0	0	1	0	1	0	1	1
2016-01-07 18	169	70	33	18	23	26	6	12	13	10	1	4	5	0	0	1	0	1	2	3	0	3	1	0	0	0	0	0	3	2	4	1	4	1	0	1	0	2	3	2	0	0	0	1	0	0	0	1	0
2016-01-07 19	88	43	21	16	14	13	4	9	6	2	3	3	3	2	2	1	2	1	3	1	1	3	3	3	2	1	0	3	0	1	0	0	1	0	0	0	0	0	0	0	0	0	2	1	0	1	0	0	0
2016-01-07 20	65	22	10	7	10	9	3	6	2	4	2	3	2	0	2	0	0	1	1	4	0	0	0	0	0	1	0	1	0	0	1	0	1	0	0	0	0	0	0	1	0	0	0	0	0	0	0	0	0
2016-01-07 21	47	28	6	5	6	6	1	2	2	6	1	2	0	0	1	2	0	1	0	2	0	0	1	0	1	0	0	0	1	1	1	0	0	0	0	0	1	1	0	1	0	0	0	0	2	0	0	0	0
2016-01-07 22	17	18	13	4	1	2	1	1	6	2	0	1	1	0	1	0	0	0	0	0	0	2	2	0	0	0	0	1	0	0	0	0	0	2	0	1	0	0	0	1	0	0	0	0	0	2	0	0	0
2016-01-07 23	8	5	2	0	3	4	1	0	1	1	0	0	0	0	1	0	0	0	0	0	0	1	0	0	1	1	0	0	0	0	1	0	0	0	0	0	1	0	0	1	0	0	0	1	0	0	0	0	0
2016-01-08 0	9	3	0	2	1	0	1	0	1	1	0	0	0	0	1	1	0	0	0	0	0	0	0	0	0	0	0	0	0	1	0	0	0	0	0	0	0	0	0	0	0	0	0	0	0	0	0	0	0
2016-01-08 1	3	1	0	1	0	0	0	0	0	0	0	0	0	0	0	0	1	0	0	1	0	0	0	0	0	0	0	0	0	0	0	0	0	0	0	0	0	0	0	0	0	0	0	0	0	0	0	0	0
2016-01-08 2	0	2	0	0	0	0	0	0	0	0	0	0	0	0	0	0	0	0	0	0	0	0	0	0	0	0	0	0	0	0	0	0	0	0	0	0	0	0	0	0	0	0	0	0	0	0	0	0	0
2016-01-08 3	0	1	1	1	0	0	0	0	0	0	0	0	0	0	0	0	0	0	0	0	0	0	0	0	0	0	1	0	0	0	0	1	0	0	0	0	0	0	0	0	0	0	0	0	0	0	0	0	0
2016-01-08 4	8	3	2	1	0	0	1	0	0	0	0	0	0	0	0	0	0	0	0	0	0	0	0	0	0	0	0	0	0	0	0	0	0	0	0	0	0	0	0	0	0	0	0	0	0	0	0	0	0
2016-01-08 5	25	5	3	2	5	0	2	0	0	0	0	0	0	0	2	2	0	0	1	1	0	0	0	0	0	0	2	0	0	0	1	0	0	1	0	0	0	0	1	0	0	0	1	0	0	0	0	0	0
2016-01-08 6	58	17	10	26	12	4	14	4	3	1	4	0	1	0	0	1	0	0	1	1	1	0	1	0	1	0	1	0	0	0	0	1	3	0	0	0	0	0	0	0	0	0	0	0	1	0	0	0	0
2016-01-08 7	125	19	22	38	40	2	11	2	5	3	5	2	6	0	4	2	1	1	1	3	0	0	0	0	0	0	2	0	0	1	2	1	2	0	0	0	1	1	0	4	0	0	2	1	0	0	0	0	0
2016-01-08 8	230	36	32	63	35	4	21	6	12	1	14	0	5	1	4	1	3	2	3	0	2	2	2	0	0	1	3	0	0	0	1	2	2	0	0	1	1	0	1	0	0	0	1	0	1	0	2	0	0
2016-01-08 9	76	15	19	22	14	1	3	5	3	0	4	1	0	1	1	0	0	0	0	1	2	0	3	0	0	0	2	0	0	0	1	0	0	0	0	2	0	0	1	0	0	0	0	0	1	0	0	0	0
2016-01-08 10	25	6	7	4	4	1	2	3	1	0	2	0	0	0	1	0	0	0	0	0	0	0	1	0	0	0	1	0	0	0	0	0	0	0	0	0	0	0	1	0	0	0	0	0	0	0	0	0	0
2016-01-08 11	37	7	16	5	4	3	2	6	3	1	2	1	0	0	0	0	1	0	0	1	0	0	1	0	1	0	0	0	0	1	0	0	0	0	0	0	0	0	0	0	0	0	1	0	0	0	0	0	0
2016-01-08 12	62	19	12	11	8	2	5	6	0	1	0	2	0	0	0	1	1	0	0	1	0	0	0	0	0	0	2	0	0	0	0	0	0	0	0	1	0	0	0	0	0	0	0	0	1	1	0	0	0
2016-01-08 13	45	16	13	6	9	4	2	7	3	0	0	2	0	0	0	0	0	1	0	1	0	0	0	0	2	2	0	0	0	1	0	1	1	1	0	0	1	0	0	0	0	0	0	0	0	1	0	0	0
2016-01-08 14	44	21	14	6	9	1	4	9	3	3	1	0	0	0	0	2	1	2	1	0	0	0	1	0	0	1	0	1	1	1	0	0	0	0	0	0	0	0	0	0	0	0	0	0	0	0	1	0	0
2016-01-08 15	63	22	20	22	23	5	4	3	2	2	0	0	1	1	1	1	4	1	2	0	0	1	0	1	0	0	0	1	0	0	0	1	1	0	0	0	0	0	0	1	0	0	1	0	0	0	0	0	0
2016-01-08 16	185	41	24	31	48	23	3	5	7	1	2	1	1	4	0	3	1	1	0	0	0	3	3	0	0	2	1	0	3	2	2	1	0	0	0	0	0	1	2	1	0	0	1	1	1	1	0	0	1
2016-01-08 17	138	41	35	23	28	7	5	11	7	2	2	0	4	4	3	0	2	8	0	3	1	3	1	0	3	0	2	0	2	1	4	0	1	2	0	1	0	1	1	0	0	0	0	2	0	1	0	0	0
2016-01-08 18	65	21	9	5	19	7	5	5	5	6	1	2	1	0	1	2	1	3	0	1	0	1	3	0	0	0	0	0	0	1	1	0	1	0	0	0	0	0	0	0	0	0	0	0	0	0	1	0	1
2016-01-08 19	45	16	6	7	11	6	1	6	3	4	1	0	3	0	4	0	1	1	1	1	0	0	2	1	0	0	0	1	1	1	0	1	1	0	0	0	2	1	0	0	0	0	0	1	0	0	0	0	0
2016-01-08 20	31	14	6	6	4	3	2	6	3	6	2	3	0	0	0	0	0	2	2	1	0	0	2	0	0	1	0	0	0	0	0	0	0	2	0	0	0	0	0	0	0	0	0	0	0	0	0	0	0
2016-01-08 21	23	12	7	2	3	4	6	4	2	4	3	1	0	0	0	0	0	0	1	0	0	3	0	0	3	0	0	0	0	0	0	0	0	0	0	0	0	0	0	0	0	0	0	0	0	0	0	0	0
2016-01-08 22	22	12	4	4	5	4	2	3	4	2	2	0	0	1	0	2	1	0	0	1	0	0	0	1	0	0	0	1	0	2	2	1	0	0	0	0	1	1	0	0	0	0	0	0	0	0	0	0	0
2016-01-08 23	11	7	2	3	3	3	0	3	1	0	2	0	0	0	0	1	0	0	0	0	0	1	1	0	0	0	1	0	0	0	0	0	0	0	0	0	0	0	0	0	0	0	0	0	0	0	0	0	0
2016-01-09 0	10	8	2	3	0	2	0	1	2	2	0	0	0	0	0	2	0	1	0	0	0	1	1	0	0	0	0	0	0	0	0	0	2	0	0	0	0	0	0	0	0	0	0	0	0	0	0	0	0
2016-01-09 1	5	4	0	0	0	2	0	0	0	1	0	0	0	0	0	0	1	0	0	0	0	0	0	0	0	0	0	0	1	0	0	0	0	0	0	0	0	1	0	0	0	0	0	0	0	0	0	0	0
2016-01-09 2	5	8	0	2	0	2	0	0	1	0	0	0	0	0	1	0	0	0	0	0	0	1	0	0	0	1	0	0	0	0	0	0	0	0	0	1	0	0	0	0	0	0	0	0	0	0	0	0	0
2016-01-09 3	6	3	2	0	0	1	0	0	0	1	0	0	0	0	0	0	1	0	0	0	0	0	0	0	0	0	0	0	0	0	0	0	0	0	0	0	0	0	0	0	0	0	0	0	0	0	0	0	0
2016-01-09 4	2	2	1	0	0	0	1	0	0	0	0	0	0	0	0	0	0	0	0	0	0	0	0	1	0	0	0	0	0	0	0	1	0	0	0	0	0	0	0	0	0	0	0	0	0	0	0	0	0
2016-01-09 5	4	1	0	0	0	0	0	0	0	0	0	0	0	0	0	1	0	0	0	0	0	0	0	0	0	0	1	0	0	0	0	0	0	0	0	0	0	0	0	0	0	0	0	0	0	0	0	0	0
2016-01-09 6	7	2	1	2	1	0	2	1	0	1	0	0	0	0	0	0	0	0	0	0	0	0	0	0	0	0	0	0	0	0	1	0	0	0	0	0	0	0	0	0	0	0	0	0	0	0	0	0	0
2016-01-09 7	20	6	10	4	2	7	1	2	1	1	0	1	1	0	1	0	0	0	0	1	0	1	1	0	0	0	0	0	0	0	0	0	0	0	0	1	0	0	1	0	0	0	0	0	0	0	0	0	0
2016-01-09 8	44	12	5	6	8	3	6	2	3	6	3	0	1	0	2	2	0	1	0	1	1	0	1	1	0	0	0	0	0	0	0	1	0	0	0	1	0	0	0	1	0	0	0	1	0	0	0	1	0
2016-01-09 9	48	23	15	6	5	6	7	4	0	3	4	3	0	1	0	0	0	4	1	2	0	1	0	1	0	1	0	0	0	1	0	2	1	1	0	0	0	0	0	0	0	0	0	0	0	0	0	0	0
2016-01-09 10	52	36	18	15	3	8	13	3	7	3	2	3	0	0	5	3	1	2	1	3	0	1	1	0	0	0	0	2	0	2	0	1	0	1	0	1	1	0	0	0	1	0	0	0	0	0	1	0	0
2016-01-09 11	63	45	12	19	12	12	7	3	7	6	5	2	0	0	6	3	0	1	1	1	0	3	2	0	1	1	0	0	2	1	0	1	0	1	0	1	0	0	0	0	0	0	1	0	0	1	0	0	0
2016-01-09 12	65	50	17	10	8	7	12	3	2	3	5	3	1	2	1	5	0	5	3	0	1	2	1	0	1	1	0	0	1	1	1	0	0	1	0	1	2	0	2	0	0	0	0	0	0	0	0	0	0
2016-01-09 13	46	21	9	3	4	4	3	3	4	4	4	1	0	0	2	0	1	0	0	1	0	1	3	0	1	1	0	0	0	1	0	0	0	0	0	0	0	0	0	0	0	0	0	1	0	0	1	0	0
2016-01-09 14	23	15	4	0	0	4	3	2	3	2	1	2	0	1	1	1	1	0	1	1	0	1	0	0	0	0	0	0	0	1	0	0	0	0	0	0	0	1	0	0	0	0	0	0	1	0	0	0	0
2016-01-09 15	14	17	6	2	6	4	2	1	2	0	0	0	1	0	1	2	1	1	0	1	0	0	0	0	0	0	0	1	0	0	0	2	1	0	0	0	0	0	0	0	0	0	0	0	0	0	0	0	0
2016-01-09 16	22	8	3	4	1	2	1	0	1	1	2	0	0	0	0	0	0	1	1	1	0	0	0	0	0	0	0	0	1	4	0	0	0	0	0	0	0	0	0	0	0	0	0	0	0	0	0	1	0
2016-01-09 17	12	17	2	1	4	1	2	0	1	1	0	1	0	0	0	1	1	0	0	0	0	0	0	0	0	0	0	0	0	1	0	0	0	0	0	0	0	0	1	1	0	0	0	0	0	0	0	0	1
2016-01-09 18	20	7	3	2	2	4	2	5	1	2	1	0	0	0	0	0	2	1	0	2	1	0	0	0	0	0	0	0	0	0	0	1	0	1	0	0	0	0	0	1	0	0	0	1	2	0	0	0	0
2016-01-09 19	7	6	2	0	0	2	0	1	0	2	1	1	0	0	0	0	2	0	0	1	0	0	0	0	1	0	0	0	0	0	0	0	0	0	0	0	0	0	0	0	0	0	0	0	0	0	0	0	1
2016-01-09 20	7	6	0	0	2	0	3	5	0	0	1	0	1	0	0	0	0	0	1	1	0	0	0	0	0	1	1	0	0	0	1	0	1	0	0	0	0	0	0	0	0	0	0	0	0	0	0	0	0
2016-01-09 21	9	7	2	1	1	1	1	2	0	0	0	0	0	0	1	1	0	0	0	0	0	0	0	0	0	0	0	0	0	0	0	0	0	1	0	0	0	0	0	0	0	0	0	1	0	0	0	0	0
2016-01-09 22	7	6	4	1	3	2	2	1	2	1	0	0	1	0	0	2	0	0	3	1	0	0	1	0	0	0	0	0	0	0	1	0	0	0	0	0	0	1	0	0	0	0	0	0	0	0	0	0	0
2016-01-09 23	9	4	3	4	1	0	0	0	0	0	1	2	0	0	1	1	1	2	0	1	0	1	0	1	0	1	0	0	1	0	0	0	0	0	0	0	0	0	0	0	0	0	0	0	0	0	0	0	0
2016-01-10 0	6	6	0	0	0	0	0	0	0	1	2	0	0	0	0	0	0	1	1	0	1	0	0	0	0	1	0	0	0	1	0	0	0	0	0	0	0	0	0	0	0	0	0	0	0	0	0	0	0
2016-01-10 1	4	3	2	0	1	0	1	0	2	1	2	0	0	0	0	0	0	0	0	1	0	1	0	0	0	0	0	0	1	0	0	0	0	0	0	0	0	0	0	0	0	0	0	0	0	0	0	0	0
2016-01-10 2	8	2	1	1	0	1	0	0	0	0	0	0	1	0	0	0	0	0	0	0	0	0	0	0	0	0	0	0	0	0	0	0	0	0	0	0	0	0	0	2	0	0	0	0	0	0	0	0	0
2016-01-10 3	2	3	1	0	0	0	0	0	1	0	1	0	0	0	0	0	1	0	0	0	0	0	0	0	0	2	0	0	0	0	0	1	0	0	0	0	0	0	0	0	0	0	0	0	0	0	0	0	0
2016-01-10 4	0	1	0	0	0	0	1	0	0	0	0	0	0	0	0	0	1	0	0	0	0	0	0	0	0	0	0	0	0	0	0	0	0	0	0	0	0	0	0	0	0	0	0	0	0	0	0	0	0
2016-01-10 5	1	0	1	0	0	0	0	0	0	0	0	0	0	0	0	0	0	0	0	0	0	0	0	0	0	0	0	0	0	0	0	0	0	0	0	0	0	0	0	0	0	0	0	0	1	0	0	0	0
2016-01-10 6	2	5	0	2	1	0	0	1	0	0	0	0	0	0	0	0	0	0	0	0	0	0	0	0	0	0	0	0	0	0	0	0	0	0	0	0	0	0	0	0	0	0	0	0	0	0	0	0	0
2016-01-10 7	5	4	3	0	0	0	0	0	1	0	0	0	0	0	0	0	0	0	0	0	0	0	0	0	0	0	1	0	0	0	0	0	0	0	0	0	0	0	0	0	0	0	0	0	0	0	0	0	0
2016-01-10 8	16	13	1	1	1	2	3	4	1	0	1	1	0	0	0	0	1	0	1	0	0	1	0	0	0	0	0	0	0	1	0	0	0	0	0	0	0	0	0	0	0	0	0	0	0	0	0	0	0
2016-01-10 9	17	16	4	4	1	0	4	0	2	1	1	1	0	0	1	0	1	0	0	0	0	0	0	0	0	0	0	0	0	0	0	1	0	0	0	0	0	0	0	0	0	0	0	0	0	0	0	0	0
2016-01-10 10	26	21	2	4	2	0	8	3	3	1	0	0	0	0	0	1	0	0	0	0	0	0	2	0	1	0	0	0	0	0	0	3	0	0	0	0	0	0	0	0	0	0	0	0	0	0	0	0	0
2016-01-10 11	32	19	5	6	3	7	1	1	2	1	3	0	0	0	0	1	1	0	0	1	0	1	0	0	0	1	1	1	1	1	0	0	0	0	0	0	0	0	0	0	0	0	0	0	0	0	0	0	1
2016-01-10 12	26	16	6	0	4	3	4	1	2	2	1	1	1	0	1	0	1	0	0	3	0	0	0	2	0	0	0	1	0	0	1	0	0	0	0	0	0	0	0	0	0	0	0	0	0	0	0	0	0
2016-01-10 13	25	12	4	7	1	4	2	4	2	4	2	0	0	0	1	0	0	1	0	0	0	1	1	0	2	1	4	1	0	0	1	0	0	0	0	0	0	0	0	0	0	0	0	0	0	0	0	0	0
2016-01-10 14	15	23	6	3	1	2	5	1	3	2	1	1	1	1	0	0	0	0	0	0	0	0	0	0	1	0	0	0	0	1	0	0	0	1	0	0	0	1	0	0	0	0	0	0	0	0	0	0	0
2016-01-10 15	20	20	3	2	7	3	1	2	2	1	3	1	0	0	1	0	3	1	0	0	0	0	0	0	1	0	0	0	0	0	0	1	0	0	0	0	0	0	0	1	0	0	0	0	0	1	0	0	0
2016-01-10 16	18	16	6	3	7	2	1	5	5	1	3	1	0	0	0	1	3	0	1	0	0	0	0	0	0	1	0	0	0	0	0	0	0	1	0	0	0	1	0	0	1	0	0	1	0	1	0	0	0
2016-01-10 17	21	16	8	3	2	0	3	2	0	1	1	0	0	0	1	0	1	0	0	1	0	0	1	0	0	0	1	0	0	0	0	0	0	0	0	0	0	0	0	0	0	0	0	0	0	0	0	0	0
2016-01-10 18	18	11	7	2	1	1	5	3	0	0	1	0	1	0	0	0	2	0	1	2	0	2	0	0	1	1	0	0	0	0	0	0	0	0	0	0	0	0	0	0	0	0	0	0	0	0	1	0	0
2016-01-10 19	9	3	8	0	2	2	2	0	0	0	0	0	0	0	0	0	0	0	0	2	0	0	1	0	0	0	0	0	0	0	0	0	0	2	0	0	0	0	0	0	0	0	0	0	0	0	0	0	0
2016-01-10 20	9	6	2	0	0	1	0	2	1	0	0	0	0	0	0	0	0	2	0	1	0	0	0	0	1	0	0	1	1	0	1	0	0	0	0	0	0	0	0	0	0	0	0	0	0	0	0	0	0
2016-01-10 21	7	4	0	0	0	1	0	2	0	1	0	0	0	0	0	0	0	1	1	0	0	0	0	0	0	0	0	0	0	0	0	0	0	0	0	0	0	0	0	0	0	0	0	0	0	0	0	0	0
2016-01-10 22	1	4	1	1	0	0	0	0	1	0	0	0	0	0	0	0	0	0	0	0	0	0	0	0	0	0	0	0	0	0	0	0	0	1	0	0	0	0	0	0	0	0	0	0	0	0	0	0	0
2016-01-10 23	1	1	1	0	0	0	0	0	0	0	0	0	0	0	0	0	2	0	0	0	0	1	0	0	0	0	0	0	0	0	0	0	0	0	0	0	0	0	0	0	0	0	0	0	0	0	0	0	0
2016-01-11 0	5	0	1	1	0	0	0	0	0	0	0	0	0	0	1	0	0	0	0	0	0	0	0	0	0	0	0	0	0	0	0	0	0	0	0	0	0	0	0	0	0	0	0	0	0	0	0	0	0
2016-01-11 1	2	0	0	0	0	0	0	0	1	0	1	0	1	0	1	0	0	1	0	0	0	0	0	0	0	0	0	0	0	0	0	0	0	0	0	0	0	0	0	0	0	0	0	0	0	0	0	0	0
2016-01-11 2	1	0	0	0	0	0	0	0	0	0	0	0	0	0	0	0	0	0	0	0	0	0	0	0	0	0	0	0	0	0	0	0	0	0	0	0	0	0	0	0	0	0	0	0	0	0	0	0	0
2016-01-11 3	0	1	1	0	0	0	0	0	0	0	0	0	0	0	0	0	0	0	0	0	0	0	0	0	0	0	0	0	0	0	0	1	0	0	0	0	0	0	0	0	0	0	0	0	0	0	0	0	0
2016-01-11 4	2	0	1	1	0	0	0	0	0	0	0	1	0	0	0	0	0	0	0	0	0	0	0	0	0	0	0	0	0	0	0	0	0	0	0	0	0	0	1	0	0	0	0	0	0	0	0	0	0
2016-01-11 5	15	4	3	2	3	0	2	2	0	0	0	0	0	0	1	1	0	0	0	0	0	0	0	0	0	0	1	0	0	0	1	0	0	0	0	0	0	0	0	0	0	0	0	0	1	0	0	0	0
2016-01-11 6	42	10	9	17	11	2	4	3	0	0	2	1	1	0	0	0	0	0	1	0	1	1	0	0	0	0	0	0	0	0	2	0	0	0	0	1	1	0	1	0	0	0	0	0	1	0	0	0	0
2016-01-11 7	121	23	25	23	22	1	9	0	5	0	1	0	7	0	3	0	2	0	1	1	0	0	0	0	0	0	3	0	0	1	1	1	2	1	0	0	0	0	1	1	0	0	1	0	1	0	0	0	0
2016-01-11 8	157	22	27	40	22	3	9	9	6	1	7	0	1	1	2	2	5	1	3	0	4	0	3	0	0	2	3	0	1	0	0	1	1	0	0	2	0	0	0	0	0	0	1	0	0	0	0	1	0
2016-01-11 9	57	13	15	14	4	0	7	10	1	0	2	0	0	2	1	0	2	0	0	0	0	1	2	1	0	0	3	0	0	1	2	0	0	0	0	0	0	0	0	0	0	0	0	0	0	0	0	0	0
2016-01-11 10	28	11	9	1	8	0	1	5	1	0	0	1	0	0	1	0	2	0	0	0	0	0	0	0	0	0	1	0	0	0	0	0	0	0	0	1	0	0	0	0	0	0	0	0	0	1	1	0	0
2016-01-11 11	25	9	7	8	4	1	0	4	0	1	0	1	1	0	0	1	1	0	0	0	1	0	0	0	1	0	0	0	1	1	0	0	0	0	0	0	0	0	0	0	0	0	0	0	0	0	0	0	0
2016-01-11 12	27	5	13	4	4	2	3	1	0	0	1	0	1	0	0	0	0	0	1	0	0	0	0	0	0	0	0	0	0	1	0	1	0	2	0	0	0	0	0	0	0	0	0	0	0	0	0	0	1
2016-01-11 13	22	9	8	4	7	1	0	1	1	0	1	0	0	0	1	0	0	0	0	0	0	0	0	2	1	0	0	0	0	0	0	0	0	2	0	0	0	0	0	0	0	0	1	0	0	0	0	0	0
2016-01-11 14	34	8	8	3	7	0	2	7	1	0	0	0	1	0	0	2	0	0	0	0	0	0	0	0	0	0	0	0	0	0	0	0	1	0	0	0	1	0	0	0	0	0	0	0	0	0	0	0	0
2016-01-11 15	28	5	20	15	16	4	1	1	2	0	0	0	2	0	0	0	1	2	1	1	0	0	1	0	2	0	0	0	0	0	1	0	1	0	0	0	1	0	1	0	0	0	0	0	1	0	0	1	0
2016-01-11 16	90	8	29	24	37	7	3	7	4	2	1	1	0	2	1	0	0	1	1	0	1	2	0	0	3	0	1	1	1	1	0	1	0	0	0	1	0	0	1	0	0	0	0	1	0	1	0	0	0
2016-01-11 17	144	25	23	21	28	11	3	3	6	6	3	0	1	1	0	0	3	3	0	0	0	1	0	0	2	0	0	0	0	0	0	0	0	0	0	0	0	2	0	1	0	0	0	0	0	1	0	0	1
2016-01-11 18	59	14	7	5	9	4	4	5	4	1	3	0	0	0	0	0	1	1	2	0	0	1	1	0	1	1	0	0	1	0	0	0	1	0	0	0	0	1	1	0	0	0	0	0	0	0	0	0	0
2016-01-11 19	23	12	3	2	4	4	2	2	1	0	0	0	0	0	0	0	1	1	1	0	0	0	0	0	2	0	0	0	2	1	0	0	0	0	0	0	0	1	0	0	0	0	0	0	0	0	0	0	0
2016-01-11 20	11	4	3	0	0	1	2	0	1	4	0	1	0	0	0	0	3	0	1	0	0	0	1	0	0	2	0	0	1	0	0	0	0	0	0	0	0	0	0	0	0	0	0	0	0	0	0	0	0
2016-01-11 21	9	6	1	2	1	1	0	0	0	0	0	1	1	0	0	0	0	1	2	0	0	0	0	0	0	0	0	0	0	0	0	0	0	0	0	0	0	0	0	0	0	0	0	1	0	0	0	0	0
2016-01-11 22	4	1	1	1	1	1	0	0	0	0	0	0	0	0	0	0	0	0	1	1	0	0	0	1	0	0	0	0	0	0	0	0	0	0	0	0	0	1	0	0	0	0	0	0	0	0	0	0	0
2016-01-11 23	0	4	0	0	0	0	0	0	0	0	0	0	0	0	1	0	0	0	1	0	0	0	0	0	0	0	0	0	0	0	0	0	0	0	0	0	0	0	0	0	0	0	0	0	0	0	0	0	0
2016-01-12 0	0	3	0	0	0	0	0	0	1	0	0	0	1	0	1	0	0	0	0	0	0	0	0	0	1	0	0	0	0	0	0	1	0	0	0	0	0	0	0	0	0	0	0	0	0	0	0	0	0
2016-01-12 1	0	1	0	1	0	0	0	1	0	0	0	0	0	0	0	0	0	0	0	0	0	0	0	0	0	0	0	0	0	0	0	0	0	0	0	0	0	0	0	0	0	0	0	0	0	0	0	0	0
2016-01-12 2	0	0	1	0	1	0	0	0	0	0	0	0	0	0	0	0	0	0	0	0	0	0	0	0	0	0	0	0	0	0	0	0	0	0	0	0	0	0	0	0	0	0	0	0	0	0	0	0	0
2016-01-12 3	0	1	0	1	0	0	0	0	0	0	0	0	0	0	0	0	0	0	0	0	0	0	0	0	0	0	0	0	0	0	0	0	0	0	0	0	0	0	0	0	0	0	0	0	0	0	0	0	0
2016-01-12 4	1	1	0	0	0	0	0	0	0	0	0	1	0	0	0	0	1	0	0	0	0	0	0	0	0	0	0	0	0	0	0	0	0	0	0	0	0	0	0	0	0	0	0	0	0	0	0	0	0
2016-01-12 5	10	3	2	1	0	0	1	1	0	0	0	1	0	0	1	1	0	0	0	1	0	0	0	0	0	0	0	0	0	0	1	0	0	0	0	0	0	0	0	0	0	0	0	0	0	0	0	0	0
2016-01-12 6	30	10	9	7	7	1	2	0	1	0	0	2	1	0	0	0	0	0	1	0	1	0	0	0	0	1	1	0	0	0	0	0	1	0	0	1	0	0	1	0	0	0	0	0	0	0	0	0	0
2016-01-12 7	64	10	11	24	23	1	7	3	1	1	0	1	3	0	2	0	1	0	0	0	1	0	0	0	0	0	3	0	0	0	2	0	0	0	0	1	0	0	1	2	0	0	0	0	0	0	0	0	0
2016-01-12 8	107	15	18	23	7	3	6	5	5	0	8	0	3	2	3	1	0	0	0	2	2	2	0	0	0	1	3	1	0	0	1	0	2	1	0	0	0	0	0	0	0	0	0	0	1	0	1	0	0
2016-01-12 9	33	8	13	12	9	0	1	3	0	0	4	0	1	0	0	0	0	1	0	0	0	0	0	1	0	0	0	0	0	0	0	0	0	0	0	0	0	0	0	0	0	0	0	0	0	0	0	0	0
2016-01-12 10	15	5	6	4	2	1	0	3	0	0	1	1	0	0	0	0	0	0	0	0	0	0	0	0	0	0	2	0	1	0	0	1	0	1	0	0	0	0	0	0	0	0	0	0	0	0	0	0	0
2016-01-12 11	26	8	7	8	3	2	4	1	1	0	0	0	0	0	1	0	0	0	0	0	0	0	0	0	0	0	1	0	0	0	0	0	0	0	0	0	0	0	0	0	0	0	0	0	0	0	0	0	0
2016-01-12 12	30	5	11	10	5	1	1	4	0	0	0	0	0	0	0	0	0	1	1	0	0	2	0	0	0	1	0	0	0	0	0	0	0	2	0	2	0	0	0	0	0	0	1	0	0	0	0	0	0
2016-01-12 13	23	9	6	3	9	2	1	9	2	0	0	0	0	0	1	0	1	0	1	0	0	0	0	0	0	0	0	1	0	1	0	1	0	0	0	0	0	0	0	0	0	0	1	0	0	0	0	0	0
2016-01-12 14	25	9	11	7	7	0	2	3	2	0	1	1	1	0	0	0	1	0	0	0	0	0	0	1	2	0	1	0	0	1	0	0	0	0	0	0	0	0	0	0	0	0	0	0	0	0	0	0	0
2016-01-12 15	33	8	13	15	10	2	1	2	2	1	0	1	0	0	1	0	1	0	0	2	0	0	1	0	0	0	1	0	0	0	0	0	0	0	0	0	0	0	0	1	0	0	0	0	0	0	0	0	1
2016-01-12 16	97	11	19	15	26	4	3	5	4	0	1	0	0	2	0	0	3	1	1	1	1	0	2	0	0	0	0	0	0	0	0	1	2	0	0	1	0	0	1	1	0	0	0	1	0	2	0	0	0
2016-01-12 17	143	28	22	27	31	15	2	5	2	7	0	1	2	0	0	1	1	3	1	0	1	0	1	0	6	0	1	0	1	2	2	0	3	1	0	0	0	1	0	1	0	0	0	1	0	0	0	0	0
2016-01-12 18	65	20	18	8	12	7	2	7	5	6	4	0	2	0	0	0	3	1	1	0	0	0	0	0	1	1	1	0	2	0	0	0	2	0	0	0	0	0	1	0	0	0	0	0	0	0	0	1	0
2016-01-12 19	33	19	5	4	8	4	2	3	1	1	0	0	0	0	0	0	1	1	0	0	0	0	1	0	1	1	0	0	1	1	0	0	0	1	0	0	0	0	0	0	0	0	0	0	0	0	0	0	0
2016-01-12 20	18	12	7	2	3	2	0	2	0	1	0	1	0	0	2	0	1	0	0	0	0	0	1	0	1	0	0	0	0	0	0	1	0	1	0	0	0	0	0	0	0	0	0	0	0	0	0	1	0
2016-01-12 21	18	7	3	2	3	2	0	2	2	1	0	0	0	0	0	0	0	1	2	1	0	0	0	0	0	1	0	0	2	0	0	0	0	1	0	0	0	0	0	0	0	0	0	0	0	0	0	0	0
2016-01-12 22	2	3	1	1	0	2	3	3	0	0	0	1	0	0	0	1	0	0	1	0	0	0	0	0	0	0	0	0	0	1	2	0	0	0	0	0	1	1	0	0	0	0	0	1	0	0	0	0	1
2016-01-12 23	1	4	3	1	0	0	0	0	0	0	0	0	0	0	0	0	1	1	0	0	0	0	0	0	0	0	0	0	0	0	0	0	0	0	0	0	0	0	0	0	0	0	0	0	0	0	0	0	0
2016-01-13 0	0	2	0	0	1	0	0	0	0	0	0	0	0	0	0	0	0	0	0	0	0	0	1	0	0	0	0	0	0	0	0	0	0	0	0	0	0	0	0	0	0	0	0	0	0	0	0	0	0
2016-01-13 1	0	0	0	1	0	0	0	0	0	0	0	0	0	0	0	0	1	0	0	0	0	0	0	0	0	0	0	0	0	0	0	1	0	0	0	0	0	0	0	0	0	0	0	0	0	0	0	0	0
2016-01-13 2	0	0	0	0	0	0	0	0	0	0	0	0	0	0	0	0	0	0	0	0	0	0	0	0	0	0	0	0	0	0	0	0	0	0	0	0	0	0	0	0	0	0	0	0	0	0	0	0	0
2016-01-13 3	0	1	0	2	0	0	0	0	0	0	0	0	0	0	0	0	2	0	0	0	0	0	0	0	0	0	0	0	0	0	0	0	0	0	0	0	0	0	0	0	0	0	0	0	0	0	0	0	0
2016-01-13 4	1	0	1	0	0	0	0	0	0	0	0	0	0	0	0	0	0	0	0	0	0	0	0	0	0	0	0	0	0	0	0	0	0	0	0	0	0	0	0	0	0	0	0	0	0	0	0	0	0
2016-01-13 5	24	7	3	2	0	0	0	2	0	0	1	0	1	0	1	1	0	0	0	0	0	0	0	0	0	0	1	0	0	0	1	1	0	0	0	0	0	0	0	0	0	0	0	0	1	0	0	0	0
2016-01-13 6	42	10	8	13	15	2	2	2	0	1	1	2	0	1	0	1	0	1	1	0	1	0	0	0	0	0	0	0	0	0	2	0	1	0	0	1	0	0	0	0	0	0	0	0	1	0	1	0	0
2016-01-13 7	85	22	13	26	23	2	1	2	4	1	1	0	3	0	3	0	1	1	0	1	0	1	0	0	0	0	1	0	1	0	2	1	1	0	0	0	0	0	1	1	0	0	0	0	0	0	1	0	0
2016-01-13 8	139	15	24	43	26	2	9	6	0	1	7	1	3	1	4	1	1	0	3	1	2	2	0	0	0	2	3	0	0	0	2	3	0	0	0	2	0	0	0	0	0	0	0	0	2	0	1	0	0
2016-01-13 9	48	8	17	11	9	0	3	2	1	0	3	0	0	0	1	1	2	0	1	0	0	0	2	0	0	2	1	0	0	1	0	0	1	1	0	1	0	0	0	1	0	0	0	0	0	1	0	0	0
2016-01-13 10	19	7	9	7	2	0	2	1	1	0	2	0	0	0	0	0	0	0	1	0	0	0	0	0	0	0	1	0	0	0	0	0	0	0	0	0	0	0	0	0	0	0	0	0	0	0	0	0	0
2016-01-13 11	25	6	4	10	8	0	2	3	0	0	0	0	0	0	0	0	2	0	2	0	0	1	0	0	0	0	0	0	0	0	0	0	0	0	0	1	0	0	0	0	0	0	1	0	0	0	0	0	0
2016-01-13 12	23	8	10	5	10	1	1	2	0	0	0	0	0	0	1	0	0	0	1	0	0	0	1	0	0	0	0	0	0	0	0	1	0	0	0	0	0	0	0	0	0	0	0	0	0	0	0	0	0
2016-01-13 13	21	3	8	7	4	0	0	5	0	1	0	1	0	0	0	0	0	0	0	0	0	0	0	0	1	0	1	1	0	0	0	0	1	0	0	0	0	0	0	0	0	0	0	0	0	0	0	0	0
2016-01-13 14	35	5	3	3	5	0	0	1	1	0	1	0	0	0	0	0	1	1	1	0	0	0	1	1	0	0	1	0	0	1	0	0	0	0	0	0	0	0	0	0	0	0	0	0	0	0	0	0	0
2016-01-13 15	53	7	11	7	12	1	2	3	1	1	0	0	0	0	0	0	0	1	1	1	0	2	0	0	1	0	0	2	0	0	0	0	1	0	0	0	0	0	0	0	0	0	0	0	0	0	0	0	0
2016-01-13 16	127	17	26	21	30	8	1	5	3	1	1	0	2	1	0	0	2	0	1	1	1	0	0	0	4	0	2	0	1	1	0	1	0	0	0	0	0	0	1	2	0	0	0	1	0	3	1	0	1
2016-01-13 17	172	28	40	36	34	15	5	6	6	12	3	1	5	0	2	1	5	4	2	0	0	1	0	0	1	2	0	1	1	1	2	0	1	0	0	0	0	0	1	2	0	0	0	1	0	1	0	0	0
2016-01-13 18	84	33	22	14	16	12	3	6	3	5	1	1	0	2	0	1	2	3	2	1	1	1	1	0	2	0	1	0	1	0	1	1	0	0	0	0	0	0	0	0	0	0	0	0	0	0	1	0	0
2016-01-13 19	51	20	13	8	12	7	3	4	3	4	0	1	1	0	0	2	0	0	1	0	0	0	1	0	1	1	1	0	1	0	0	0	0	0	0	0	0	0	0	1	0	0	0	0	0	0	0	0	0
2016-01-13 20	28	13	5	2	1	6	0	5	2	1	1	2	0	0	1	0	0	0	1	0	1	0	0	1	0	1	0	0	2	0	0	0	1	0	0	1	0	0	0	0	0	0	0	0	0	0	0	0	0
2016-01-13 21	21	12	4	2	1	3	2	1	5	1	0	1	0	0	0	0	1	1	2	0	0	0	0	0	2	1	0	0	0	0	0	0	0	0	0	0	0	0	0	0	0	0	0	0	0	0	0	0	0
2016-01-13 22	11	7	2	0	1	1	2	2	0	1	2	2	0	0	1	0	0	0	3	0	0	1	0	0	2	0	0	0	0	1	1	0	0	0	0	0	1	1	0	0	0	0	1	0	0	0	0	1	0
2016-01-13 23	6	1	2	1	1	0	0	3	1	0	0	0	0	0	0	0	0	0	2	0	0	0	0	1	0	0	0	0	0	0	0	0	0	0	0	0	0	1	0	0	0	0	0	0	0	0	0	0	0
2016-01-14 0	2	3	0	0	0	1	0	4	0	0	0	0	0	0	2	0	0	0	0	0	0	0	0	0	0	0	0	0	0	0	0	0	0	0	0	0	0	0	0	0	0	0	0	0	0	0	0	0	0
2016-01-14 1	1	0	0	1	0	0	0	0	0	0	0	0	0	0	0	0	0	0	0	0	0	0	0	0	0	0	0	0	0	0	0	1	0	0	0	0	0	0	0	0	0	0	0	0	0	0	0	0	0
2016-01-14 2	0	0	1	0	0	0	0	0	0	0	0	0	0	0	0	0	0	0	0	0	0	0	0	0	0	0	0	0	0	1	0	0	0	0	0	0	0	0	0	0	0	0	0	1	0	0	0	0	0
2016-01-14 3	0	0	0	1	0	0	0	0	0	1	0	0	0	0	0	0	0	0	0	0	0	0	0	0	0	0	0	0	0	0	0	0	0	0	0	0	0	0	0	0	0	0	0	0	0	0	0	0	0
2016-01-14 4	5	3	5	0	1	0	1	0	0	0	0	0	0	0	0	0	0	0	0	0	0	0	0	0	0	0	0	0	0	0	0	0	0	0	0	0	0	0	0	0	0	0	0	0	0	0	0	0	0
2016-01-14 5	12	6	3	3	1	1	2	2	1	0	0	0	0	0	1	0	0	0	0	0	0	0	0	0	0	0	0	0	1	0	1	1	0	1	0	0	0	0	1	0	0	0	0	0	1	0	0	0	0
2016-01-14 6	50	11	14	28	26	3	4	3	2	0	5	0	1	1	1	0	0	0	1	0	0	0	1	0	0	0	1	0	1	0	3	1	3	1	0	0	1	0	1	0	0	0	0	0	1	0	0	0	0
2016-01-14 7	165	31	28	30	33	0	13	5	5	2	5	0	6	0	1	0	0	1	1	1	2	0	0	0	0	1	2	0	1	2	2	2	2	0	0	1	1	0	3	3	0	0	1	1	1	0	1	0	0
2016-01-14 8	204	40	35	66	42	3	22	8	5	1	9	2	2	1	6	2	5	2	0	0	1	1	3	0	0	2	7	1	0	0	2	2	2	0	0	1	1	0	2	0	0	0	0	0	1	0	5	1	0
2016-01-14 9	78	5	20	28	17	1	7	6	3	1	8	0	3	0	0	0	0	0	2	1	2	0	1	0	1	1	1	0	1	1	1	1	2	0	0	0	0	0	1	0	0	0	1	0	0	0	3	1	0
2016-01-14 10	45	14	9	13	13	3	10	9	2	1	3	1	1	0	1	1	1	0	1	1	0	1	1	0	0	1	2	0	1	0	0	1	0	0	0	0	0	0	1	0	0	0	0	0	0	0	0	0	0
2016-01-14 11	42	8	14	7	11	0	5	5	3	0	3	0	1	0	0	0	1	0	0	0	0	1	0	0	0	1	1	0	1	0	0	1	0	1	0	1	0	0	0	0	0	0	1	0	0	0	0	0	0
2016-01-14 12	55	13	13	15	7	1	1	6	2	2	0	1	1	0	1	0	3	1	0	0	0	0	0	0	0	2	0	0	0	1	0	0	0	1	0	0	1	0	0	0	0	0	2	0	0	0	0	0	0
2016-01-14 13	55	16	21	14	13	4	2	11	1	0	1	2	0	0	2	1	3	1	0	2	0	0	0	0	2	0	0	0	0	0	0	0	0	1	0	1	0	0	0	0	0	0	0	0	0	0	0	0	0
2016-01-14 14	42	21	18	11	9	3	3	9	2	4	3	0	3	0	1	0	3	1	0	2	0	0	0	1	1	0	0	1	0	1	0	0	1	0	0	1	0	1	0	0	0	0	1	1	0	0	0	0	0
2016-01-14 15	80	18	35	24	25	9	3	5	3	3	0	1	0	2	0	1	5	2	0	1	0	1	0	0	0	1	0	0	0	0	0	0	0	0	0	1	0	0	0	1	2	0	0	0	0	1	0	1	1
2016-01-14 16	214	36	47	38	55	13	6	11	5	7	2	2	2	4	1	1	4	4	3	2	2	2	1	0	3	3	3	1	1	1	2	3	2	0	0	0	2	0	1	2	0	0	1	0	0	1	0	1	0
2016-01-14 17	285	53	66	64	66	35	11	14	14	14	5	0	4	5	6	3	5	3	3	4	0	3	1	1	4	1	1	1	2	2	4	1	2	2	0	1	0	1	0	2	0	0	2	2	1	0	0	3	0
2016-01-14 18	157	50	26	21	25	27	4	20	11	9	5	4	2	1	3	5	4	8	1	2	0	1	1	4	3	0	0	1	2	2	1	0	1	1	0	0	2	0	1	1	0	0	0	0	0	1	1	0	0
2016-01-14 19	87	43	13	10	13	14	8	6	4	8	8	0	3	1	0	2	4	1	1	3	0	2	1	1	1	2	0	0	0	1	2	2	0	1	0	0	0	0	0	0	0	0	2	0	0	0	0	0	0
2016-01-14 20	42	21	6	10	16	2	5	3	6	4	1	1	1	0	0	0	3	1	0	2	0	0	0	1	2	3	3	0	0	0	0	1	2	0	0	1	0	1	0	0	1	0	0	1	0	0	0	0	1
2016-01-14 21	36	22	5	2	10	7	2	4	3	4	1	1	1	0	0	1	1	0	2	4	0	0	0	1	1	1	0	0	1	1	1	0	1	3	0	0	0	0	1	2	0	0	1	0	0	0	0	0	1
2016-01-14 22	14	11	2	2	0	6	1	3	1	0	1	0	2	0	0	1	0	1	2	0	0	1	0	1	0	2	0	0	0	0	1	0	0	0	0	1	0	2	0	0	0	0	0	0	0	1	0	1	0
2016-01-14 23	12	6	3	6	1	1	1	2	1	1	2	0	1	0	0	0	0	0	0	1	0	0	0	0	0	0	0	1	0	2	0	0	1	0	0	0	0	0	0	0	0	0	0	0	0	0	0	0	0
2016-01-15 0	5	4	2	0	1	0	0	2	0	1	0	0	0	0	1	0	0	0	1	0	0	0	0	0	0	0	0	0	0	0	0	0	1	0	0	0	0	0	0	0	0	0	0	0	0	0	0	0	0
2016-01-15 1	2	3	1	1	0	1	0	4	1	2	0	0	0	0	0	0	0	0	0	0	0	0	0	0	0	0	0	0	0	0	0	0	0	0	0	0	0	0	0	0	0	0	0	0	0	0	0	0	0
2016-01-15 2	3	1	2	3	1	0	0	1	0	1	0	0	0	0	0	0	0	0	0	0	0	0	0	0	0	0	0	0	0	0	0	0	0	0	0	0	0	0	0	0	0	0	0	0	0	0	0	0	0
2016-01-15 3	2	1	1	1	0	0	0	0	1	0	0	0	0	0	0	0	0	0	0	0	0	0	0	0	0	0	0	0	0	0	0	1	0	0	0	0	0	0	0	0	0	0	0	0	0	0	0	0	0
2016-01-15 4	3	1	1	2	0	0	2	0	0	0	0	0	0	0	0	1	0	0	0	0	0	0	0	0	0	0	0	0	0	0	0	1	0	0	0	0	0	0	0	0	0	0	0	0	0	0	0	0	0
2016-01-15 5	25	6	4	0	8	0	2	2	1	0	1	0	0	0	2	2	0	0	0	0	0	0	0	0	0	0	0	0	0	0	1	0	0	0	0	1	0	0	0	0	0	0	0	0	1	0	0	0	0
2016-01-15 6	66	18	14	32	11	0	9	2	1	0	2	0	2	0	0	0	0	2	0	0	0	0	0	0	1	0	2	1	0	0	2	1	1	0	0	0	1	0	1	0	0	1	0	2	1	0	0	0	0
2016-01-15 7	168	33	36	33	43	6	23	5	8	1	13	4	2	0	3	1	0	1	0	3	3	0	0	1	0	2	3	0	3	2	0	4	2	0	0	0	1	0	2	2	1	0	1	0	0	0	0	0	0
2016-01-15 8	262	35	54	66	50	2	31	9	10	0	10	4	3	1	6	1	5	2	1	2	2	3	3	1	0	3	1	0	2	2	0	2	0	1	0	0	1	0	0	1	0	0	2	0	2	0	7	1	0
2016-01-15 9	85	16	19	26	15	5	5	12	2	0	9	1	0	0	0	0	4	0	0	1	1	0	1	0	0	1	1	0	0	1	2	1	1	0	0	1	0	0	1	0	0	1	0	0	2	0	1	0	0
2016-01-15 10	30	8	5	6	1	1	1	6	1	1	2	2	0	0	0	0	1	2	0	0	0	0	0	0	0	1	2	0	0	0	0	0	0	1	0	0	0	0	0	0	1	0	1	0	0	0	0	0	0
2016-01-15 11	51	10	15	13	9	5	7	5	2	1	2	0	0	0	1	0	3	1	1	1	0	0	0	0	1	0	2	0	0	0	0	0	0	1	0	1	0	0	1	0	0	0	1	0	2	1	0	0	0
2016-01-15 12	59	20	14	11	9	1	3	3	3	2	1	1	2	0	2	1	2	0	0	0	0	1	1	0	0	0	0	0	0	0	0	0	0	1	0	0	0	0	0	0	0	0	1	0	0	1	0	0	0
2016-01-15 13	44	13	13	13	18	4	4	9	3	3	4	0	3	1	2	1	3	2	1	0	0	0	0	1	1	0	0	1	0	1	0	1	0	0	0	0	0	2	0	0	0	0	0	1	0	1	0	0	0
2016-01-15 14	59	20	21	10	12	8	6	4	2	3	1	2	2	1	1	1	0	0	1	2	0	0	1	0	0	0	0	0	1	1	0	0	0	1	0	1	1	0	0	0	0	0	0	0	0	0	1	0	0
2016-01-15 15	84	19	23	22	24	2	4	6	4	6	1	1	1	0	1	0	1	0	2	4	1	3	0	1	2	0	0	2	0	1	1	2	2	0	0	0	1	0	1	0	0	0	0	0	0	0	1	1	0
2016-01-15 16	174	31	41	32	57	17	6	5	8	8	3	3	1	1	0	1	0	1	0	0	2	2	2	0	0	3	1	1	2	2	0	1	0	0	0	0	0	1	0	1	0	2	1	1	0	1	0	0	1
2016-01-15 17	206	45	54	33	56	32	5	8	10	16	3	2	2	1	5	1	4	4	5	1	1	3	2	1	2	1	2	0	0	2	2	0	1	2	0	1	0	0	1	2	0	0	0	1	0	0	0	3	0
2016-01-15 18	113	45	15	22	24	14	5	12	8	3	2	5	3	1	0	2	1	3	1	2	0	5	1	0	2	1	1	0	2	2	1	0	5	2	0	1	0	3	0	0	0	0	0	1	1	0	0	0	0
2016-01-15 19	52	23	16	12	6	9	4	5	3	3	4	1	2	0	1	1	0	1	1	4	0	0	1	2	3	1	2	0	2	1	1	0	0	0	0	0	0	2	0	0	0	1	1	1	0	1	0	0	0
2016-01-15 20	32	15	5	4	2	3	0	1	2	4	0	1	1	0	1	1	0	0	1	1	0	1	1	0	2	0	1	0	2	0	0	0	0	0	0	0	0	0	0	0	0	0	0	0	0	0	0	0	0
2016-01-15 21	22	9	9	1	2	3	3	5	1	1	0	1	0	0	0	1	0	1	0	1	0	0	0	0	2	2	0	0	1	0	2	0	0	1	0	0	0	1	0	2	0	0	0	0	0	0	0	0	0
2016-01-15 22	11	13	2	4	1	1	1	2	5	0	1	1	0	0	0	1	1	1	0	0	0	0	0	1	1	2	2	0	0	0	0	0	0	4	0	0	0	1	0	0	0	0	0	0	0	0	0	0	0
2016-01-15 23	12	10	3	1	3	4	1	1	0	0	2	0	2	0	0	0	0	0	0	0	0	0	0	1	0	0	1	0	1	1	0	0	0	0	0	0	0	0	0	0	0	0	0	0	0	0	0	0	1
2016-01-16 0	10	6	1	2	2	1	1	2	2	1	0	0	0	0	0	2	0	1	0	0	0	0	0	1	1	1	0	0	0	0	0	0	0	0	0	0	0	0	0	0	0	0	0	0	0	0	0	0	0
2016-01-16 1	9	7	1	1	0	1	1	1	1	1	1	1	0	0	0	0	0	0	0	0	0	0	0	0	0	0	0	0	0	0	0	0	0	3	0	0	0	0	0	0	0	0	0	0	0	0	0	0	0
2016-01-16 2	1	10	0	2	0	0	1	1	2	1	2	0	0	0	1	0	0	0	0	0	0	1	0	0	0	1	0	0	0	0	0	1	0	0	0	0	0	0	0	0	0	0	0	0	0	0	0	0	0
2016-01-16 3	4	2	0	0	0	1	0	0	0	0	0	0	0	0	0	0	0	0	0	0	0	0	0	0	0	0	0	0	0	0	0	0	0	0	0	0	0	0	0	0	0	0	0	0	0	0	0	0	0
2016-01-16 4	2	4	0	0	0	0	0	0	0	0	0	0	0	0	1	0	0	0	0	0	0	0	0	0	0	0	0	0	0	0	0	0	0	0	0	0	0	0	0	0	0	0	0	0	0	0	0	0	0
2016-01-16 5	2	0	2	2	0	0	2	0	0	0	0	0	0	0	0	0	0	0	0	0	0	0	0	0	0	0	0	0	0	0	0	0	0	0	0	0	0	0	0	0	0	0	0	0	0	0	0	0	0
2016-01-16 6	5	0	0	2	0	0	1	0	0	0	0	0	0	0	1	0	0	0	0	0	0	0	0	0	0	0	1	0	0	0	1	0	0	0	0	0	0	0	0	0	0	0	0	0	1	0	0	0	0
2016-01-16 7	20	5	1	2	0	3	2	2	0	0	0	1	1	0	0	1	0	0	0	0	0	0	2	0	0	0	0	0	0	1	0	1	0	0	0	0	0	0	0	0	0	0	0	0	0	0	0	0	0
2016-01-16 8	38	18	8	3	5	1	8	7	2	4	2	0	0	0	0	0	0	1	0	1	0	2	2	0	0	1	0	0	1	0	0	0	0	0	0	0	1	0	0	0	0	0	0	1	0	1	0	0	0
2016-01-16 9	58	12	10	9	1	3	3	2	2	3	4	0	1	0	0	2	0	1	0	0	0	0	1	0	0	0	0	1	1	0	0	1	1	0	0	0	1	0	0	0	0	0	0	0	0	0	0	0	0
2016-01-16 10	44	23	11	9	13	5	10	9	1	2	4	0	1	0	6	1	0	0	1	0	1	3	1	1	0	0	1	2	0	1	1	0	0	0	0	0	0	0	0	0	0	0	0	0	0	1	1	0	0
2016-01-16 11	50	41	12	9	9	7	9	8	3	1	3	0	1	2	3	1	0	4	0	2	2	0	1	0	1	2	0	1	0	1	1	1	0	1	0	1	0	0	0	2	0	0	1	0	0	0	0	0	1
2016-01-16 12	54	35	19	10	8	11	9	4	5	3	3	0	1	0	1	1	1	6	3	0	0	0	1	2	0	0	0	0	1	0	0	0	0	1	0	0	0	1	1	2	0	0	0	0	0	0	1	0	0
2016-01-16 13	51	41	13	10	11	7	8	5	6	4	5	1	0	2	1	1	3	4	3	1	0	2	4	2	0	1	0	0	0	1	1	0	2	0	0	0	0	1	1	0	0	0	0	0	1	2	0	0	1
2016-01-16 14	51	40	8	3	5	6	5	4	6	2	6	1	3	0	1	2	3	0	2	2	0	2	2	0	0	0	0	1	1	0	0	0	2	1	0	1	0	2	0	0	0	0	0	0	1	0	0	0	0
2016-01-16 15	47	22	18	4	10	12	13	1	4	3	5	1	0	1	1	0	1	0	1	0	2	2	4	2	0	2	0	2	0	0	1	0	0	0	0	0	0	0	2	0	0	0	0	0	0	2	0	0	1
2016-01-16 16	40	41	12	5	9	7	5	11	6	2	1	1	1	2	1	0	2	1	2	0	1	1	2	0	1	0	2	3	4	1	0	0	0	2	0	0	0	0	1	0	0	0	0	0	0	0	0	0	0
2016-01-16 17	31	24	8	6	6	6	4	8	2	6	1	1	1	0	0	0	1	1	2	2	0	4	0	1	2	0	0	0	1	2	0	0	0	0	0	0	0	0	1	0	0	0	1	0	0	0	0	0	0
2016-01-16 18	29	24	10	3	1	1	2	3	2	4	0	1	0	0	1	0	2	1	1	2	0	2	0	0	0	0	0	0	1	1	0	1	0	0	0	0	0	0	0	0	0	0	0	0	0	0	0	0	0
2016-01-16 19	20	10	1	4	1	0	3	5	1	0	0	0	1	0	2	2	0	0	0	0	0	2	4	0	0	0	0	0	0	0	0	0	0	0	0	0	0	0	0	0	0	0	0	1	0	0	0	0	0
2016-01-16 20	16	7	3	1	1	0	1	4	1	1	1	0	1	1	0	1	0	2	0	2	0	1	0	0	1	0	0	0	0	1	0	0	0	0	0	0	0	0	0	0	0	0	0	0	0	0	0	0	0
2016-01-16 21	11	7	1	1	1	0	1	3	0	0	0	0	0	0	1	2	0	1	1	0	0	0	0	0	0	0	0	0	0	0	0	0	0	1	0	0	0	0	0	1	0	0	0	0	0	0	0	0	0
2016-01-16 22	9	6	0	1	1	2	2	4	0	0	0	0	0	0	1	1	0	0	2	0	0	1	0	0	0	0	0	0	0	0	1	0	0	0	0	0	0	0	0	0	0	0	0	0	0	0	0	0	0
2016-01-16 23	3	5	3	0	3	0	0	0	1	0	0	0	0	0	0	0	1	1	0	2	0	0	0	0	0	0	0	0	0	0	0	1	0	0	0	0	0	0	0	0	0	0	0	0	0	0	0	0	0
2016-01-17 0	5	3	1	0	0	0	0	1	1	0	0	0	1	0	0	0	0	0	0	0	1	0	0	0	0	1	0	0	0	0	0	0	1	2	0	0	0	0	0	1	0	0	0	0	0	0	0	0	1
2016-01-17 1	3	4	1	0	0	0	0	0	2	0	0	1	0	0	0	1	0	0	0	0	0	0	0	0	0	0	0	0	0	0	0	0	0	0	0	0	0	0	0	0	0	0	0	0	0	0	0	0	0
2016-01-17 2	2	2	1	1	0	0	0	0	2	0	0	0	0	0	0	0	0	0	0	0	0	1	0	0	0	1	0	0	0	0	0	0	0	1	0	0	0	0	0	0	0	0	0	0	0	0	0	0	0
2016-01-17 3	0	4	1	1	0	0	0	0	0	0	0	0	0	0	0	0	0	0	0	0	0	0	0	0	0	0	0	0	0	0	0	0	0	0	0	0	0	0	0	0	0	0	0	0	0	0	0	0	0
2016-01-17 4	0	2	0	0	0	0	0	1	0	0	0	0	0	0	0	0	0	0	0	0	0	0	0	0	0	0	0	0	0	0	0	0	0	0	0	0	0	0	0	0	0	0	0	0	1	0	0	0	0
2016-01-17 5	2	1	0	0	0	0	0	0	0	0	0	0	0	0	0	0	0	0	0	0	0	0	0	0	0	0	0	0	0	0	0	0	0	0	0	0	0	0	0	0	0	0	0	0	0	0	0	0	0
2016-01-17 6	2	0	0	0	0	0	0	0	0	0	0	0	0	0	0	0	0	1	1	0	0	0	0	0	0	0	0	0	0	0	0	0	0	0	0	0	0	0	0	0	0	0	0	0	0	0	0	0	0
2016-01-17 7	2	8	0	1	0	1	0	0	0	0	0	1	0	0	0	0	0	0	0	0	0	0	0	0	0	0	0	0	0	0	0	0	0	0	0	0	0	0	0	0	0	0	0	0	0	0	0	0	0
2016-01-17 8	10	7	0	0	4	0	1	1	1	0	0	0	0	0	0	0	2	0	0	0	0	0	0	0	0	0	0	0	0	1	0	0	0	1	0	0	0	0	0	0	0	0	0	0	0	0	0	0	0
2016-01-17 9	13	8	3	4	0	3	1	0	0	0	1	1	0	0	1	0	0	0	1	0	0	0	0	0	0	0	0	0	0	0	0	2	0	1	0	0	0	0	0	0	0	0	0	0	0	0	0	0	0
2016-01-17 10	13	8	2	5	1	2	2	1	3	1	2	2	0	0	0	0	0	1	0	0	0	0	0	0	0	0	0	0	0	0	0	0	0	1	0	0	0	0	0	0	0	0	0	0	0	0	0	0	0
2016-01-17 11	23	12	6	1	3	0	4	1	2	0	1	0	0	0	0	1	1	1	1	1	0	0	0	0	0	0	0	0	0	0	0	0	1	0	0	0	0	0	0	0	0	0	0	0	0	0	0	0	0
2016-01-17 12	20	13	8	1	2	3	1	3	0	2	2	1	0	0	0	1	2	0	1	0	0	1	0	1	0	0	0	0	0	0	0	0	0	0	0	0	0	0	0	0	0	0	0	0	1	0	0	0	0
2016-01-17 13	20	6	5	2	2	0	0	4	0	0	0	1	1	0	0	1	0	0	1	0	0	0	0	1	0	0	1	0	0	0	0	0	0	2	0	0	0	0	0	0	0	0	0	0	0	1	0	0	0
2016-01-17 14	21	7	6	5	1	1	1	8	0	0	1	0	0	0	0	1	0	1	1	1	0	2	1	0	0	0	0	1	0	0	1	1	0	1	0	0	0	0	0	0	0	0	0	0	0	0	0	0	0
2016-01-17 15	14	14	4	1	2	1	1	4	1	0	1	1	0	0	2	0	0	1	0	0	0	0	0	0	0	0	0	1	0	0	2	0	1	0	0	0	0	0	0	0	0	0	0	0	0	0	0	0	0
2016-01-17 16	15	14	6	1	2	0	0	5	0	1	0	0	0	1	1	2	2	0	2	1	0	0	0	0	1	0	1	0	1	0	0	1	0	0	0	0	0	0	0	0	0	0	0	0	0	0	0	0	0
2016-01-17 17	17	12	3	4	1	0	0	5	1	0	0	0	2	0	0	0	0	0	2	0	0	0	0	0	0	0	0	0	0	0	0	0	0	1	0	0	0	0	0	0	0	0	0	0	0	0	0	0	0
2016-01-17 18	8	6	6	1	0	1	3	1	0	1	0	0	2	0	0	0	2	1	0	0	0	0	0	0	0	1	0	0	0	0	0	0	0	0	0	0	0	0	0	0	0	0	0	0	0	0	0	0	0
2016-01-17 19	10	7	1	2	2	4	2	2	1	0	0	0	0	0	0	0	0	0	2	0	0	0	0	0	0	0	0	0	0	0	0	0	0	0	0	0	0	0	0	0	0	0	0	0	0	0	0	0	1
2016-01-17 20	5	3	1	1	0	0	0	1	0	0	2	0	2	0	0	0	0	0	0	0	0	1	0	0	0	0	0	0	0	0	0	0	0	0	0	0	0	0	0	0	0	0	0	0	0	0	0	0	0
2016-01-17 21	3	5	2	0	0	0	0	2	0	0	0	0	0	0	0	0	0	0	0	0	0	0	0	0	0	0	1	0	0	0	0	0	0	0	0	0	0	0	0	0	0	0	0	0	0	0	0	0	0
2016-01-17 22	5	2	2	1	2	0	0	0	0	0	0	0	0	0	0	0	1	0	0	0	0	0	1	0	1	0	0	0	0	1	0	0	0	0	0	0	0	0	0	0	0	0	0	0	0	0	0	0	0
2016-01-17 23	3	2	0	0	2	1	0	1	0	0	0	0	0	0	1	0	0	0	0	0	0	0	0	0	0	0	0	0	0	0	0	0	0	0	0	0	0	0	0	0	0	0	0	0	0	0	0	0	0
2016-01-18 0	2	1	1	0	0	0	0	0	0	0	0	0	1	0	2	0	0	0	0	0	0	1	0	0	1	0	0	0	0	0	0	0	0	0	0	0	0	0	0	0	0	0	0	0	0	0	0	0	0
2016-01-18 1	0	1	0	0	0	0	0	0	0	0	0	0	0	0	0	0	0	0	0	0	0	0	0	0	0	1	0	0	0	0	0	0	0	0	0	0	0	0	0	0	0	0	0	0	0	0	0	0	0
2016-01-18 2	1	2	0	0	0	0	0	0	0	0	0	0	0	0	0	0	0	0	0	0	0	0	0	0	0	0	0	0	0	0	0	0	0	0	0	0	0	0	0	0	0	0	0	0	0	0	0	0	0
2016-01-18 3	0	0	0	0	0	0	0	0	0	0	0	0	0	0	0	0	0	0	0	0	0	0	0	0	0	0	0	0	0	0	0	0	0	0	0	0	0	0	0	0	0	0	0	0	0	0	0	0	0
2016-01-18 4	2	1	0	0	0	0	0	0	0	0	0	0	0	0	0	1	0	0	0	0	0	0	0	0	0	0	0	0	0	0	0	0	0	0	0	0	0	0	0	0	0	0	0	0	0	0	0	0	0
2016-01-18 5	7	0	1	0	0	0	0	0	1	0	0	0	0	0	0	0	0	0	0	0	0	0	0	0	0	0	1	0	0	0	1	0	0	0	0	0	0	0	0	0	0	0	0	0	1	0	0	0	0
2016-01-18 6	21	4	3	6	6	0	0	0	0	0	3	0	0	0	1	0	0	0	0	0	0	0	0	0	0	0	0	0	0	0	1	0	1	0	0	0	0	0	0	0	0	0	0	0	0	0	0	0	0
2016-01-18 7	36	12	4	4	12	1	3	0	5	0	0	0	1	0	2	0	1	0	0	0	0	0	0	0	0	0	1	0	0	0	0	0	1	0	0	0	0	0	0	1	0	0	0	0	0	0	0	0	0
2016-01-18 8	50	8	4	8	10	0	2	0	2	0	2	0	0	0	2	0	0	0	0	0	0	0	0	0	0	1	0	0	1	1	0	0	0	0	0	1	0	0	0	0	0	0	0	0	0	0	1	0	0
2016-01-18 9	14	10	7	3	2	0	3	2	0	1	0	0	1	0	0	0	0	0	0	0	0	0	1	0	0	1	1	0	0	0	0	0	0	0	0	0	0	0	0	0	0	0	0	0	0	0	1	0	0
2016-01-18 10	18	6	4	0	3	2	3	0	1	0	1	0	0	0	0	0	1	1	0	0	0	0	0	0	1	0	3	0	0	0	0	0	0	0	0	0	0	1	1	0	0	0	0	0	0	0	0	0	0
2016-01-18 11	21	13	4	2	3	2	1	7	2	0	0	0	0	0	0	0	0	0	0	0	1	0	0	0	0	0	0	0	0	0	0	1	0	0	0	0	0	0	0	1	0	0	0	0	0	0	0	0	0
2016-01-18 12	17	14	4	2	3	1	3	7	2	1	0	0	0	0	0	0	2	0	0	0	0	0	1	0	0	0	1	0	0	0	0	0	0	2	0	1	0	0	0	0	0	0	0	0	0	0	0	0	0
2016-01-18 13	18	10	8	5	3	0	1	2	1	0	0	0	0	0	0	0	0	0	0	0	0	0	0	0	0	0	0	0	0	0	0	1	0	1	0	0	0	0	0	0	0	0	0	0	0	0	0	0	0
2016-01-18 14	13	7	6	6	5	4	0	3	2	1	0	0	2	0	0	0	0	0	2	0	0	0	1	0	0	0	1	1	0	0	0	0	1	0	0	1	0	1	0	1	0	0	0	0	0	0	0	0	0
2016-01-18 15	30	5	4	5	2	2	4	4	2	0	0	2	1	0	1	0	0	1	1	0	0	0	0	0	2	0	1	0	0	0	0	0	1	0	0	0	0	0	0	0	0	0	0	0	0	1	0	0	0
2016-01-18 16	44	20	5	8	11	6	0	3	1	1	1	1	0	0	0	0	1	1	0	0	0	0	0	0	0	0	1	0	0	0	0	1	1	0	0	1	0	0	1	0	0	0	0	0	0	0	0	0	0
2016-01-18 17	87	33	7	8	14	7	3	5	5	3	0	0	2	0	0	0	0	2	0	0	0	1	0	0	1	1	2	0	0	0	1	0	0	1	0	0	0	0	0	0	0	0	0	0	0	0	0	0	0
2016-01-18 18	43	16	11	8	7	3	3	2	2	4	0	0	2	0	1	0	3	0	1	0	0	0	1	0	0	0	0	0	1	0	1	0	0	1	0	0	0	0	1	0	0	0	0	0	0	0	0	0	0
2016-01-18 19	35	12	6	2	5	2	3	1	1	2	1	0	1	0	1	0	2	0	1	0	1	0	0	0	0	0	0	0	0	0	0	1	0	1	0	0	0	0	0	1	0	0	0	0	0	0	0	0	0
2016-01-18 20	19	10	3	0	0	0	0	2	0	0	0	0	0	0	0	0	0	0	3	1	0	0	0	0	0	1	0	0	0	0	0	0	0	0	0	0	0	0	0	1	0	0	0	0	0	0	0	0	0
2016-01-18 21	7	10	0	2	0	0	0	0	0	0	0	0	1	0	0	0	0	0	1	0	0	0	0	0	1	0	0	0	1	0	0	0	0	1	0	0	0	0	0	0	0	0	0	0	0	0	0	0	0
2016-01-18 22	3	6	3	1	2	1	1	2	1	0	1	0	0	0	0	0	0	0	0	0	0	0	0	0	0	0	0	0	0	0	0	0	0	0	0	0	0	0	0	0	0	0	0	0	0	0	0	0	0
2016-01-18 23	1	3	2	0	1	0	0	1	0	0	0	0	0	0	0	0	0	0	2	0	0	0	1	0	0	0	0	0	0	0	0	0	0	1	0	0	0	0	0	0	0	0	0	0	0	0	0	0	0
2016-01-19 0	0	1	0	0	1	0	0	0	0	0	0	0	0	0	1	0	0	0	0	0	0	0	0	0	0	0	0	0	0	0	0	0	0	0	0	0	0	0	0	0	0	0	0	0	0	0	0	0	0
2016-01-19 1	0	2	1	1	0	0	0	0	0	0	0	0	0	0	0	0	0	0	0	0	0	0	0	0	0	0	0	0	0	0	0	0	0	1	0	0	0	0	0	0	0	0	0	0	0	0	0	0	0
2016-01-19 2	0	0	0	0	0	0	0	0	0	0	0	0	0	0	0	0	0	0	0	0	0	0	0	0	0	0	0	0	0	0	0	0	0	0	0	0	0	0	0	0	0	0	0	0	0	0	0	0	0
2016-01-19 3	1	0	0	0	0	0	0	0	0	0	0	1	0	0	0	0	0	0	0	0	0	0	0	0	0	0	0	0	0	0	0	1	0	0	0	0	0	0	0	0	0	0	0	0	0	0	0	0	0
2016-01-19 4	4	0	0	2	1	0	0	0	0	0	0	0	0	0	0	0	0	0	0	0	0	0	0	0	0	0	0	0	0	0	0	0	0	0	0	0	0	0	0	0	0	0	0	0	0	0	0	0	0
2016-01-19 5	16	4	0	0	0	0	0	0	2	0	0	0	0	0	2	1	0	0	0	0	0	0	0	0	0	0	0	0	0	0	1	1	0	1	0	0	0	0	0	0	0	0	0	0	0	0	0	0	0
2016-01-19 6	49	4	9	9	17	1	2	2	1	0	2	1	0	0	0	0	0	0	1	0	0	0	0	0	0	0	1	0	0	0	2	0	1	0	0	0	0	0	2	0	0	0	0	0	2	0	0	0	0
2016-01-19 7	97	27	10	14	19	1	8	4	5	0	1	0	4	0	2	1	1	1	1	2	0	0	0	0	0	0	0	0	0	1	0	0	1	0	0	0	0	0	1	2	0	0	0	0	0	0	0	0	0
2016-01-19 8	130	23	36	24	23	1	7	8	8	1	4	1	3	2	2	0	4	1	0	1	2	2	1	0	0	0	2	0	0	0	2	4	0	0	0	0	0	1	0	1	0	0	0	0	1	0	2	0	0
2016-01-19 9	51	10	20	20	3	2	2	5	2	0	2	0	0	1	0	0	0	0	0	0	0	0	2	0	0	1	3	0	0	1	0	0	0	0	0	0	0	0	1	0	0	0	0	0	1	0	0	0	0
2016-01-19 10	25	12	8	5	4	1	0	6	0	1	0	1	0	0	1	0	0	1	1	0	0	0	0	0	0	0	0	0	0	1	0	0	0	0	0	0	0	0	0	0	0	0	0	0	0	0	0	0	0
2016-01-19 11	30	8	6	8	4	0	0	3	1	0	0	1	1	0	0	0	0	0	1	0	0	0	0	0	0	0	0	0	1	1	0	0	0	0	0	0	0	0	0	0	0	0	0	0	0	0	0	1	0
2016-01-19 12	32	7	12	11	7	2	0	2	0	1	3	0	1	1	1	0	1	0	0	0	0	1	0	0	0	0	1	0	0	1	0	0	0	0	0	0	0	0	0	0	0	0	0	0	0	0	0	0	0
2016-01-19 13	41	8	14	9	11	0	1	7	1	3	1	0	2	0	0	0	1	1	1	0	0	0	0	1	1	0	0	0	0	0	0	0	0	0	0	0	0	0	0	0	0	0	0	0	0	0	0	0	0
2016-01-19 14	36	10	13	6	11	3	3	4	0	1	1	0	0	0	0	0	1	0	1	1	0	0	0	0	0	0	0	0	0	0	0	0	0	0	0	0	1	0	0	0	0	0	0	1	0	0	0	0	0
2016-01-19 15	53	6	18	13	16	2	1	5	4	1	0	0	2	0	0	1	1	1	2	0	0	0	0	0	1	1	0	1	0	0	0	1	0	0	0	0	0	0	0	2	0	0	0	0	0	0	0	0	0
2016-01-19 16	120	18	25	35	33	6	3	7	3	1	1	1	1	0	1	0	4	3	0	0	0	1	2	1	3	0	2	0	0	0	2	2	0	0	0	2	0	0	3	1	0	0	1	0	0	0	0	0	0
2016-01-19 17	178	43	30	29	33	22	0	8	6	4	3	0	6	0	0	1	2	1	2	0	0	1	1	0	4	1	1	0	3	1	1	1	0	0	0	0	0	0	0	3	0	0	0	1	0	3	0	1	1
2016-01-19 18	89	42	21	15	18	12	3	12	10	5	2	2	1	1	0	3	6	3	2	0	0	4	1	0	0	1	0	0	1	3	1	0	1	0	0	0	0	0	0	0	0	0	0	2	0	0	1	0	0
2016-01-19 19	48	26	17	6	5	4	1	4	2	4	3	0	2	1	1	0	1	1	0	0	0	0	1	2	0	2	0	0	1	0	1	1	1	0	0	0	0	2	0	1	0	0	2	0	0	0	0	0	0
2016-01-19 20	32	10	1	3	1	3	1	2	1	1	0	4	3	0	1	0	2	1	0	1	0	0	0	0	0	0	0	0	1	1	0	0	0	0	0	1	1	0	0	0	0	0	0	0	0	0	0	1	0
2016-01-19 21	19	12	2	2	1	2	1	2	4	3	0	1	0	0	0	1	1	0	0	0	1	0	0	0	3	0	0	0	2	0	1	0	0	0	0	0	0	0	0	0	0	0	0	0	0	0	0	0	0
2016-01-19 22	10	6	3	2	4	1	0	1	0	1	2	0	0	0	1	0	0	1	0	1	0	0	0	0	0	0	0	0	1	0	0	0	2	1	0	0	0	0	0	0	0	0	0	0	0	0	0	0	0
2016-01-19 23	6	4	4	0	1	2	0	0	1	0	0	0	1	0	0	0	0	0	0	0	0	0	0	0	0	0	0	0	0	0	1	0	0	1	0	0	0	0	0	0	0	0	0	0	0	0	0	0	0
2016-01-20 0	1	2	2	0	1	0	1	0	0	0	0	0	0	0	2	0	0	0	0	0	0	0	0	0	0	1	0	0	0	0	0	0	0	0	0	0	0	0	0	0	0	0	0	0	0	0	0	0	0
2016-01-20 1	2	0	2	1	0	0	0	0	0	0	0	0	0	0	0	0	0	0	0	0	0	0	0	0	0	0	0	0	0	0	0	0	0	0	0	0	0	0	0	0	0	0	0	0	0	0	0	0	0
2016-01-20 2	4	0	0	0	0	0	0	0	0	0	0	0	0	0	0	0	0	0	0	0	0	0	0	0	0	0	0	0	0	0	0	0	0	0	0	0	0	0	0	0	0	0	0	0	0	0	0	0	0
2016-01-20 3	0	0	0	0	0	0	0	0	0	0	0	0	0	0	0	0	0	0	0	0	0	0	0	0	0	0	0	0	0	0	0	0	0	0	0	0	0	0	0	0	0	0	0	0	0	0	0	0	0
2016-01-20 4	2	0	0	1	1	0	0	0	0	0	0	0	0	0	0	0	0	0	0	0	0	0	0	0	0	0	0	0	0	0	0	0	0	0	0	0	0	0	0	0	0	0	0	0	0	0	0	0	0
2016-01-20 5	12	3	0	1	1	0	2	0	0	0	1	0	0	0	1	0	0	0	0	0	0	0	0	0	0	0	2	0	0	0	1	1	0	0	0	0	0	0	1	0	0	0	0	0	1	0	0	0	0
2016-01-20 6	51	10	12	18	11	1	4	2	1	0	3	1	0	0	0	0	0	1	1	0	0	0	1	0	0	0	1	0	1	0	0	0	2	0	0	0	0	0	0	0	0	1	0	0	0	0	0	0	0
2016-01-20 7	84	11	14	21	25	0	2	3	3	2	2	1	3	0	4	1	2	0	1	1	0	0	0	0	0	1	4	0	2	0	0	1	1	0	0	0	0	0	1	2	0	0	0	1	1	0	0	0	0
2016-01-20 8	121	20	25	33	24	5	10	9	6	1	5	0	2	1	4	0	2	0	2	1	0	1	1	0	0	1	3	0	0	2	1	2	1	2	0	0	0	0	0	0	0	0	0	0	1	0	0	1	0
2016-01-20 9	49	15	14	19	7	0	1	3	1	0	3	0	1	0	1	1	0	0	0	1	2	0	1	0	0	1	0	0	1	0	0	1	0	0	0	0	1	0	0	0	0	0	0	0	0	0	0	0	0
2016-01-20 10	28	4	7	8	5	0	2	3	2	0	2	0	2	0	1	0	1	0	2	0	0	0	0	0	0	1	2	0	0	0	0	0	0	0	0	0	0	0	0	0	0	0	1	0	0	0	1	0	0
2016-01-20 11	25	6	13	8	7	0	4	4	0	0	1	0	1	0	0	0	0	0	1	0	0	0	0	0	1	0	0	1	0	1	0	0	0	0	0	0	0	0	0	0	0	0	0	0	0	0	0	0	0
2016-01-20 12	36	14	17	10	9	2	2	5	1	0	1	0	2	0	0	1	1	0	0	0	0	0	0	0	0	0	0	0	0	0	0	0	0	1	0	1	0	0	0	0	0	0	1	0	0	0	0	0	0
2016-01-20 13	40	9	13	6	5	2	1	6	0	2	2	0	0	0	0	0	1	0	0	0	0	0	0	0	1	0	1	0	0	2	0	1	0	1	0	0	0	0	0	0	0	0	0	0	0	1	0	0	0
2016-01-20 14	44	8	10	8	14	3	1	6	1	2	1	1	1	0	0	0	0	0	1	0	0	0	0	1	0	0	1	0	0	0	0	0	0	0	0	0	0	0	0	0	0	0	0	0	0	0	1	0	0
2016-01-20 15	61	13	24	15	18	4	2	5	2	0	0	1	1	0	0	1	3	3	1	1	0	2	1	0	1	0	1	0	0	0	1	0	1	0	0	3	0	0	0	1	0	0	0	0	0	0	0	1	0
2016-01-20 16	138	26	33	32	43	15	5	10	2	1	1	3	2	3	1	1	3	2	1	1	1	2	2	0	3	0	1	0	0	2	0	1	2	0	0	1	1	1	1	1	0	0	1	0	0	1	0	2	2
2016-01-20 17	202	38	42	42	53	22	5	6	6	10	2	2	5	2	1	2	2	2	1	1	0	1	0	1	6	1	1	0	1	0	2	1	1	1	0	0	0	1	1	2	1	0	1	0	0	0	0	0	0
2016-01-20 18	103	24	18	16	27	11	2	7	12	7	3	2	2	1	1	2	2	4	2	2	0	2	4	2	0	1	0	0	2	0	2	0	0	1	0	0	0	1	2	2	0	0	0	2	0	0	1	0	0
2016-01-20 19	59	22	11	8	12	8	0	2	6	8	2	0	3	1	3	1	1	0	1	2	0	0	1	1	1	0	0	0	0	1	0	1	0	0	0	0	0	0	0	1	0	0	0	1	0	0	0	0	0
2016-01-20 20	44	16	6	7	6	1	1	3	3	3	0	3	0	0	2	0	0	2	0	0	0	0	2	1	2	2	0	0	0	2	0	0	0	0	0	0	0	1	1	0	0	0	0	0	0	0	0	0	1
2016-01-20 21	22	16	9	2	4	1	2	3	1	5	1	2	2	1	1	0	1	0	1	0	0	1	1	0	1	0	0	0	0	0	4	0	0	1	0	0	0	0	0	2	0	0	0	0	0	0	0	0	0
2016-01-20 22	11	7	4	4	4	1	0	1	0	0	0	0	0	0	0	0	1	0	0	1	0	3	0	0	0	0	0	0	0	0	0	0	0	0	0	0	0	0	0	0	0	0	1	0	0	0	0	0	0
2016-01-20 23	5	1	2	3	1	2	1	0	1	1	0	1	0	0	1	1	0	0	2	0	0	0	0	0	0	0	0	0	0	0	0	1	0	1	0	0	0	0	0	0	0	0	0	0	0	0	0	0	0
2016-01-21 0	4	1	1	0	0	0	0	2	0	0	1	0	0	1	2	0	0	0	0	0	0	0	0	0	0	0	0	0	0	0	0	1	0	0	0	0	0	0	0	0	0	0	0	0	0	0	0	0	0
2016-01-21 1	0	1	0	1	0	0	0	0	0	0	0	0	0	0	0	0	0	0	0	0	0	0	0	0	0	0	0	0	0	0	0	0	0	0	0	0	0	0	0	0	0	0	0	0	0	0	0	0	0
2016-01-21 2	0	0	0	0	0	0	0	0	1	0	0	0	0	0	0	0	0	0	1	0	0	0	0	0	0	0	0	0	0	0	0	0	0	0	0	0	0	0	0	0	0	0	0	0	0	0	0	0	0
2016-01-21 3	0	1	0	1	0	0	0	0	0	0	0	0	0	0	0	0	0	0	0	1	0	0	0	0	0	0	0	0	0	0	0	0	0	0	0	0	0	0	0	0	0	0	0	0	0	0	0	0	0
2016-01-21 4	10	1	3	1	1	0	0	0	0	0	1	0	0	0	0	0	0	0	0	0	0	0	0	0	0	0	0	0	0	0	0	0	0	0	0	0	0	0	0	0	0	0	0	0	0	0	0	0	0
2016-01-21 5	14	5	3	4	2	1	0	0	0	0	0	0	0	0	0	1	0	0	0	0	0	0	0	0	0	0	0	0	0	0	1	1	0	0	0	0	0	0	2	0	0	0	0	0	0	0	0	0	0
2016-01-21 6	51	9	15	23	19	1	3	2	2	2	4	1	4	0	0	1	0	0	1	1	0	0	0	0	0	0	4	0	0	0	1	0	4	0	0	0	0	0	0	1	0	1	0	0	1	0	0	0	0
2016-01-21 7	147	28	25	35	37	0	8	1	11	1	4	1	6	0	4	0	2	0	1	0	2	0	0	0	0	1	0	0	0	2	2	1	1	0	0	1	1	0	1	1	0	1	1	2	1	0	0	0	0
2016-01-21 8	198	27	34	57	31	7	21	8	8	1	7	1	4	1	4	0	2	0	1	1	2	4	4	0	0	1	6	0	0	0	1	2	1	0	0	1	0	0	0	0	0	0	0	0	2	1	2	1	0
2016-01-21 9	105	10	15	30	8	0	7	6	3	0	1	0	2	0	0	1	0	0	2	0	0	0	1	0	1	0	2	0	1	0	1	0	0	0	0	0	0	0	0	0	0	0	0	0	0	1	0	0	0
2016-01-21 10	40	16	25	13	10	0	5	8	3	2	4	1	0	0	1	0	1	0	0	0	1	0	0	0	1	1	3	0	0	1	0	0	0	0	0	1	0	0	0	1	0	0	0	0	0	0	0	0	0
2016-01-21 11	57	9	14	11	9	0	3	7	2	1	1	1	1	0	0	0	2	0	1	0	0	0	1	0	0	0	0	0	0	0	0	0	0	0	0	0	1	0	0	0	0	0	0	0	0	1	1	0	0
2016-01-21 12	53	12	21	15	7	1	1	4	1	2	1	1	0	1	1	0	2	0	0	0	0	0	0	0	1	0	0	0	0	0	0	0	0	1	0	0	0	0	0	0	0	0	0	0	0	0	0	0	0
2016-01-21 13	61	25	10	9	8	1	2	11	4	1	0	0	0	1	1	0	2	1	1	0	0	1	0	0	1	0	0	0	2	0	0	0	1	3	0	0	0	0	0	0	0	0	0	0	1	0	1	0	1
2016-01-21 14	44	16	18	7	18	6	1	5	0	1	3	1	0	0	0	0	2	1	0	1	0	1	0	0	1	1	1	0	0	0	0	0	0	0	0	0	0	0	0	1	1	0	0	0	0	1	0	0	0
2016-01-21 15	53	25	32	20	26	6	3	5	0	1	0	0	0	2	1	1	7	1	0	0	0	0	2	0	1	0	0	0	0	0	0	0	0	1	0	0	0	0	1	1	0	1	0	0	1	1	0	0	1
2016-01-21 16	169	30	28	40	46	12	7	7	0	3	2	2	2	1	1	3	5	3	3	0	0	1	0	0	4	0	1	1	1	1	1	2	0	0	0	0	0	2	3	1	0	0	0	0	0	0	0	1	1
2016-01-21 17	237	46	53	55	55	17	5	9	15	11	1	1	3	3	3	3	3	1	2	0	1	1	1	0	1	1	1	0	0	1	3	0	4	1	0	1	0	1	0	1	0	0	0	0	0	2	0	2	0
2016-01-21 18	91	59	30	15	24	19	8	6	7	5	2	3	4	0	1	0	2	2	4	1	0	1	1	0	2	3	0	0	2	0	3	1	3	0	0	0	0	2	0	0	0	0	1	0	1	2	0	1	0
2016-01-21 19	53	34	13	11	12	7	5	5	7	3	1	2	3	0	4	0	3	1	0	2	0	0	0	3	1	1	0	0	1	1	1	0	0	2	0	1	0	0	0	0	0	0	1	2	0	1	0	0	0
2016-01-21 20	43	21	12	4	10	2	5	4	1	4	0	3	1	0	0	1	0	0	1	1	0	1	0	1	1	1	0	0	1	1	0	0	1	1	0	1	0	0	0	1	0	0	0	1	0	0	0	0	1
2016-01-21 21	26	17	5	6	6	5	1	1	7	1	0	1	1	0	1	1	0	2	1	0	0	0	0	0	1	0	1	1	0	0	0	0	0	1	0	0	1	0	0	0	0	0	0	0	0	0	0	0	0
2016-01-21 22	13	8	3	0	0	4	0	2	2	0	0	0	0	0	0	2	0	2	0	0	0	1	2	0	0	3	0	0	0	0	0	0	0	0	0	0	0	0	0	0	0	0	0	0	0	0	0	1	0
2016-01-21 23	10	5	6	2	2	0	0	1	0	1	0	0	0	0	1	0	1	0	1	1	0	0	0	0	0	0	0	1	0	0	0	0	1	0	0	0	0	0	0	0	0	0	1	0	0	0	0	0	0
2016-01-22 0	2	1	1	0	0	1	0	1	0	0	0	0	0	0	0	1	0	0	0	0	0	0	0	1	0	0	0	0	0	0	0	0	0	0	0	0	0	0	0	0	0	0	0	0	0	0	0	0	0
2016-01-22 1	1	2	1	0	1	0	0	0	0	0	1	0	0	0	1	0	0	0	0	1	0	0	0	0	0	0	0	0	0	1	0	0	0	0	0	0	0	0	0	0	0	0	0	0	0	0	0	0	0
2016-01-22 2	1	2	0	1	0	0	0	0	0	0	0	0	0	0	0	0	0	0	0	0	0	0	0	0	0	0	0	0	0	0	0	0	0	0	0	0	0	0	0	0	0	0	0	0	0	0	0	0	0
2016-01-22 3	1	1	0	2	0	0	0	1	0	0	0	0	0	0	0	0	0	0	0	0	0	0	0	0	0	0	0	0	0	0	0	0	0	0	0	0	0	0	0	0	0	0	0	0	0	0	0	0	0
2016-01-22 4	4	1	1	1	1	0	0	0	0	0	1	0	0	0	0	0	0	0	2	0	0	0	0	0	0	0	0	0	0	0	0	0	0	0	0	0	0	0	1	0	0	0	0	0	1	0	0	0	0
2016-01-22 5	16	2	3	2	7	0	2	0	0	0	0	0	0	0	0	0	0	0	0	0	0	0	0	0	0	0	1	0	0	0	1	1	0	0	0	0	0	0	0	0	0	0	0	1	0	0	0	0	0
2016-01-22 6	66	19	9	29	14	1	5	3	1	1	3	1	0	0	0	1	0	0	0	0	1	0	1	0	0	0	4	0	0	0	1	0	3	0	0	0	1	0	0	1	0	0	0	0	1	0	0	0	0
2016-01-22 7	140	26	34	43	40	3	14	3	3	1	11	2	6	0	3	1	0	0	1	1	1	0	1	1	1	1	0	1	2	0	3	0	2	0	0	0	0	0	2	1	0	0	1	1	0	0	1	0	0
2016-01-22 8	198	35	37	52	45	4	14	11	7	1	10	0	4	1	3	0	4	1	2	1	4	1	4	1	0	1	3	0	1	0	1	1	2	2	0	0	0	0	1	0	0	0	0	0	1	0	3	0	0
2016-01-22 9	60	14	9	23	8	1	5	4	4	0	6	0	0	0	1	0	0	0	0	0	0	0	1	1	0	0	1	0	0	0	2	0	0	1	0	0	5	0	0	0	0	0	0	0	1	0	0	0	0
2016-01-22 10	31	6	12	10	4	0	4	1	0	1	1	1	0	0	1	0	1	0	0	0	0	1	0	0	0	0	0	0	0	0	0	0	1	1	0	0	0	0	0	0	0	0	0	0	0	0	0	0	0
2016-01-22 11	27	9	4	11	10	2	0	3	2	0	0	0	1	0	1	0	0	0	1	1	0	1	0	0	2	0	1	0	0	0	0	0	1	0	0	0	3	0	0	0	0	0	0	1	0	0	0	0	0
2016-01-22 12	45	5	17	16	11	2	4	1	1	1	0	0	0	0	0	0	1	1	0	0	0	0	0	0	0	0	0	0	0	1	0	1	0	0	0	1	0	1	0	0	0	0	1	0	0	0	0	0	0
2016-01-22 13	45	14	15	11	12	1	3	6	2	0	2	0	0	0	1	0	4	0	1	1	0	0	0	0	1	0	0	0	1	1	0	0	0	1	0	1	0	0	1	0	0	0	0	0	0	0	0	0	1
2016-01-22 14	52	12	15	5	21	2	3	5	1	1	1	2	0	0	0	0	1	1	0	0	0	0	0	1	0	0	0	1	0	1	0	0	0	0	0	0	0	0	0	2	0	0	0	0	0	0	0	0	0
2016-01-22 15	79	19	26	23	24	5	7	5	8	2	1	0	0	0	0	0	2	0	0	0	0	0	0	1	0	0	0	1	3	0	1	0	1	3	0	0	0	0	4	0	0	0	1	0	0	1	0	1	0
2016-01-22 16	161	29	39	43	50	12	2	6	4	12	2	2	6	2	8	1	1	3	0	0	2	0	1	1	3	1	1	1	1	2	1	1	1	2	0	1	0	0	0	2	1	1	1	0	0	0	0	0	1
2016-01-22 17	217	44	32	37	52	17	3	12	7	13	1	4	5	4	4	0	1	6	2	2	0	5	0	0	2	1	2	0	1	0	2	1	3	0	0	0	0	1	1	1	0	0	0	0	0	0	0	1	0
2016-01-22 18	83	37	23	11	23	10	4	6	7	3	0	2	0	1	0	1	5	2	1	0	0	1	2	1	1	2	3	0	0	1	2	1	0	0	0	0	0	1	2	3	0	0	0	0	1	0	1	1	0
2016-01-22 19	56	15	10	8	12	7	3	2	5	2	2	0	2	0	2	0	1	0	0	0	0	0	2	0	2	0	0	0	0	2	0	0	0	0	0	0	1	2	0	0	0	0	0	1	0	0	0	0	0
2016-01-22 20	29	11	7	2	4	4	2	2	1	3	1	2	1	0	0	0	0	2	0	2	0	1	1	0	1	0	2	0	1	2	0	0	1	0	0	0	0	0	0	0	0	0	0	1	0	0	0	0	0
2016-01-22 21	21	5	6	1	2	3	0	2	1	1	0	0	0	0	0	0	0	0	2	1	0	2	0	0	1	1	0	0	0	1	1	0	0	1	0	0	0	1	0	0	0	0	0	0	0	0	0	0	0
2016-01-22 22	10	5	3	3	0	2	1	1	2	2	0	0	0	2	0	0	0	0	0	1	0	0	0	0	0	0	0	0	0	0	2	1	0	0	0	1	0	0	0	0	0	0	0	0	0	0	0	0	0
2016-01-22 23	15	11	3	1	1	3	1	3	0	0	0	1	0	0	0	0	0	0	0	0	0	0	1	2	2	0	0	0	0	0	0	0	0	1	0	0	0	0	0	3	0	0	0	1	0	0	0	0	0
2016-01-23 0	6	9	2	0	1	0	0	0	1	0	0	0	0	0	0	0	0	0	0	0	0	0	0	0	0	1	0	0	0	0	0	0	0	0	0	0	0	0	0	1	0	0	1	0	0	0	0	0	0
2016-01-23 1	3	4	3	1	2	1	3	0	0	0	1	0	0	0	0	0	0	1	1	0	0	0	0	0	0	0	0	0	0	0	0	0	0	0	0	1	0	0	0	0	0	0	0	0	0	0	0	0	0
2016-01-23 2	2	2	1	2	0	0	0	0	1	0	0	0	1	0	0	0	0	0	0	0	0	1	0	0	0	0	0	0	0	0	0	0	0	0	0	0	0	0	0	0	0	0	0	0	0	0	0	0	0
2016-01-23 3	2	3	0	0	0	0	0	1	0	0	0	0	0	0	0	0	0	0	0	0	0	0	0	0	0	0	0	0	0	0	0	0	0	0	0	0	0	0	0	0	0	0	0	0	0	0	0	0	0
2016-01-23 4	2	0	0	0	0	0	0	0	0	0	0	0	0	0	0	0	0	0	1	0	0	0	0	0	0	0	0	0	0	0	0	0	0	0	0	0	0	0	1	0	0	0	0	0	0	0	0	0	0
2016-01-23 5	6	0	2	2	0	0	1	1	0	1	0	0	0	0	0	0	0	0	0	0	0	0	0	0	0	0	0	0	0	0	0	0	0	0	0	0	0	0	0	0	0	0	0	0	1	0	0	0	0
2016-01-23 6	3	2	1	2	4	1	0	0	0	0	0	0	0	0	2	0	0	0	0	0	0	0	1	0	0	0	2	0	0	0	0	1	0	0	0	0	0	0	0	0	0	0	0	0	0	0	0	0	0
2016-01-23 7	26	11	4	1	0	0	0	2	1	0	0	0	2	0	0	1	0	1	0	0	0	1	3	0	0	1	0	0	0	1	0	1	0	0	0	0	0	0	0	0	0	0	0	1	0	0	0	0	0
2016-01-23 8	43	19	9	8	8	2	6	2	1	2	0	0	0	0	1	1	0	0	2	1	0	0	3	0	0	0	0	0	0	0	1	1	0	1	0	0	1	0	5	0	0	0	1	1	1	0	0	1	0
2016-01-23 9	31	28	7	4	4	5	6	2	2	5	1	1	0	0	2	0	0	0	0	3	0	0	1	0	0	0	0	0	0	1	1	0	2	0	0	0	0	0	0	0	0	0	0	0	1	0	0	0	0
2016-01-23 10	38	26	5	8	10	5	5	4	2	1	4	1	2	1	2	3	0	1	1	0	0	0	0	1	0	0	0	1	1	2	0	0	0	0	0	0	0	0	0	2	1	0	1	0	0	0	0	0	0
2016-01-23 11	50	42	11	8	6	3	11	7	6	4	3	0	1	0	1	2	0	1	0	0	0	1	0	0	1	0	1	1	2	0	0	0	0	0	0	2	0	0	1	0	0	0	0	1	0	0	0	0	0
2016-01-23 12	58	38	12	3	11	5	10	10	2	2	2	2	0	2	1	4	3	3	2	0	0	0	1	3	1	3	1	0	1	0	0	0	1	1	0	0	0	0	0	0	0	0	0	0	0	0	0	0	0
2016-01-23 13	50	34	20	14	10	9	5	10	8	0	2	3	2	0	1	2	1	1	0	1	0	0	2	2	0	0	0	1	0	0	0	0	1	1	0	0	0	1	0	0	0	0	1	0	0	1	0	0	0
2016-01-23 14	52	36	13	16	7	2	7	7	5	2	3	2	0	0	2	2	2	1	3	0	0	1	0	0	1	2	0	0	0	0	1	0	2	0	0	1	1	0	2	0	0	1	0	1	0	0	0	0	1
2016-01-23 15	34	31	14	4	11	16	7	4	4	2	4	1	1	0	1	0	1	0	0	2	0	2	1	0	0	1	0	1	0	1	0	0	0	0	0	2	0	0	1	0	2	0	0	0	1	0	0	0	0
2016-01-23 16	42	28	16	11	11	9	6	8	6	1	1	5	2	0	7	3	2	2	1	3	1	0	1	1	1	0	0	0	1	0	0	0	0	0	0	0	0	0	0	1	0	0	0	0	0	1	0	0	0
2016-01-23 17	40	27	8	7	7	4	4	7	6	4	1	1	1	0	2	1	2	1	0	0	0	2	1	0	0	1	0	0	1	1	0	0	0	0	0	0	0	0	2	0	0	0	0	0	0	0	0	0	0
2016-01-23 18	34	25	12	4	8	6	5	1	3	2	1	1	0	0	1	0	4	1	3	0	0	1	0	0	0	0	1	0	0	1	1	0	1	0	0	0	0	0	0	0	0	0	0	1	0	1	0	0	0
2016-01-23 19	20	16	11	6	4	5	3	4	4	0	1	1	0	0	1	0	1	1	0	1	0	2	0	0	2	0	0	0	0	0	0	0	0	1	0	0	0	0	0	0	0	0	0	1	0	0	0	0	0
2016-01-23 20	14	13	1	2	2	4	1	1	2	1	3	2	0	0	0	1	0	2	0	0	0	1	0	0	0	0	0	0	0	0	2	0	0	0	0	0	0	0	1	0	0	0	0	0	0	0	0	0	0
2016-01-23 21	19	14	7	0	2	1	2	2	3	2	3	0	1	0	0	0	0	0	0	4	0	1	0	1	0	0	0	0	0	0	3	0	0	1	0	0	0	1	0	0	0	0	0	0	0	0	0	0	0
2016-01-23 22	11	11	1	2	3	0	1	1	0	2	4	1	0	0	0	1	1	0	0	0	0	2	0	0	0	0	1	0	0	0	0	0	0	0	0	0	1	0	0	0	0	0	0	0	0	0	0	0	0
2016-01-23 23	7	3	1	2	5	0	0	1	1	1	0	0	0	0	3	0	0	0	0	0	0	0	0	0	0	0	0	0	0	0	1	0	2	0	0	0	0	0	0	0	0	0	1	0	0	0	0	0	0
2016-01-24 0	5	8	3	0	1	2	0	1	0	1	0	0	1	0	0	0	0	0	0	0	0	0	0	0	0	0	0	0	0	0	0	0	1	0	0	0	0	0	0	1	0	0	0	0	0	0	0	0	0
2016-01-24 1	5	4	0	1	0	0	1	0	2	1	1	0	0	0	1	0	0	0	0	0	0	0	1	2	0	0	0	0	0	0	0	0	1	0	0	0	0	0	0	0	0	0	0	0	0	0	0	0	0
2016-01-24 2	1	1	0	2	0	0	3	0	1	1	0	0	1	0	0	1	1	0	0	0	0	1	0	0	0	1	0	0	0	0	0	0	1	1	0	0	0	0	0	0	0	0	0	0	0	0	0	0	0
2016-01-24 3	2	1	0	0	0	1	0	0	0	4	0	0	0	0	0	0	0	0	0	0	0	0	0	0	0	0	0	0	0	0	0	0	0	0	0	0	0	0	0	0	0	0	0	0	0	0	0	0	0
2016-01-24 4	2	2	1	0	0	0	0	0	0	1	0	0	0	0	0	0	0	0	0	0	0	0	0	0	0	0	0	0	0	0	0	0	0	0	0	0	0	0	0	0	0	0	0	0	0	0	0	0	0
2016-01-24 5	0	0	1	0	0	0	0	0	0	0	0	0	0	0	0	0	1	0	0	0	0	0	0	0	0	0	0	0	0	0	0	0	0	0	0	0	0	0	0	0	0	0	0	0	1	0	0	0	0
2016-01-24 6	1	2	1	3	1	0	1	0	0	0	0	0	1	0	0	0	0	0	0	0	0	0	0	0	0	0	1	0	0	0	0	0	0	0	0	0	0	0	0	0	0	0	0	0	0	0	0	0	0
2016-01-24 7	5	6	1	0	1	2	1	1	0	0	1	0	0	0	0	0	0	0	0	0	0	0	0	0	0	0	0	0	0	0	1	0	0	0	0	0	0	0	0	0	0	0	0	0	0	0	0	0	0
2016-01-24 8	26	10	3	2	5	3	5	1	1	0	1	0	0	0	0	1	1	0	0	1	0	0	0	0	0	0	1	0	0	1	0	1	0	1	0	0	0	0	0	0	0	0	0	0	0	0	0	0	0
2016-01-24 9	27	20	5	1	0	3	3	2	1	0	0	1	0	0	0	1	1	0	1	0	0	1	0	0	0	0	0	0	0	0	0	0	0	0	0	1	0	0	1	0	0	0	0	0	0	0	0	0	0
2016-01-24 10	28	26	7	3	7	2	3	8	6	1	3	0	0	0	1	1	0	0	0	1	0	0	1	2	1	0	0	0	0	0	0	0	0	0	0	0	0	0	0	0	0	0	1	1	0	0	0	0	1
2016-01-24 11	50	33	1	6	3	4	9	3	5	1	1	1	1	0	1	2	4	0	2	2	1	0	2	1	0	2	3	0	0	0	0	1	0	0	0	2	0	1	0	0	0	0	1	0	0	1	0	0	0
2016-01-24 12	56	33	13	12	6	3	5	7	5	4	4	1	2	2	0	1	1	3	1	1	1	0	1	1	1	2	2	0	0	0	0	0	0	1	0	0	0	2	0	0	0	0	1	1	0	0	0	0	0
2016-01-24 13	53	36	20	8	9	6	6	7	3	1	2	0	0	1	0	0	6	1	3	4	0	1	2	1	0	0	1	0	0	1	0	0	0	0	0	0	0	0	0	0	0	2	0	0	0	0	0	0	0
2016-01-24 14	44	32	14	18	8	5	6	5	2	1	5	1	2	1	0	2	0	0	1	1	0	2	0	0	5	0	2	0	2	0	0	0	0	0	0	0	0	0	0	0	2	0	1	0	0	1	0	0	1
2016-01-24 15	51	28	7	7	9	11	8	6	3	2	2	1	1	0	1	1	1	2	0	0	0	1	2	0	0	1	0	0	0	0	0	0	1	1	0	0	0	1	0	0	1	1	0	1	1	0	0	0	0
2016-01-24 16	46	32	10	3	10	5	2	5	3	3	3	1	1	0	1	1	3	1	0	1	0	0	1	1	0	0	0	0	0	0	0	0	1	3	0	1	1	0	0	0	0	0	0	0	1	0	0	0	0
2016-01-24 17	35	30	13	3	5	3	6	5	3	5	3	0	1	0	1	1	3	3	3	3	0	0	0	0	0	1	0	0	0	0	0	0	0	0	0	1	0	0	0	0	0	0	0	0	0	0	0	0	0
2016-01-24 18	34	29	11	1	2	2	1	5	1	1	0	1	1	0	1	1	2	2	1	0	0	2	1	0	1	0	0	0	0	0	0	2	0	0	0	0	0	1	0	0	0	0	0	0	0	0	1	0	0
2016-01-24 19	22	25	9	4	2	2	2	2	4	1	0	0	0	0	1	0	0	0	0	1	0	0	1	1	1	1	0	0	1	1	0	0	0	1	0	0	0	0	0	0	0	0	0	0	0	0	0	0	0
2016-01-24 20	8	21	7	4	3	0	0	5	2	0	2	0	3	0	0	0	1	0	1	0	0	0	0	0	1	0	0	0	0	0	2	0	0	2	0	0	0	0	0	0	0	0	0	0	0	0	0	0	0
2016-01-24 21	12	14	4	1	1	0	2	0	2	0	0	0	0	0	1	1	1	0	0	1	0	2	0	0	0	1	0	0	0	0	0	1	0	0	0	0	0	0	0	0	0	0	0	0	0	1	0	0	0
2016-01-24 22	12	8	0	3	1	0	2	2	2	0	1	0	0	0	0	0	2	1	0	0	0	2	0	0	0	0	0	0	1	0	0	0	0	1	0	1	0	0	0	1	0	0	0	0	0	0	0	0	0
2016-01-24 23	2	3	2	1	0	2	0	0	0	0	0	0	0	0	1	2	0	0	0	0	0	1	0	0	0	0	1	0	0	0	0	0	0	1	0	0	0	0	0	0	0	0	0	0	0	0	0	0	0
2016-01-25 0	2	3	1	0	1	1	0	3	0	0	0	0	0	0	1	1	0	0	0	0	0	0	0	0	0	0	0	0	0	0	0	0	0	0	0	0	0	0	0	0	0	0	0	0	0	0	0	0	0
2016-01-25 1	0	0	0	0	0	0	0	0	0	0	0	0	0	0	0	0	0	0	0	0	0	0	0	0	0	0	0	0	0	0	0	0	0	0	0	0	0	0	0	0	0	0	0	0	0	0	0	0	0
2016-01-25 2	2	0	1	1	0	0	0	0	0	0	0	0	0	0	0	0	0	0	0	0	0	0	0	0	0	0	0	0	0	0	0	0	0	0	0	0	0	0	0	0	0	0	0	0	0	0	0	0	0
2016-01-25 3	1	3	1	0	0	0	0	0	0	1	0	0	0	0	0	0	0	0	0	0	0	0	0	0	0	0	0	0	0	0	0	0	0	0	0	0	0	0	0	0	0	0	0	0	0	0	0	0	0
2016-01-25 4	6	1	1	2	1	0	0	0	0	0	0	0	0	0	0	0	0	0	0	0	0	0	0	0	0	0	0	0	0	0	0	0	0	0	0	0	1	0	0	0	0	0	0	0	1	0	0	0	0
2016-01-25 5	20	4	5	5	1	0	0	2	2	0	0	0	0	0	1	1	0	0	0	0	0	1	0	0	0	0	0	0	0	0	0	0	0	0	0	1	0	0	0	0	0	0	1	0	0	0	0	0	0
2016-01-25 6	78	18	14	24	23	2	10	3	0	2	4	0	1	0	0	1	0	1	1	1	1	0	1	0	1	0	1	0	1	0	1	0	2	1	0	0	2	0	1	1	0	0	0	1	0	0	0	0	0
2016-01-25 7	198	41	35	48	41	1	22	4	8	0	15	3	3	0	3	0	2	0	0	1	3	0	0	1	1	2	1	0	1	0	1	3	1	0	0	1	0	1	3	2	0	0	1	1	1	0	0	0	0
2016-01-25 8	231	39	46	79	56	7	23	16	12	2	19	1	3	1	6	2	5	1	3	1	3	0	5	1	1	0	5	1	0	2	1	2	1	1	0	0	0	1	3	0	0	1	1	1	1	0	3	1	0
2016-01-25 9	97	16	25	33	15	2	8	7	2	0	5	1	0	0	1	0	1	0	0	1	1	1	1	0	0	0	0	0	0	1	1	2	0	0	0	1	0	0	1	0	0	0	0	0	1	0	0	0	0
2016-01-25 10	45	24	11	8	6	1	2	4	3	0	2	0	0	0	0	0	0	1	0	1	1	0	0	0	1	1	0	0	0	0	0	1	0	0	0	0	2	0	0	0	0	0	0	0	0	0	0	0	0
2016-01-25 11	61	12	28	17	13	0	2	5	3	2	2	0	1	0	0	1	0	0	0	0	1	1	0	0	0	0	0	0	1	1	0	0	1	2	0	0	0	0	1	0	0	0	0	0	0	0	0	0	0
2016-01-25 12	59	20	15	18	15	1	3	7	1	3	4	0	3	0	1	0	1	1	0	0	0	0	0	1	0	0	0	0	0	0	0	0	0	0	0	1	2	0	0	0	0	0	0	0	0	1	0	0	0
2016-01-25 13	68	15	18	11	12	4	4	7	1	1	1	2	0	0	1	1	2	3	0	2	1	0	0	1	0	0	0	0	0	0	0	0	1	0	0	0	0	0	0	1	0	0	0	0	0	0	0	0	0
2016-01-25 14	63	15	18	6	12	5	6	4	1	3	1	1	2	1	0	3	1	0	0	1	0	0	0	0	1	1	1	0	1	0	0	0	0	1	0	0	0	0	1	1	0	0	0	0	0	0	0	0	0
2016-01-25 15	86	16	18	27	30	2	4	5	1	1	0	0	0	0	0	1	1	2	2	3	1	1	0	0	1	0	0	0	1	0	1	0	0	0	0	0	1	0	1	2	0	0	0	0	0	1	0	0	1
2016-01-25 16	187	30	39	45	40	24	5	5	5	5	0	3	3	3	1	1	2	0	2	3	1	1	0	1	5	0	1	0	2	1	0	1	2	1	0	0	1	1	4	0	0	0	0	1	0	3	0	0	0
2016-01-25 17	219	45	35	47	56	19	6	9	7	6	3	2	1	4	1	1	2	3	1	4	1	2	0	0	3	2	0	0	2	2	0	0	2	0	0	0	1	2	2	1	0	0	1	1	0	1	0	0	0
2016-01-25 18	81	27	12	7	15	7	5	6	4	6	2	1	1	1	0	1	1	3	1	0	0	0	2	0	1	0	0	1	3	0	1	0	0	0	0	0	0	1	0	0	0	0	0	0	1	0	0	0	1
2016-01-25 19	52	24	11	5	11	6	2	3	0	4	1	0	1	0	1	1	1	0	2	0	0	0	0	0	0	1	0	0	0	1	0	0	0	1	0	1	0	0	2	0	0	0	0	0	0	1	0	0	1
2016-01-25 20	32	13	7	4	2	1	0	3	1	2	0	1	0	0	1	0	0	2	0	0	0	0	1	0	2	0	0	0	2	0	0	0	1	1	0	0	0	0	0	0	0	0	0	0	0	1	0	0	0
2016-01-25 21	29	12	5	4	2	1	2	3	2	0	0	1	1	0	0	0	0	1	2	1	0	1	1	0	1	1	0	0	0	0	1	1	0	0	0	0	0	0	0	0	0	0	1	0	0	0	0	0	0
2016-01-25 22	14	7	9	0	1	2	3	4	2	1	2	1	0	0	1	1	0	1	0	0	0	0	0	0	0	1	0	0	0	0	0	0	0	0	0	0	0	0	0	0	0	0	0	0	0	0	0	0	1
2016-01-25 23	9	5	0	0	2	0	1	3	0	0	1	0	1	0	0	0	1	0	0	0	0	0	1	0	0	0	0	0	2	0	0	0	0	0	0	0	0	0	0	0	0	0	0	0	0	0	0	0	0
2016-01-26 0	3	2	0	0	2	3	0	0	0	0	0	0	0	0	0	1	0	0	0	0	0	1	0	0	0	0	0	0	0	0	0	1	0	0	0	0	0	0	0	0	0	0	0	0	0	0	0	0	0
2016-01-26 1	0	1	0	1	0	0	0	1	0	0	0	0	0	0	0	0	0	0	0	0	0	0	0	0	0	0	0	0	0	0	0	0	0	0	0	0	0	0	0	0	0	0	0	0	0	0	0	0	0
2016-01-26 2	0	0	0	0	0	0	0	0	0	0	0	0	0	0	0	0	0	0	0	0	0	0	0	0	0	0	0	0	0	0	0	0	0	0	0	0	0	0	0	0	0	0	0	0	0	0	0	0	0
2016-01-26 3	0	0	0	0	0	0	0	0	0	0	0	0	0	0	0	0	0	0	0	0	0	0	0	0	0	0	0	0	0	0	0	0	0	0	0	0	0	0	0	0	0	0	0	0	0	0	0	0	0
2016-01-26 4	9	1	1	3	1	0	1	0	0	0	0	0	0	0	0	0	0	0	0	0	0	0	0	0	0	0	0	0	0	0	0	0	0	0	0	0	0	0	0	0	0	0	0	0	0	0	0	0	0
2016-01-26 5	21	6	3	5	2	0	2	1	1	2	1	0	0	0	2	0	0	0	0	0	0	0	0	0	0	0	0	0	0	0	1	0	0	0	0	0	0	0	0	0	0	0	2	0	1	0	0	0	0
2016-01-26 6	72	21	15	26	20	1	7	4	2	1	3	0	1	0	0	0	0	1	1	1	0	0	0	0	0	1	1	0	0	0	1	0	3	1	0	1	1	0	0	0	0	0	0	0	0	0	0	0	0
2016-01-26 7	176	34	35	44	43	2	23	8	9	2	14	2	5	0	3	1	2	0	2	0	2	1	0	0	1	1	5	0	0	1	2	2	0	0	0	0	0	0	2	3	0	1	0	3	0	0	0	0	0
2016-01-26 8	246	46	36	64	46	4	18	15	13	0	10	0	5	2	4	0	6	2	2	0	7	3	3	1	0	2	5	1	1	1	2	1	2	0	0	0	1	1	1	1	1	1	0	1	3	0	4	0	0
2016-01-26 9	90	22	17	33	12	0	7	6	4	0	5	0	0	2	2	0	1	0	0	1	0	0	1	0	0	1	0	0	1	0	2	0	2	0	0	0	0	0	0	0	0	1	1	0	0	0	1	0	0
2016-01-26 10	49	15	11	14	5	2	6	7	1	1	2	0	1	0	1	0	4	1	1	0	2	0	1	0	0	0	1	0	0	1	0	0	1	0	0	0	0	0	0	0	1	0	0	0	0	0	0	0	0
2016-01-26 11	54	18	17	18	14	3	3	6	3	2	1	1	0	0	0	0	1	1	1	0	0	1	0	0	1	1	1	0	0	0	0	0	0	1	0	0	0	0	1	0	0	0	0	0	1	0	0	0	0
2016-01-26 12	55	21	19	17	12	3	3	2	1	0	2	1	0	0	1	1	1	0	0	1	0	1	0	0	1	0	0	0	0	1	0	1	0	1	0	0	0	0	0	0	0	0	0	0	1	0	0	0	0
2016-01-26 13	60	23	13	16	15	3	4	7	2	3	1	0	0	1	3	1	1	2	1	0	0	0	0	1	0	0	0	0	0	1	0	0	0	0	0	0	0	0	0	0	0	0	1	0	0	0	0	0	0
2016-01-26 14	46	6	9	9	12	2	1	5	1	1	0	0	0	0	0	0	1	0	0	0	0	0	2	1	2	0	0	1	0	2	1	0	2	1	0	0	1	0	0	0	0	0	0	1	0	0	0	0	0
2016-01-26 15	72	10	17	20	20	4	2	6	2	1	0	0	0	2	1	0	1	1	2	0	0	0	0	0	0	0	0	0	0	1	0	1	0	2	0	0	0	0	1	1	0	0	0	0	0	0	0	0	0
2016-01-26 16	174	30	43	31	50	18	6	7	3	4	2	1	0	2	0	3	3	2	1	2	3	1	0	0	2	1	0	0	1	1	2	2	1	1	0	1	0	0	2	3	0	0	0	0	0	3	0	0	1
2016-01-26 17	261	49	55	52	60	22	7	11	11	10	1	2	8	5	2	2	4	3	2	3	0	1	3	1	6	0	1	0	1	2	1	1	3	1	0	0	1	3	1	0	0	0	0	1	1	2	0	2	0
2016-01-26 18	132	53	20	16	29	20	5	9	10	6	2	3	4	1	1	1	3	1	3	1	0	3	2	1	6	2	0	0	2	0	1	2	1	0	0	1	0	0	1	0	0	0	0	0	0	0	0	0	0
2016-01-26 19	65	30	7	9	18	11	4	9	4	6	0	0	1	0	0	2	2	0	0	0	0	0	2	0	2	1	2	0	1	1	1	1	2	0	0	0	0	0	1	0	0	0	2	0	0	0	0	1	0
2016-01-26 20	45	15	18	9	7	3	1	4	4	2	0	1	2	0	1	1	1	1	2	2	0	1	0	0	1	0	0	0	0	3	0	0	0	3	0	0	0	1	0	1	0	0	0	1	0	0	0	0	0
2016-01-26 21	39	18	7	2	3	1	1	4	0	2	0	0	2	0	0	0	1	1	2	1	0	0	1	1	2	1	0	0	0	0	1	0	0	0	0	1	1	2	0	1	0	0	0	2	0	0	0	0	0
2016-01-26 22	13	17	7	4	3	5	3	3	2	1	2	0	1	0	0	1	1	1	2	0	0	0	1	0	0	0	0	0	0	0	0	1	0	1	0	0	0	0	1	0	0	0	0	0	0	0	0	0	0
2016-01-26 23	8	4	2	1	2	0	1	2	1	0	0	0	0	0	0	0	0	0	0	0	0	0	0	0	1	0	0	0	0	0	0	0	0	0	0	0	0	0	0	0	0	0	0	0	0	0	0	0	0
2016-01-27 0	4	0	0	1	2	0	0	1	0	0	0	1	0	0	0	0	0	0	0	0	0	0	0	0	0	0	0	0	0	0	0	0	0	1	0	0	0	0	0	0	0	0	0	0	0	0	0	0	0
2016-01-27 1	0	1	0	0	0	0	0	1	0	0	0	0	0	0	0	0	1	0	0	0	0	0	0	0	0	0	0	0	0	0	0	0	0	0	0	0	0	0	0	0	0	0	0	0	0	0	0	0	0
2016-01-27 2	1	0	0	2	0	0	0	0	0	0	0	0	0	0	0	0	0	0	0	0	0	0	0	0	0	0	0	0	0	0	0	0	0	0	0	0	0	0	0	0	0	0	0	0	0	0	0	0	0
2016-01-27 3	0	0	0	0	0	0	0	0	0	1	0	0	0	0	0	0	0	0	0	0	0	0	0	0	0	0	0	0	0	0	0	0	0	0	0	0	0	0	0	0	0	0	0	0	0	0	0	0	0
2016-01-27 4	5	2	2	2	1	0	2	1	0	1	0	1	0	0	0	0	0	0	0	0	0	0	0	0	0	0	0	0	0	0	0	0	0	0	0	0	0	0	0	0	0	0	0	0	0	0	0	0	0
2016-01-27 5	19	6	1	4	4	0	2	0	1	0	1	1	0	0	1	0	0	0	0	0	0	0	0	0	0	0	0	0	0	0	0	1	0	0	0	0	0	0	0	0	0	0	0	0	1	0	0	0	0
2016-01-27 6	89	22	18	19	16	1	8	4	5	2	3	0	3	0	0	0	0	2	1	1	0	1	1	0	0	0	2	0	1	0	3	0	2	0	0	1	1	0	1	0	0	0	0	0	2	0	0	0	0
2016-01-27 7	179	41	38	37	41	3	18	5	5	1	10	2	6	0	7	1	2	0	1	0	0	0	0	0	0	1	7	0	1	1	1	1	3	0	0	1	0	1	1	1	0	1	1	1	1	0	1	0	0
2016-01-27 8	239	34	45	86	55	5	25	21	12	0	13	2	8	2	6	0	5	2	2	0	6	3	1	0	1	0	3	0	0	0	2	4	1	3	0	4	1	1	1	0	0	1	1	0	3	0	3	0	0
2016-01-27 9	95	18	20	25	15	2	5	7	3	1	4	0	4	0	0	1	1	0	1	0	0	0	2	0	0	1	0	0	0	2	1	0	0	1	0	1	0	0	0	0	0	0	0	0	1	0	1	0	0
2016-01-27 10	38	14	6	10	11	1	3	5	1	1	0	2	1	0	0	1	0	0	3	0	1	0	2	0	0	0	0	0	0	1	0	0	1	0	0	1	0	0	0	0	0	0	1	0	0	0	1	0	0
2016-01-27 11	61	17	24	7	12	0	3	8	2	1	2	0	1	0	1	1	1	1	0	0	0	1	0	0	1	1	2	0	0	1	0	0	0	0	0	0	0	0	0	0	0	0	2	0	1	0	0	0	0
2016-01-27 12	69	16	19	20	14	4	2	7	0	0	0	0	4	1	1	0	1	0	1	1	1	0	0	0	0	1	0	0	0	0	0	0	0	0	0	0	0	0	0	0	0	0	1	2	0	0	0	0	0
2016-01-27 13	73	26	17	18	24	4	3	6	3	1	3	0	0	0	1	0	0	0	0	1	0	0	0	1	1	1	0	1	1	0	0	0	1	0	0	0	0	0	0	0	0	0	0	1	0	0	0	0	0
2016-01-27 14	50	18	13	15	11	4	2	4	1	2	2	2	1	0	1	0	2	0	0	1	0	0	1	1	1	0	1	0	0	1	0	0	2	0	0	0	0	0	1	0	0	0	0	0	0	2	0	0	0
2016-01-27 15	102	21	24	16	31	4	5	8	1	1	2	3	1	0	0	0	3	2	2	0	0	1	0	1	1	0	1	0	0	0	0	0	0	0	0	0	2	0	0	0	0	0	0	0	0	0	0	1	0
2016-01-27 16	178	36	38	46	51	11	5	14	6	9	1	4	4	1	0	2	2	1	4	1	0	3	1	0	5	0	2	0	3	0	1	0	0	1	0	0	2	1	1	1	0	1	0	0	0	1	0	0	1
2016-01-27 17	281	59	50	59	65	31	6	10	14	15	4	0	4	5	1	2	5	6	2	3	1	1	2	1	3	3	1	2	2	2	2	0	2	2	0	0	0	0	0	4	1	1	0	2	0	1	0	2	0
2016-01-27 18	126	45	34	17	28	14	8	17	14	9	3	3	6	2	0	0	6	0	0	2	0	2	0	0	0	2	0	0	3	1	1	1	0	2	0	0	0	2	0	2	1	0	1	0	0	1	1	1	1
2016-01-27 19	70	17	12	11	17	10	4	4	9	5	3	0	3	0	0	0	1	2	0	0	0	1	1	1	0	0	0	0	1	1	0	1	0	0	0	0	0	1	1	2	0	0	0	0	0	0	0	0	0
2016-01-27 20	50	19	9	5	6	8	1	12	2	2	1	2	0	1	0	1	2	0	4	1	0	0	1	0	0	0	0	0	0	0	1	0	0	0	0	0	0	0	0	0	0	0	1	0	0	0	0	0	1
2016-01-27 21	32	18	5	5	4	3	2	1	1	2	0	1	4	0	2	0	0	2	2	1	0	1	0	1	4	1	0	0	0	0	1	0	0	0	0	0	0	0	0	0	0	0	0	0	0	0	0	0	0
2016-01-27 22	14	7	3	4	2	1	1	0	2	2	0	0	0	0	0	0	1	0	2	0	0	1	0	0	0	1	0	0	0	0	0	1	0	0	0	0	0	1	0	0	0	0	0	0	0	0	0	0	0
2016-01-27 23	5	5	2	1	5	2	0	0	1	1	0	0	0	0	0	0	1	0	1	0	0	0	0	0	0	0	0	0	0	0	0	1	0	3	0	0	0	0	0	0	0	0	0	0	0	0	0	0	0
2016-01-28 0	7	3	3	0	1	1	0	0	0	1	0	0	0	1	1	0	0	0	0	0	0	0	0	0	0	0	0	0	0	0	0	1	0	1	0	0	0	0	0	1	0	0	0	0	0	1	0	0	0
2016-01-28 1	1	1	1	1	0	0	0	0	0	0	2	0	0	0	1	0	0	0	0	0	0	0	0	0	0	0	0	0	0	0	0	0	0	0	0	0	0	0	0	0	0	0	0	0	0	0	0	0	0
2016-01-28 2	0	0	1	0	0	0	0	0	0	0	0	0	0	0	0	1	0	0	0	0	0	0	0	0	0	0	0	0	0	0	0	0	0	1	0	0	0	0	0	0	0	0	0	0	0	0	0	0	0
2016-01-28 3	0	0	0	0	0	0	0	0	0	0	0	0	0	0	0	0	0	0	0	0	0	0	0	0	0	0	0	0	0	0	0	0	0	0	0	0	0	0	0	0	0	0	0	0	0	0	0	0	0
2016-01-28 4	2	1	1	1	2	0	0	0	0	0	0	1	0	0	0	0	0	0	0	0	0	0	0	0	0	0	0	0	0	0	0	0	0	0	0	0	0	0	0	0	0	0	0	0	0	0	0	0	0
2016-01-28 5	23	6	1	5	5	0	3	1	2	1	0	1	0	0	0	1	0	0	0	0	0	0	0	0	0	0	1	1	0	0	0	1	0	0	0	0	0	0	2	0	0	0	0	0	0	0	0	0	0
2016-01-28 6	68	17	21	25	17	0	9	1	2	4	4	0	2	0	0	0	0	1	1	2	1	2	1	0	0	0	2	0	1	0	3	0	2	1	0	0	1	0	0	0	0	1	0	0	2	0	0	0	0
2016-01-28 7	197	46	40	43	41	2	24	7	8	1	11	0	8	0	5	1	2	2	1	1	3	0	1	0	0	1	2	0	1	0	2	1	1	1	0	1	1	1	2	2	0	0	1	0	0	0	0	0	0
2016-01-28 8	259	33	45	82	45	4	22	13	18	3	11	3	7	1	5	2	5	0	2	0	6	2	2	0	1	0	4	1	1	1	1	2	2	0	0	1	1	1	5	2	0	0	1	0	3	0	3	1	2
2016-01-28 9	83	18	32	33	15	3	5	10	4	1	7	1	2	0	0	0	1	0	1	0	2	0	1	0	0	0	3	0	1	1	0	0	0	0	0	0	0	0	2	1	0	0	0	0	1	0	3	0	0
2016-01-28 10	37	9	13	9	6	2	3	11	1	1	3	2	1	0	0	0	2	0	1	1	0	0	1	0	0	1	2	1	0	2	0	1	1	2	0	0	0	1	1	1	0	0	0	0	0	0	0	0	0
2016-01-28 11	60	12	17	17	12	2	5	7	2	2	2	1	2	0	3	0	0	2	2	0	0	0	0	0	0	0	0	3	0	0	0	0	0	1	0	0	1	0	0	0	0	0	0	0	0	0	0	0	0
2016-01-28 12	69	15	23	23	11	4	1	5	0	0	2	1	2	0	1	2	3	0	0	1	0	0	1	0	3	0	0	0	0	0	0	0	0	0	0	1	0	0	1	0	0	0	0	0	0	0	0	0	0
2016-01-28 13	68	16	24	14	29	3	5	11	1	3	4	1	0	0	2	0	0	0	0	1	0	0	0	2	2	2	1	0	0	0	0	1	2	1	0	0	0	0	2	0	0	0	0	0	0	0	0	0	1
2016-01-28 14	66	11	21	13	15	2	2	6	2	2	4	0	0	0	0	1	0	0	1	1	0	0	0	0	1	0	1	0	0	1	2	0	0	0	0	1	0	0	0	0	1	1	0	0	1	0	0	0	0
2016-01-28 15	70	6	23	15	24	5	1	5	1	4	2	1	1	2	1	1	3	5	1	1	0	1	0	0	0	1	0	0	0	0	0	0	1	0	0	0	0	0	2	0	0	0	0	0	0	2	0	1	1
2016-01-28 16	167	30	45	43	49	16	5	8	5	5	1	3	0	2	1	2	3	1	3	1	0	2	1	0	3	0	2	2	1	0	0	1	1	2	0	0	2	0	1	2	1	0	1	0	0	1	0	0	1
2016-01-28 17	263	63	52	54	67	27	13	14	8	8	5	1	12	4	6	3	1	4	3	2	0	1	2	0	4	3	2	0	2	4	3	1	0	0	0	0	0	1	0	0	0	0	1	0	0	2	1	1	1
2016-01-28 18	151	49	31	16	30	23	3	7	9	15	2	3	2	0	2	2	3	5	3	1	0	1	1	0	3	2	0	0	2	2	3	1	2	2	0	0	0	1	2	1	0	0	0	0	0	0	1	1	0
2016-01-28 19	74	39	12	15	12	7	8	11	9	7	1	2	5	0	3	1	4	2	2	2	0	0	0	2	3	1	0	0	2	2	1	0	0	1	0	0	1	0	0	0	0	0	1	1	1	0	0	1	0
2016-01-28 20	37	19	14	5	7	11	4	7	2	7	0	2	1	0	2	0	1	2	2	1	0	0	1	1	1	1	1	1	1	1	0	0	0	1	0	0	0	0	0	0	0	0	1	1	0	0	0	1	1
2016-01-28 21	28	14	9	3	3	1	7	4	3	2	0	1	2	0	0	0	0	2	3	1	0	1	0	0	1	1	1	0	1	0	1	0	1	1	0	0	0	0	0	0	0	0	0	0	0	1	0	0	0
2016-01-28 22	15	10	8	7	3	1	1	1	3	0	0	2	2	0	0	0	0	2	0	1	0	1	0	0	0	0	0	1	0	0	0	0	0	0	0	0	0	1	0	0	0	0	1	0	0	0	0	0	0
2016-01-28 23	14	4	1	3	1	1	0	5	3	0	1	0	0	0	0	1	0	0	0	0	0	1	0	2	0	0	0	1	0	0	0	0	0	1	0	0	0	0	0	0	0	0	0	0	0	0	0	0	0
2016-01-29 0	4	5	1	1	2	0	0	2	0	1	0	1	0	0	1	1	0	0	0	0	0	0	0	0	0	0	0	0	0	0	0	0	0	0	0	0	0	0	0	1	0	0	0	0	0	0	0	0	0
2016-01-29 1	2	0	3	0	0	0	0	2	1	0	0	0	0	0	0	0	1	0	0	0	0	0	0	0	0	0	0	0	0	0	0	0	0	0	0	0	0	0	0	0	0	0	0	0	0	0	0	0	0
2016-01-29 2	3	3	0	3	1	1	0	0	0	0	0	1	0	0	0	0	1	0	0	0	0	0	0	0	0	1	0	0	0	0	0	0	0	0	0	0	0	0	0	0	0	0	0	0	0	0	0	0	0
2016-01-29 3	0	1	0	0	0	0	0	0	0	0	0	0	0	0	0	0	0	0	0	0	0	0	0	0	0	0	0	0	0	0	0	0	0	0	0	0	0	0	0	0	0	0	0	0	0	0	0	0	0
2016-01-29 4	5	1	1	2	1	0	0	0	0	0	0	0	0	0	0	0	0	0	0	0	0	0	0	0	0	0	0	0	0	0	0	0	0	0	0	0	0	0	0	0	0	0	0	0	0	0	0	0	0
2016-01-29 5	23	4	2	6	3	0	1	1	2	0	0	0	0	0	0	0	0	0	0	1	0	0	0	0	0	0	0	0	0	0	1	1	0	0	0	0	0	0	0	0	0	0	0	0	0	0	0	0	0
2016-01-29 6	67	20	17	15	14	0	8	2	3	1	4	1	3	0	0	0	0	1	0	1	1	1	0	0	0	0	3	0	1	0	1	0	2	1	0	0	1	0	1	1	0	0	0	0	1	0	0	0	0
2016-01-29 7	175	41	31	46	43	4	18	4	13	2	13	0	6	0	3	2	3	0	3	0	3	0	0	0	1	0	2	0	1	0	2	0	0	0	0	2	1	1	1	3	0	1	0	0	0	0	0	0	0
2016-01-29 8	232	57	44	66	49	4	24	16	15	3	12	1	7	1	7	3	4	3	0	0	2	1	5	1	0	4	4	1	0	0	1	2	2	1	0	2	1	0	4	0	1	0	1	1	1	0	5	1	0
2016-01-29 9	96	27	27	35	11	1	7	13	2	3	5	1	1	0	0	1	3	0	0	0	1	0	1	0	0	1	1	0	1	1	0	0	1	1	0	0	0	0	0	0	0	0	0	0	2	0	0	0	0
2016-01-29 10	70	15	15	12	9	1	5	9	1	0	0	1	0	0	1	0	1	0	1	0	0	0	0	0	0	0	1	0	0	1	0	0	0	0	0	0	0	0	0	0	0	1	0	0	0	1	0	0	0
2016-01-29 11	83	8	18	13	14	3	4	4	0	0	3	1	0	0	0	0	1	0	2	0	0	1	0	0	0	1	0	0	0	0	0	1	0	0	0	0	1	0	1	0	1	0	0	0	0	0	1	1	0
2016-01-29 12	62	17	21	14	7	3	5	4	3	1	2	0	1	0	0	0	2	0	0	2	0	0	0	0	0	1	0	0	0	0	0	0	1	1	0	0	1	1	0	0	0	0	0	0	1	0	0	0	0
2016-01-29 13	76	23	27	17	25	2	0	8	1	2	1	0	1	1	0	1	1	0	0	1	0	0	0	0	0	0	0	1	0	1	0	1	0	0	0	0	0	0	0	0	0	0	1	0	0	0	0	0	0
2016-01-29 14	52	25	13	13	16	5	1	8	4	1	1	1	1	0	0	1	4	0	1	1	0	0	0	0	1	0	0	2	0	1	2	0	1	0	0	0	0	0	0	1	0	0	0	0	0	0	0	0	0
2016-01-29 15	97	28	24	25	32	6	5	11	3	3	0	1	1	2	0	2	2	0	0	2	0	0	1	0	2	1	2	0	1	0	2	0	0	0	0	0	0	0	1	0	1	1	0	0	1	1	0	2	0
2016-01-29 16	199	33	40	45	59	22	10	4	9	6	6	3	3	3	2	1	2	2	2	0	2	4	1	1	2	0	1	2	3	1	0	1	0	1	0	1	0	0	1	2	0	0	0	0	0	0	0	0	1
2016-01-29 17	253	50	62	47	55	25	5	12	15	12	2	2	6	4	2	3	1	4	2	3	0	2	2	1	4	1	0	1	2	1	1	0	0	1	0	0	1	1	0	0	0	1	0	1	0	2	0	0	0
2016-01-29 18	117	45	31	11	20	16	5	2	9	9	2	5	6	0	0	0	3	2	0	3	0	2	1	0	4	2	2	0	1	2	4	3	2	1	0	0	1	0	0	0	0	0	0	1	0	0	0	0	0
2016-01-29 19	61	32	18	13	13	13	5	6	8	7	4	2	2	0	0	1	2	1	2	3	0	2	0	0	3	0	0	0	0	0	0	0	0	0	0	0	0	1	0	4	0	0	0	0	0	0	1	0	0
2016-01-29 20	28	16	11	9	7	7	4	3	4	5	3	3	1	0	0	0	1	1	1	3	0	1	3	1	0	3	0	0	1	1	0	0	1	1	0	0	0	0	0	0	0	0	0	1	0	0	0	0	0
2016-01-29 21	15	19	4	3	2	4	1	2	0	2	1	0	2	0	0	0	0	1	0	0	1	1	0	0	1	1	2	0	1	1	0	1	0	0	0	0	0	0	0	0	0	0	0	0	0	0	0	0	0
2016-01-29 22	16	10	4	4	4	2	1	1	1	2	1	0	1	0	0	1	2	0	2	1	0	0	1	1	0	0	0	0	1	0	0	0	0	0	0	0	0	0	0	0	0	0	0	0	0	0	0	0	0
2016-01-29 23	9	14	4	4	7	2	1	1	2	2	1	1	0	0	2	0	0	1	0	0	0	3	2	1	0	0	0	0	0	1	0	0	0	0	0	0	0	0	1	0	0	0	1	0	0	0	0	0	0
2016-01-30 0	8	10	3	2	1	1	3	4	1	0	0	0	0	0	0	2	1	0	0	1	0	0	0	0	0	0	1	0	0	0	0	0	0	1	0	1	0	1	0	1	0	0	0	0	0	0	0	0	0
2016-01-30 1	5	12	1	1	1	2	0	2	1	1	0	0	0	0	0	1	0	0	0	0	0	1	0	1	0	1	0	0	0	0	0	0	0	1	0	0	0	0	0	0	0	0	0	0	0	0	0	0	0
2016-01-30 2	3	4	1	0	0	0	0	0	1	1	0	1	0	0	0	0	0	0	1	0	0	0	0	0	0	1	0	0	0	1	0	0	0	0	0	0	0	0	0	0	0	0	0	0	0	0	0	0	0
2016-01-30 3	3	7	1	0	0	1	0	0	0	0	0	0	0	0	0	0	0	0	0	0	0	0	0	0	0	0	0	0	0	0	0	0	0	0	0	0	0	0	0	0	0	0	0	0	0	0	0	0	0
2016-01-30 4	5	1	0	0	0	0	0	0	0	0	0	0	0	0	0	0	0	0	0	0	0	0	0	0	0	0	0	0	0	0	0	0	0	0	0	0	0	0	1	0	0	0	0	0	0	0	0	0	0
2016-01-30 5	5	0	1	0	0	0	1	0	0	0	0	0	0	0	0	0	1	0	0	0	0	0	0	0	0	0	1	0	0	0	0	0	0	1	0	0	0	0	0	0	0	0	0	0	0	0	0	0	0
2016-01-30 6	6	5	3	2	1	0	0	1	0	0	0	0	0	0	0	0	0	0	0	0	0	0	0	0	0	0	1	0	0	0	0	0	0	0	0	0	1	0	0	0	0	0	0	0	0	0	0	0	0
2016-01-30 7	16	6	5	2	1	6	2	1	3	0	0	0	1	0	1	2	1	0	0	0	1	0	0	0	0	0	1	1	0	1	0	1	0	0	0	0	0	0	1	0	0	0	0	0	0	0	0	0	0
2016-01-30 8	42	25	11	7	5	3	8	2	2	0	0	0	0	0	1	2	0	2	0	0	0	0	2	0	0	1	0	0	0	0	1	1	0	0	0	0	0	0	0	0	0	1	0	1	0	0	0	1	0
2016-01-30 9	58	29	18	7	5	8	9	4	3	0	5	1	0	0	1	1	1	2	0	3	0	2	0	3	2	0	0	0	0	1	0	0	0	0	0	0	0	0	0	0	1	0	0	0	0	0	0	0	0
2016-01-30 10	67	50	11	14	8	12	10	7	5	5	2	4	2	1	2	1	2	3	0	2	0	1	0	0	1	0	1	1	0	0	0	0	0	2	0	0	0	0	0	0	1	1	0	0	0	0	0	0	0
2016-01-30 11	72	63	21	9	10	9	15	9	10	4	7	4	2	2	2	1	4	1	1	2	0	2	6	0	3	6	2	1	0	0	0	0	0	5	0	1	0	3	0	0	2	1	0	0	0	0	0	0	0
2016-01-30 12	57	58	24	15	10	16	22	6	8	4	6	1	1	0	1	2	3	3	2	2	4	3	1	1	3	2	1	0	3	0	0	1	1	4	0	4	0	0	2	1	2	2	0	1	1	0	0	0	0
2016-01-30 13	77	61	20	11	8	8	13	8	6	5	11	2	2	0	3	3	2	3	2	6	1	2	0	2	1	1	1	5	3	0	1	0	2	1	0	0	0	0	0	0	2	2	0	1	0	1	0	0	2
2016-01-30 14	77	75	40	8	21	22	10	8	13	6	6	0	4	2	2	1	5	1	0	0	3	3	2	0	0	2	1	3	1	1	0	2	0	0	0	1	0	0	0	0	4	2	0	0	0	0	0	0	0
2016-01-30 15	77	76	45	16	16	14	22	7	12	4	5	3	1	5	2	3	0	2	1	2	4	2	4	3	0	1	0	5	5	1	0	1	0	0	0	2	0	2	0	1	3	1	0	0	0	1	0	0	2
2016-01-30 16	68	56	31	15	16	14	5	9	6	10	6	3	1	2	3	1	3	3	2	1	0	1	3	2	0	1	0	2	2	0	0	1	1	0	0	1	0	0	0	0	1	1	0	0	0	0	0	0	0
2016-01-30 17	58	44	12	10	12	7	8	2	7	5	1	0	1	1	2	0	3	1	2	0	0	1	6	3	3	1	1	0	1	3	1	1	0	1	0	0	0	0	0	0	1	0	0	0	0	0	1	0	1
2016-01-30 18	62	64	12	6	4	7	6	6	4	4	2	5	3	0	0	1	2	1	1	2	0	3	1	2	2	0	0	3	0	1	1	0	1	1	0	1	0	0	0	0	0	0	0	0	0	0	0	0	0
2016-01-30 19	30	23	10	0	6	1	7	2	6	2	6	0	2	0	1	1	1	3	4	0	0	0	3	0	0	0	0	0	0	0	0	0	0	1	0	1	0	0	0	1	0	0	0	0	0	0	0	1	0
2016-01-30 20	17	16	1	3	6	2	2	2	5	0	1	1	0	0	3	0	0	1	0	0	0	0	1	0	0	0	0	0	0	0	0	1	0	0	0	0	0	0	0	0	0	0	0	0	0	1	0	0	0
2016-01-30 21	15	17	6	1	1	0	0	1	2	3	2	0	0	0	0	1	0	2	2	1	0	1	0	1	0	0	0	0	1	0	0	0	1	0	0	0	0	0	0	0	0	0	0	0	0	0	0	0	0
2016-01-30 22	20	18	1	1	0	0	7	2	3	0	1	0	0	0	2	1	0	1	0	1	0	0	0	1	0	1	0	0	0	1	0	0	0	0	0	0	0	0	1	0	0	0	0	0	1	0	0	1	0
2016-01-30 23	7	8	1	2	2	2	2	1	0	1	0	1	1	0	0	0	1	1	0	0	1	1	2	1	0	1	0	0	1	0	0	0	0	0	0	0	0	0	0	1	0	0	0	0	0	0	0	0	1
2016-01-31 0	5	8	4	0	2	3	0	1	3	1	2	1	1	0	0	0	0	0	1	0	0	0	0	1	0	0	1	0	0	0	0	0	0	1	0	0	0	0	0	0	0	0	0	0	0	0	0	0	0
2016-01-31 1	8	6	0	0	0	4	0	1	1	3	0	0	0	0	0	1	0	1	0	0	0	1	2	0	0	0	0	0	0	0	0	0	0	0	0	1	0	0	0	0	0	0	0	0	0	0	0	0	0
2016-01-31 2	11	1	0	1	0	4	0	0	1	0	1	0	0	0	3	1	0	0	0	0	0	0	0	0	0	1	0	0	0	1	0	0	0	0	0	0	0	0	0	0	0	0	0	0	0	0	0	0	0
2016-01-31 3	4	4	1	0	0	0	0	0	0	1	1	0	0	0	0	0	1	1	0	0	0	0	0	0	0	0	0	0	0	0	0	1	0	0	0	0	0	0	0	0	0	0	0	0	0	0	0	0	0
2016-01-31 4	1	2	1	0	0	0	0	0	0	1	0	0	0	0	0	0	0	0	1	0	0	0	0	0	0	0	0	0	0	0	0	0	0	0	0	0	0	0	0	0	0	0	0	0	0	0	0	0	0
2016-01-31 5	3	4	2	0	0	2	1	0	0	0	1	0	0	0	0	0	0	0	0	0	0	0	0	0	0	0	1	1	0	0	0	0	0	0	0	0	0	0	0	0	0	0	0	0	0	0	0	0	0
2016-01-31 6	5	2	0	0	1	1	0	0	0	0	0	0	0	0	0	1	0	1	1	0	0	0	0	0	0	0	0	0	0	0	0	0	0	0	0	0	1	0	0	0	0	0	0	0	0	0	0	0	0
2016-01-31 7	13	14	3	2	1	3	3	0	0	0	1	0	0	0	1	1	1	1	0	0	0	0	0	0	0	0	0	0	0	0	0	0	0	1	0	0	0	0	0	0	0	0	0	0	0	0	0	0	0
2016-01-31 8	18	17	3	3	2	5	8	3	1	0	1	0	0	0	0	1	0	0	0	0	0	0	0	0	0	0	0	0	2	1	0	1	0	0	0	0	1	1	1	0	1	1	2	1	0	0	0	0	0
2016-01-31 9	45	27	8	8	6	11	11	4	2	1	1	0	1	1	0	2	1	2	0	1	1	0	0	0	0	0	2	0	0	1	0	0	1	0	0	2	1	0	1	0	0	0	0	0	0	0	0	0	0
2016-01-31 10	47	44	11	3	8	11	7	2	4	1	2	0	1	1	1	3	1	0	3	2	0	3	1	1	2	1	0	1	0	0	0	0	0	2	0	0	0	0	1	0	0	0	0	0	1	0	0	0	0
2016-01-31 11	59	35	12	10	13	4	7	4	6	3	3	0	2	1	1	4	4	2	0	2	0	0	1	1	0	0	0	0	1	0	1	0	0	1	0	0	0	0	2	0	1	0	0	0	0	0	0	0	0
2016-01-31 12	46	40	8	5	2	3	7	3	4	5	0	1	0	0	4	0	4	4	1	4	0	4	3	0	4	1	0	2	0	1	1	0	0	4	0	0	0	0	1	0	0	1	1	0	0	0	0	0	0
2016-01-31 13	29	26	6	2	5	5	5	4	0	0	1	0	1	0	2	3	1	1	0	0	0	2	0	0	1	0	0	2	1	0	0	2	0	1	0	1	1	0	1	1	0	0	0	0	1	0	0	0	1
2016-01-31 14	39	33	9	5	5	9	2	4	1	0	4	0	1	0	1	1	1	0	1	2	0	1	2	0	0	1	0	1	0	0	0	0	4	0	0	0	1	0	0	0	1	0	0	0	1	0	0	0	0
2016-01-31 15	32	33	14	6	5	8	13	4	3	2	4	2	0	0	1	0	0	2	1	1	0	1	1	2	0	0	0	0	1	1	0	0	0	0	0	0	0	0	0	0	0	0	0	0	0	0	0	0	0
2016-01-31 16	37	26	13	7	6	8	4	4	5	2	3	0	1	0	1	1	1	2	1	1	0	0	1	1	1	1	3	0	1	0	0	1	1	1	0	1	0	0	0	0	1	0	0	0	0	0	0	0	0
2016-01-31 17	38	35	6	5	1	9	8	5	4	6	1	0	1	0	0	0	2	1	2	2	1	1	2	1	2	0	0	0	0	1	0	0	0	0	0	0	0	2	0	0	0	0	0	0	0	0	0	0	0
2016-01-31 18	34	23	7	3	4	4	1	2	1	1	1	0	1	0	2	0	3	1	0	0	0	1	0	1	2	0	0	0	0	0	0	1	1	0	0	1	1	0	1	0	0	0	0	0	0	0	0	0	0
2016-01-31 19	16	23	6	2	7	1	5	1	6	2	1	0	1	0	3	0	0	1	1	1	0	0	1	0	0	0	0	1	0	0	0	0	0	0	0	0	0	0	0	0	0	0	0	0	0	0	0	0	0
2016-01-31 20	20	13	6	0	2	2	1	4	1	0	1	0	0	0	0	0	1	2	0	0	0	0	0	0	0	2	0	0	0	0	0	0	0	1	0	0	0	1	0	0	0	0	0	0	0	0	0	0	0
2016-01-31 21	17	14	3	3	1	1	2	0	4	1	1	0	0	0	0	1	0	0	0	0	0	1	0	0	1	1	0	1	0	0	2	1	0	0	0	0	0	0	0	1	0	0	0	0	0	0	0	0	0
2016-01-31 22	10	8	1	1	4	2	0	1	2	0	0	0	0	0	0	0	0	0	0	0	0	0	0	0	0	0	1	0	0	0	0	0	0	0	0	0	0	1	0	0	0	0	1	0	0	0	0	0	0
2016-01-31 23	3	2	4	2	2	3	0	3	1	0	1	0	0	0	0	0	0	0	0	0	0	0	0	0	0	0	0	0	0	0	0	1	0	0	0	0	0	0	0	0	0	0	0	0	0	0	0	0	0
2016-02-01 0	5	2	0	0	0	0	0	1	0	0	0	0	0	0	1	1	1	0	0	0	0	0	0	0	0	0	0	0	0	0	0	0	0	0	0	0	0	0	0	0	0	0	0	0	0	0	0	0	0
2016-02-01 1	1	3	1	0	0	0	0	0	0	0	0	0	0	0	0	0	0	0	0	0	0	0	0	1	0	0	0	0	0	0	0	0	0	0	0	0	0	0	0	0	0	0	0	0	0	0	0	0	0
2016-02-01 2	1	1	2	2	0	0	0	2	0	0	0	0	0	0	0	0	0	0	0	0	0	0	0	0	0	0	0	0	0	1	0	0	0	0	0	0	0	0	0	0	0	0	0	0	0	0	0	0	0
2016-02-01 3	0	1	1	1	0	0	0	0	0	0	0	0	0	0	0	0	0	0	0	0	0	0	0	0	0	0	0	0	0	0	0	0	0	0	0	0	0	0	0	0	0	0	0	0	0	0	0	0	0
2016-02-01 4	8	2	1	1	1	0	2	0	0	0	0	0	0	0	0	0	0	0	0	0	0	0	0	0	0	0	0	1	0	0	1	0	0	0	0	0	0	0	0	0	0	0	0	0	0	0	0	0	0
2016-02-01 5	20	5	2	5	3	0	0	1	2	0	0	0	0	0	0	1	0	0	0	0	0	1	0	0	0	0	1	0	0	0	0	0	0	0	0	0	0	0	0	0	0	0	1	0	1	0	0	0	0
2016-02-01 6	79	23	19	25	20	1	10	3	2	0	3	0	2	0	1	0	0	1	2	1	1	0	0	0	1	0	1	0	1	0	2	0	1	0	0	0	0	0	1	1	0	0	0	1	1	0	0	0	0
2016-02-01 7	207	45	32	47	41	3	25	5	6	1	11	0	8	0	3	1	3	0	0	2	2	1	0	1	0	1	3	0	0	0	0	2	1	0	0	1	0	2	1	4	0	0	1	1	0	1	0	0	0
2016-02-01 8	279	40	64	80	48	5	25	19	10	2	16	1	2	3	5	2	4	2	3	1	8	1	1	0	1	0	3	1	0	1	1	2	5	0	0	1	1	0	4	0	0	1	1	0	1	0	3	0	0
2016-02-01 9	96	14	20	31	17	0	4	8	7	0	5	2	0	0	0	0	1	1	0	0	2	0	3	0	0	0	1	1	0	3	3	1	1	0	0	1	0	0	0	0	0	0	0	0	1	0	1	0	0
2016-02-01 10	53	16	18	13	11	4	6	5	3	1	2	0	1	0	1	0	1	1	2	1	0	0	1	0	0	0	1	0	0	0	0	0	0	0	0	1	0	0	0	0	0	0	0	0	1	0	0	0	0
2016-02-01 11	77	21	25	10	14	3	5	9	2	1	3	1	2	0	1	2	3	1	0	0	2	1	0	0	0	0	1	0	1	1	0	0	0	1	0	0	0	0	0	0	0	0	0	0	0	0	0	0	0
2016-02-01 12	79	27	30	25	19	4	5	7	2	1	2	0	0	0	0	1	3	0	0	1	0	0	0	1	1	0	0	1	0	0	0	0	0	3	0	1	1	1	0	0	0	0	1	0	0	0	0	0	0
2016-02-01 13	61	27	27	14	11	3	3	11	1	1	2	0	2	2	1	1	2	2	0	1	0	0	1	0	1	0	3	0	0	0	0	0	1	0	0	1	0	0	0	0	0	0	0	0	0	0	0	0	0
2016-02-01 14	48	20	25	15	20	7	4	4	3	0	4	1	2	0	1	0	0	2	0	2	0	3	1	0	1	0	1	0	1	2	0	0	1	0	0	0	0	0	0	1	1	1	0	0	0	1	1	1	0
2016-02-01 15	86	20	20	19	35	4	5	4	4	6	1	3	1	0	0	2	1	4	2	0	0	1	1	1	1	0	1	2	0	0	1	0	2	0	0	1	0	0	0	1	0	0	0	0	0	0	0	0	0
2016-02-01 16	212	58	57	54	55	20	7	16	2	9	3	0	3	6	0	0	4	4	1	0	1	2	3	0	2	0	4	1	2	2	0	0	2	3	0	1	2	1	4	0	0	0	1	1	0	3	1	1	1
2016-02-01 17	350	72	62	66	90	44	13	13	14	15	2	5	8	4	4	1	3	3	0	2	0	2	1	1	4	3	2	1	1	1	4	4	3	2	0	1	0	3	0	1	0	0	1	3	0	2	0	3	0
2016-02-01 18	160	52	41	24	29	25	13	11	14	8	2	4	4	0	2	7	1	3	3	5	0	2	1	0	1	4	0	1	1	1	3	0	2	1	0	0	1	1	0	2	0	1	2	1	1	1	2	0	0
2016-02-01 19	105	36	21	9	15	12	7	6	5	6	2	1	6	1	1	1	1	1	0	2	0	0	2	0	0	0	0	0	3	1	0	0	0	0	0	0	0	1	0	0	1	1	1	1	0	0	0	1	1
2016-02-01 20	48	23	14	5	13	7	2	2	9	12	1	1	2	0	1	0	1	1	4	0	0	0	1	0	4	2	0	2	1	0	0	0	0	1	0	0	0	0	0	0	0	0	1	0	0	1	0	0	1
2016-02-01 21	41	22	4	6	4	4	3	4	0	5	3	2	1	0	0	0	1	2	1	2	0	0	0	0	1	1	0	0	0	1	0	0	0	0	0	0	0	0	0	1	0	0	0	0	0	0	0	0	0
2016-02-01 22	14	10	9	4	1	3	1	3	3	1	1	0	0	0	0	2	0	0	2	0	0	1	0	0	1	0	0	0	1	0	0	2	0	0	0	0	0	1	0	0	0	0	0	0	0	0	0	1	0
2016-02-01 23	13	5	1	0	4	1	0	2	1	1	1	0	1	0	0	0	0	0	0	0	0	0	0	2	0	1	0	0	0	0	0	1	0	1	0	0	0	0	0	0	0	0	0	0	0	0	0	0	0
2016-02-02 0	6	2	3	1	4	1	0	0	2	1	0	0	0	0	1	1	0	0	0	0	0	0	0	0	0	0	0	0	0	0	0	0	0	0	0	0	0	0	0	0	0	0	0	0	0	0	0	0	0
2016-02-02 1	2	2	1	3	0	0	0	1	0	0	0	0	1	0	0	0	1	0	0	0	0	1	0	0	0	0	0	0	0	0	0	0	0	0	0	0	0	0	0	0	0	0	0	0	0	0	0	0	0
2016-02-02 2	0	0	0	0	0	0	0	0	0	0	0	0	0	0	0	0	0	0	0	0	0	0	0	0	0	0	0	0	0	0	0	0	0	0	0	0	0	0	0	0	0	0	0	0	0	0	0	0	0
2016-02-02 3	0	2	1	2	0	0	0	0	0	0	0	0	0	0	0	0	0	0	0	0	0	0	0	0	0	0	0	0	0	0	0	0	0	0	0	0	0	0	0	0	0	0	0	0	0	0	0	0	0
2016-02-02 4	7	1	1	3	0	0	1	0	0	1	0	0	0	0	0	0	0	0	0	0	0	0	0	0	0	0	0	0	0	0	0	0	0	0	0	0	0	0	0	0	0	0	0	0	0	0	0	0	0
2016-02-02 5	26	11	0	3	3	0	2	1	3	0	0	2	0	0	1	1	0	0	0	0	0	0	0	0	0	0	0	0	0	0	1	0	0	0	0	0	0	0	0	0	0	0	1	0	1	0	0	0	0
2016-02-02 6	86	27	24	22	19	1	8	2	1	2	2	1	3	0	1	0	0	1	1	2	0	1	0	0	1	0	0	0	1	0	3	0	1	0	0	0	1	0	1	1	0	1	0	2	1	0	2	0	0
2016-02-02 7	199	53	45	48	43	4	28	6	5	3	17	2	4	0	3	2	4	2	0	3	1	2	0	1	1	1	7	0	0	0	1	3	3	1	0	2	1	1	2	1	0	0	1	1	0	1	5	1	0
2016-02-02 8	281	49	51	97	68	9	24	27	8	0	17	4	5	1	3	1	5	3	3	1	6	2	3	0	0	1	2	1	1	1	2	4	2	1	0	2	0	1	5	1	0	1	1	0	4	0	6	0	0
2016-02-02 9	97	23	26	31	16	2	10	8	2	0	8	1	1	0	1	0	1	1	1	0	2	1	3	1	0	1	2	0	0	2	1	1	1	2	0	0	0	0	0	0	0	0	0	1	0	0	0	0	0
2016-02-02 10	33	10	11	8	6	3	2	4	0	1	0	1	0	0	2	1	0	1	1	1	0	0	0	0	0	0	1	0	1	0	1	0	0	0	0	1	0	0	0	0	0	0	0	0	1	0	0	0	0
2016-02-02 11	21	2	3	5	4	0	1	5	1	0	2	1	2	0	1	0	1	1	1	0	0	0	0	0	0	0	0	0	0	0	0	0	0	1	0	0	0	0	0	0	0	0	0	0	0	0	0	0	0
2016-02-02 12	19	7	7	6	4	0	1	0	0	0	0	0	0	0	0	0	1	0	0	0	0	1	0	0	0	1	0	0	0	0	0	0	0	0	0	0	0	0	0	0	0	0	0	0	0	0	0	0	0
2016-02-02 13	19	6	4	3	1	0	0	3	0	0	0	0	0	0	2	0	2	0	0	0	0	0	0	0	0	0	0	0	0	1	1	0	1	1	0	0	1	0	0	0	0	0	0	0	0	0	0	0	0
2016-02-02 14	17	2	9	3	2	0	0	2	0	1	1	0	0	0	0	0	0	1	1	1	0	0	0	0	0	0	1	0	0	1	0	1	0	0	0	0	0	0	0	0	0	0	0	0	0	0	0	0	0
2016-02-02 15	14	2	9	5	9	1	1	1	0	0	1	0	1	1	0	0	0	0	0	1	0	0	0	0	0	0	0	0	0	0	0	0	0	0	0	0	0	1	1	0	0	0	0	0	0	0	0	0	0
2016-02-02 16	53	6	12	9	9	4	1	3	0	1	0	0	1	0	0	0	0	1	1	0	0	0	1	0	0	0	0	0	0	2	0	1	0	0	0	0	0	0	0	0	0	0	0	0	0	0	0	0	1
2016-02-02 17	130	23	22	25	36	6	1	2	4	3	1	3	0	0	2	1	2	1	0	2	0	1	0	0	6	0	0	0	0	0	0	1	1	0	0	0	0	0	1	0	0	0	1	0	0	0	0	0	0
2016-02-02 18	45	20	7	9	14	5	0	5	6	8	3	0	3	0	0	1	0	3	1	3	0	1	0	0	0	1	0	0	1	0	1	1	1	1	0	0	1	0	1	1	0	0	0	0	0	0	1	1	0
2016-02-02 19	42	14	6	6	10	11	6	2	3	4	0	1	1	1	1	0	1	2	1	0	0	1	2	0	1	0	1	0	1	0	2	0	0	1	0	0	1	0	0	1	0	0	2	1	0	1	0	0	0
2016-02-02 20	32	12	6	3	6	1	3	5	1	4	2	2	3	0	0	2	1	1	0	1	0	0	1	0	1	1	1	0	1	1	0	0	0	3	0	0	0	0	0	1	0	0	0	0	0	0	0	0	1
2016-02-02 21	28	9	4	6	4	3	1	4	3	4	3	0	0	0	2	1	4	0	1	0	0	1	0	0	2	0	0	0	2	0	0	0	0	0	0	0	0	0	0	0	0	0	0	0	0	0	0	0	0
2016-02-02 22	6	10	4	4	3	7	0	4	1	1	0	0	1	0	1	1	0	0	0	0	0	1	0	1	0	0	0	0	0	0	0	0	0	0	0	0	0	0	0	0	0	0	0	0	0	0	0	0	0
2016-02-02 23	9	2	3	0	1	2	0	4	1	0	0	0	0	0	0	0	0	0	1	0	0	1	0	0	0	0	0	0	0	0	0	0	0	0	0	0	0	0	0	0	0	0	0	0	0	0	0	0	0
2016-02-03 0	5	4	1	0	2	0	0	0	0	0	0	0	0	0	0	0	0	0	0	0	0	1	0	0	0	0	0	0	1	0	0	0	0	1	0	0	0	0	0	0	0	0	0	0	0	0	0	0	0
2016-02-03 1	3	0	0	2	0	0	1	2	0	1	0	0	0	0	0	0	1	0	0	0	0	0	0	0	0	0	0	0	0	0	0	0	0	0	0	0	0	0	0	0	0	0	0	0	0	0	0	0	0
2016-02-03 2	0	0	0	0	0	0	0	0	0	0	0	0	0	0	0	0	0	0	0	0	0	0	0	0	0	0	0	0	0	0	0	0	0	0	0	0	0	0	0	0	0	0	0	0	0	0	0	0	0
2016-02-03 3	2	1	1	2	0	0	0	0	0	0	0	0	0	0	0	0	0	0	0	0	0	0	0	0	0	0	0	0	0	0	0	0	0	0	0	0	0	0	0	0	0	0	0	0	0	0	0	0	0
2016-02-03 4	8	1	0	3	1	0	0	0	0	1	0	0	0	0	0	0	0	0	0	0	0	0	0	0	1	0	0	0	0	0	0	0	0	0	0	0	0	0	0	0	0	0	0	0	0	0	0	0	0
2016-02-03 5	24	2	6	5	3	0	1	1	0	0	1	0	0	0	1	1	0	0	0	0	0	0	0	1	0	0	0	0	0	0	1	1	0	0	0	0	0	0	1	0	0	0	1	0	0	0	0	0	0
2016-02-03 6	85	22	20	21	19	0	11	1	0	2	3	1	3	0	2	1	0	1	1	0	1	1	1	0	2	0	1	0	1	0	1	0	3	1	0	1	2	0	2	0	0	0	0	1	2	0	0	0	0
2016-02-03 7	217	42	44	51	43	8	25	9	8	3	15	0	5	0	3	1	4	2	3	2	1	1	0	0	0	0	3	0	0	0	0	1	1	0	0	0	1	2	1	1	0	1	1	0	2	0	1	0	0
2016-02-03 8	242	48	52	79	46	7	26	20	11	2	9	2	4	0	5	1	6	1	0	0	5	3	3	1	1	1	6	0	0	0	3	3	3	2	0	1	0	0	2	0	0	0	0	1	2	0	4	1	0
2016-02-03 9	96	21	30	33	11	1	7	5	1	0	8	3	1	0	1	0	2	0	1	0	0	0	1	1	0	1	0	0	0	1	2	0	0	1	0	1	0	0	1	0	0	1	0	0	1	0	2	0	0
2016-02-03 10	57	13	13	13	13	2	5	11	4	0	2	0	0	1	1	0	1	0	1	0	1	0	1	0	0	0	3	0	1	1	0	0	0	0	0	0	0	0	1	0	0	0	0	1	0	0	0	0	0
2016-02-03 11	56	14	15	15	10	3	1	7	4	4	3	2	1	1	0	0	0	1	0	0	0	0	0	0	1	0	0	0	0	0	0	0	0	0	0	0	0	0	0	0	0	0	0	0	0	1	0	0	0
2016-02-03 12	51	13	17	12	17	5	1	7	1	1	1	0	0	0	0	1	0	1	0	1	1	0	0	0	1	1	1	0	0	0	0	0	0	0	0	1	1	0	0	0	0	0	0	0	0	0	0	0	0
2016-02-03 13	47	15	17	17	13	0	3	10	1	1	1	0	0	3	1	0	1	0	0	0	0	0	0	0	2	0	1	0	0	0	1	1	0	1	0	0	0	0	0	1	0	0	0	0	0	0	0	0	0
2016-02-03 14	46	9	21	22	17	4	2	6	3	3	0	0	0	0	1	0	0	1	0	0	0	0	0	0	1	0	2	0	0	0	0	0	1	0	0	0	0	0	0	2	0	0	0	0	0	0	0	0	0
2016-02-03 15	65	12	27	23	24	7	7	6	1	2	0	1	2	1	0	2	0	2	0	2	0	2	1	0	1	0	1	0	0	0	0	0	1	1	0	0	1	0	0	1	1	0	0	0	0	1	0	1	0
2016-02-03 16	168	32	39	35	57	12	3	9	5	8	2	1	2	3	1	4	3	1	3	0	0	2	2	0	4	0	1	1	0	0	1	2	0	0	0	1	0	0	0	0	0	0	1	0	0	0	0	0	2
2016-02-03 17	291	54	45	62	68	30	9	18	13	12	2	2	4	4	2	1	1	5	3	2	0	4	0	1	3	1	0	0	3	1	2	2	2	0	0	0	0	1	1	3	0	1	0	2	1	0	0	0	1
2016-02-03 18	140	64	27	15	36	16	3	5	12	8	1	3	6	1	0	1	3	0	1	0	1	0	3	0	1	0	1	0	0	1	3	0	0	0	0	0	0	0	1	1	0	0	1	0	0	0	0	0	0
2016-02-03 19	78	34	17	3	14	15	7	10	8	7	2	2	1	0	0	0	0	1	0	1	0	1	1	1	1	1	3	0	0	1	0	0	0	2	0	0	1	1	1	2	0	0	0	1	0	0	0	0	1
2016-02-03 20	48	21	7	11	4	9	4	4	2	3	1	0	1	1	0	1	2	0	0	0	0	2	2	0	1	1	2	0	1	2	1	0	0	0	0	0	0	0	2	0	0	0	0	1	1	0	0	0	0
2016-02-03 21	31	22	8	4	7	3	1	3	3	3	1	1	1	0	0	1	1	1	0	3	0	1	1	0	2	1	0	0	0	0	0	0	0	1	0	0	0	0	0	0	0	0	0	0	0	1	0	1	0
2016-02-03 22	17	23	3	0	3	1	1	1	1	0	0	0	1	0	0	0	1	0	2	0	0	2	0	0	0	0	0	1	0	0	0	0	0	0	0	0	0	1	0	1	0	0	0	0	1	0	0	0	0
2016-02-03 23	11	4	2	1	3	1	0	1	0	1	0	0	1	0	0	0	1	0	1	0	0	0	0	0	0	1	1	0	0	0	0	0	0	0	0	0	0	0	0	0	0	0	1	0	0	0	0	0	0
2016-02-04 0	4	0	3	1	2	2	1	1	1	0	0	0	0	0	1	0	0	0	0	0	0	0	0	0	0	0	0	0	0	0	0	0	0	0	0	0	0	0	0	0	0	0	0	0	0	0	0	0	0
2016-02-04 1	1	2	1	1	0	0	0	3	0	0	0	0	0	0	0	0	0	0	0	0	0	0	0	0	0	0	1	0	0	0	0	2	0	0	0	0	0	0	0	0	0	0	0	0	0	0	0	0	0
2016-02-04 2	1	1	0	0	0	0	0	1	0	0	0	0	0	0	0	0	0	0	0	0	0	0	0	0	0	0	0	0	0	0	0	0	0	0	0	0	0	0	0	0	0	0	0	0	0	0	0	0	0
2016-02-04 3	0	0	1	1	0	0	0	0	0	0	0	0	0	0	0	0	0	0	0	0	0	0	0	0	0	0	0	0	0	0	0	0	0	0	0	0	0	0	0	0	0	0	0	0	0	0	0	0	0
2016-02-04 4	5	1	1	1	1	0	2	0	0	0	0	0	0	0	0	0	0	0	0	0	0	0	0	0	0	0	0	0	0	0	0	0	0	0	0	0	0	0	0	0	0	0	0	0	0	0	0	0	0
2016-02-04 5	23	4	2	6	3	0	0	1	2	0	0	0	1	0	0	0	0	0	0	0	0	0	0	1	0	0	1	0	0	0	1	2	0	0	0	0	0	0	1	0	0	0	0	0	1	0	1	0	0
2016-02-04 6	72	20	24	25	22	3	5	4	4	0	5	0	2	0	1	0	0	1	1	1	1	0	0	0	0	1	1	0	1	0	1	1	4	0	0	0	1	0	1	1	0	0	0	0	0	0	0	0	0
2016-02-04 7	187	39	34	42	43	4	18	5	8	2	6	0	6	0	3	0	4	0	2	1	0	0	1	1	0	0	1	1	0	2	3	2	0	0	0	0	0	1	0	1	0	0	2	2	1	1	0	0	0
2016-02-04 8	263	35	50	69	49	7	18	14	5	0	8	0	7	0	4	2	4	1	3	0	6	2	2	0	1	1	3	1	0	1	2	5	1	1	0	2	1	1	6	0	0	1	0	1	2	0	4	0	0
2016-02-04 9	81	21	23	31	16	1	8	10	2	0	5	2	3	0	1	0	3	0	0	0	1	0	2	0	0	0	3	1	1	1	0	0	0	1	0	0	0	0	0	0	0	0	0	0	0	0	0	0	0
2016-02-04 10	43	18	16	9	6	1	5	7	3	0	4	2	0	0	0	1	0	0	1	1	0	0	2	1	1	1	2	0	1	2	0	1	1	0	0	0	0	0	2	0	0	0	0	0	1	0	0	0	0
2016-02-04 11	57	18	18	14	8	4	6	4	3	1	0	1	1	0	2	0	1	2	0	1	0	0	0	1	2	2	1	0	0	0	0	1	0	0	0	0	2	0	1	0	0	0	0	0	0	0	0	0	0
2016-02-04 12	58	17	24	15	18	4	1	7	0	3	2	0	0	0	0	0	2	1	0	3	0	0	0	0	1	0	0	0	0	0	0	0	0	1	0	0	0	0	0	0	0	0	0	0	0	0	0	0	0
2016-02-04 13	52	22	18	19	14	0	3	2	2	2	3	0	1	0	2	3	0	0	0	1	0	0	1	0	2	0	0	0	0	0	1	0	0	0	0	0	0	0	1	0	0	0	0	1	0	0	0	0	0
2016-02-04 14	49	19	16	13	15	2	3	6	1	2	0	1	0	1	0	1	0	2	0	1	0	1	0	0	0	1	0	0	0	1	0	0	1	0	0	1	1	0	0	0	0	0	0	0	0	0	0	0	0
2016-02-04 15	62	13	19	24	29	10	8	4	0	2	2	0	1	1	0	1	2	3	1	2	0	1	1	0	0	1	0	1	0	0	0	0	0	0	0	0	0	0	0	1	0	0	0	0	0	0	0	0	2
2016-02-04 16	191	39	53	49	50	13	6	7	7	3	1	0	1	5	1	2	1	1	4	0	2	2	1	1	3	0	3	1	1	1	0	1	2	0	0	1	1	0	3	1	0	0	2	0	1	0	0	0	0
2016-02-04 17	260	55	54	48	67	27	12	15	7	8	2	3	7	3	8	3	1	1	4	5	1	0	2	1	3	3	2	0	2	2	1	0	4	1	0	0	1	2	0	5	0	0	2	0	0	1	0	1	1
2016-02-04 18	151	51	31	19	20	17	4	11	8	9	1	4	4	1	0	1	4	5	4	1	0	1	0	2	2	0	0	0	2	0	2	1	1	0	0	0	1	0	0	0	0	0	1	0	0	0	0	0	0
2016-02-04 19	72	30	16	11	17	10	3	8	3	5	4	0	1	1	2	1	2	0	1	0	0	0	0	0	2	2	0	0	0	3	2	0	0	0	0	0	0	0	1	2	0	0	3	1	0	0	0	1	1
2016-02-04 20	63	28	12	6	10	8	5	5	4	7	0	0	1	1	0	0	0	2	0	0	0	1	0	0	1	2	0	2	1	0	0	2	0	1	0	0	0	0	0	0	0	0	1	0	0	0	0	0	1
2016-02-04 21	27	23	5	6	5	2	2	3	2	7	1	2	2	0	1	0	2	3	1	0	0	0	2	0	0	2	0	0	1	0	1	1	0	1	0	0	0	1	0	1	1	0	0	0	0	0	0	0	0
2016-02-04 22	19	13	7	3	2	1	2	2	0	1	0	2	0	0	1	1	1	0	3	0	0	0	0	0	0	1	0	0	0	1	0	0	0	0	0	0	0	2	0	0	0	0	0	1	0	0	0	0	0
2016-02-04 23	11	3	2	0	2	1	0	2	2	1	0	0	0	0	0	0	1	0	0	0	0	0	0	0	0	0	0	1	0	0	0	0	0	0	0	0	0	0	0	0	0	0	0	0	0	0	0	0	0
2016-02-05 0	3	2	0	0	0	0	0	2	0	0	0	0	0	0	1	1	1	0	0	0	0	0	0	0	1	0	0	0	0	0	0	1	0	0	0	0	0	0	0	0	0	0	0	0	0	0	0	0	0
2016-02-05 1	4	1	0	1	0	0	0	3	0	1	0	0	0	0	0	0	0	0	0	0	0	0	0	0	0	0	0	0	0	0	0	0	0	0	0	0	0	0	0	0	0	0	0	0	0	0	0	0	0
2016-02-05 2	1	0	0	0	0	0	0	0	0	0	0	0	0	0	0	0	0	0	0	0	0	0	0	0	0	0	0	0	0	1	0	0	0	0	0	0	0	0	0	0	0	0	0	0	0	0	0	0	0
2016-02-05 3	0	1	1	1	0	0	0	1	0	0	0	0	0	0	0	0	1	0	0	0	0	0	0	0	0	0	0	0	0	0	0	0	0	0	0	0	0	0	0	0	0	0	0	0	0	0	0	0	0
2016-02-05 4	10	2	2	1	1	0	0	0	0	0	1	0	0	0	0	0	0	0	0	0	0	0	0	0	0	0	0	0	0	0	0	0	0	0	0	0	2	0	0	0	0	0	0	0	0	0	0	0	0
2016-02-05 5	13	1	4	3	4	0	3	2	0	1	0	0	0	0	1	1	0	0	0	0	0	0	0	0	0	0	1	0	0	0	1	1	0	0	0	0	0	0	1	0	0	0	1	0	1	0	0	0	0
2016-02-05 6	75	16	21	20	13	3	5	1	1	2	2	0	1	0	0	1	0	0	1	2	2	0	0	0	1	0	1	0	0	0	2	0	1	0	0	1	0	0	0	0	0	0	0	2	1	0	0	0	0
2016-02-05 7	160	36	37	54	31	6	12	6	6	0	4	1	5	0	3	0	2	2	0	1	1	0	1	0	0	0	3	1	1	0	2	1	0	1	0	0	2	2	1	2	0	1	2	1	1	1	0	0	0
2016-02-05 8	242	36	35	61	46	3	21	13	9	0	5	1	6	0	4	0	3	2	3	0	5	2	2	2	0	2	5	1	1	0	0	4	0	2	0	2	1	0	0	1	0	0	0	1	4	1	2	0	1
2016-02-05 9	80	25	17	22	15	4	2	10	1	0	9	1	1	0	0	0	4	1	0	0	0	0	2	0	0	1	0	1	0	0	0	0	2	0	0	0	1	0	2	0	0	0	0	0	0	0	1	0	0
2016-02-05 10	43	6	24	14	10	2	4	2	6	1	1	1	0	0	1	0	3	0	0	0	0	0	0	0	1	1	3	0	0	1	0	0	0	0	0	2	0	0	0	0	0	0	1	0	0	0	0	0	0
2016-02-05 11	73	19	13	15	19	1	2	12	1	1	2	0	2	0	2	0	1	1	0	1	1	0	0	0	0	0	1	0	1	1	0	2	0	0	0	0	1	0	0	0	0	0	0	0	0	1	0	0	0
2016-02-05 12	77	19	34	17	20	2	6	5	8	1	4	0	2	0	0	0	2	1	1	0	1	1	0	0	3	0	1	1	2	1	0	0	0	1	0	0	0	0	0	0	0	0	0	0	1	1	1	0	0
2016-02-05 13	71	20	26	15	19	3	1	5	2	2	1	0	1	0	1	2	3	1	0	0	1	0	1	0	0	1	1	0	0	1	0	0	1	0	0	0	0	0	1	0	0	0	0	1	0	0	0	0	0
2016-02-05 14	52	21	10	13	18	2	2	8	0	2	3	0	2	0	0	1	2	1	0	1	0	0	0	0	1	1	1	0	0	1	0	1	0	0	0	0	0	0	0	0	0	0	0	0	0	2	0	1	0
2016-02-05 15	96	20	24	26	32	7	7	4	8	2	1	0	1	1	1	0	5	1	3	0	0	1	1	0	3	0	0	1	0	1	2	1	0	0	0	0	1	0	1	0	0	0	1	0	0	0	0	0	1
2016-02-05 16	181	40	50	40	50	8	2	13	6	2	4	2	1	2	2	3	1	1	0	2	1	1	3	0	1	0	2	0	2	2	1	2	1	0	0	1	2	2	0	0	2	1	0	0	0	2	0	0	0
2016-02-05 17	220	59	55	37	66	30	7	13	8	9	3	6	3	4	2	1	1	1	1	1	2	4	3	1	0	1	0	1	3	1	0	0	1	0	0	1	1	0	1	0	0	0	0	4	0	1	0	3	0
2016-02-05 18	112	43	25	19	17	17	4	11	13	8	1	2	4	1	0	1	2	1	1	0	0	2	2	0	3	2	1	2	1	0	1	0	2	3	0	0	1	0	0	0	0	0	0	0	1	0	1	1	1
2016-02-05 19	77	30	18	13	9	4	6	6	5	6	2	1	2	0	3	2	0	1	2	1	1	1	0	0	4	1	0	0	1	2	0	0	0	2	0	0	0	0	0	1	0	0	0	0	0	1	0	0	0
2016-02-05 20	30	21	9	3	7	5	2	4	7	4	2	1	0	0	1	0	1	0	1	1	0	1	0	0	2	3	0	0	2	0	0	1	0	4	0	0	0	2	0	0	0	0	0	0	0	0	0	0	0
2016-02-05 21	26	20	3	2	1	7	4	3	4	0	2	0	0	0	2	0	0	0	2	1	0	1	0	0	0	2	3	2	0	1	0	1	0	0	0	1	0	0	0	0	0	0	0	0	0	0	0	0	1
2016-02-05 22	18	11	5	1	1	2	2	3	0	0	1	0	1	0	1	1	1	0	0	0	0	0	0	1	0	0	0	0	0	1	0	1	0	0	0	0	0	1	0	0	0	0	1	0	0	0	0	0	1
2016-02-05 23	13	7	8	1	3	0	0	0	2	0	1	0	0	0	0	1	0	0	0	0	1	0	0	1	0	0	0	0	1	0	0	0	0	0	0	0	1	0	1	0	0	0	0	0	0	1	0	0	0
2016-02-06 0	9	7	2	0	0	2	1	1	0	2	1	0	0	0	0	1	0	0	0	0	0	0	2	0	0	1	0	0	0	0	0	0	0	0	0	0	0	0	0	0	0	0	0	0	0	0	0	0	0
2016-02-06 1	8	2	3	0	0	1	1	1	2	1	2	0	0	0	0	0	0	0	0	0	0	1	0	0	0	0	0	0	0	0	0	0	0	0	0	0	0	0	0	0	0	0	0	0	0	0	0	0	0
2016-02-06 2	5	2	0	1	0	0	0	0	1	0	0	0	0	0	0	0	0	1	0	1	0	0	0	0	0	1	0	0	0	0	0	2	0	0	0	0	0	0	0	0	0	0	0	0	0	0	0	0	0
2016-02-06 3	2	3	1	1	0	0	0	0	0	0	0	0	0	0	0	0	0	0	0	0	0	0	0	0	0	0	0	0	0	0	0	0	0	0	0	0	0	0	0	0	0	0	0	0	0	0	0	0	0
2016-02-06 4	1	0	0	0	0	0	0	0	0	0	0	0	0	0	0	0	0	0	0	0	0	0	0	0	0	0	0	0	0	0	1	0	0	0	0	0	0	0	0	0	0	0	0	0	0	0	0	0	0
2016-02-06 5	3	0	2	0	0	0	1	0	0	0	0	0	0	0	0	0	0	0	0	0	0	0	0	0	0	0	0	0	0	0	0	0	0	0	0	0	0	0	1	0	1	0	0	0	0	0	0	0	0
2016-02-06 6	7	3	5	2	1	2	1	0	0	1	0	0	0	0	1	0	0	0	0	0	0	0	0	0	0	0	1	0	0	0	0	0	0	0	0	0	0	0	0	0	0	0	0	0	0	0	0	0	0
2016-02-06 7	19	8	4	3	0	2	2	1	0	0	3	1	0	0	1	0	1	0	0	1	0	0	1	0	1	0	1	0	0	0	0	1	0	1	0	0	1	0	0	0	0	1	0	0	0	0	0	1	0
2016-02-06 8	30	26	9	9	11	3	5	3	4	1	0	1	1	0	2	1	1	0	1	1	0	0	2	0	0	0	2	0	0	0	0	1	0	0	0	0	1	0	1	0	0	0	0	0	0	0	0	0	0
2016-02-06 9	48	33	17	7	5	4	5	4	3	2	3	2	1	2	1	1	4	1	2	0	0	0	0	0	1	0	1	1	0	1	0	0	0	0	0	1	0	0	0	0	0	0	1	1	1	0	0	0	0
2016-02-06 10	54	25	16	9	7	9	9	8	3	1	3	3	1	1	2	0	1	1	2	1	0	2	1	1	0	0	1	0	3	1	2	1	0	0	0	0	1	0	0	0	0	0	0	0	0	1	0	0	0
2016-02-06 11	46	52	15	17	5	14	13	6	6	6	5	3	1	2	1	0	1	3	2	1	1	1	2	2	2	3	0	0	1	0	0	1	1	0	0	1	3	0	0	0	0	2	1	0	0	2	0	0	0
2016-02-06 12	71	47	27	16	11	10	12	14	7	1	5	1	2	2	3	5	3	3	0	1	0	1	1	0	1	2	1	1	1	3	0	1	0	1	0	0	3	0	0	0	1	0	0	1	2	0	0	0	0
2016-02-06 13	53	52	15	8	14	11	13	12	3	4	4	2	0	2	2	1	0	7	0	0	5	3	1	7	2	0	1	0	1	1	0	0	1	0	0	0	0	2	2	0	3	1	0	0	0	0	0	0	1
2016-02-06 14	80	49	34	5	8	12	15	2	6	4	4	3	0	0	2	2	3	0	0	1	2	0	2	0	0	1	0	1	3	0	0	1	0	2	0	0	1	2	0	1	0	0	0	0	0	0	0	1	0
2016-02-06 15	65	48	29	5	10	13	7	5	5	5	3	2	1	1	2	3	1	3	0	4	1	0	1	1	0	0	2	4	1	1	0	0	1	0	0	0	0	0	1	0	0	1	0	1	0	0	0	0	0
2016-02-06 16	62	50	12	7	6	10	12	3	1	2	6	2	1	6	3	1	1	1	2	1	0	0	2	1	1	1	2	0	0	0	1	2	1	0	0	0	3	1	1	0	1	0	0	0	0	0	0	0	0
2016-02-06 17	49	54	12	6	8	10	8	9	3	2	4	3	0	0	3	2	2	4	1	3	1	0	2	1	1	0	0	1	2	1	0	0	1	0	0	0	3	0	0	1	0	0	0	0	1	0	0	0	1
2016-02-06 18	44	38	12	6	6	6	5	4	2	3	5	2	0	1	2	1	5	0	3	1	1	2	1	0	2	0	0	0	0	2	0	1	1	1	0	1	0	0	0	0	0	0	0	0	0	0	1	0	0
2016-02-06 19	36	28	12	3	6	6	4	5	2	5	2	1	1	0	1	1	0	1	0	2	1	0	1	0	3	0	0	0	0	0	0	0	0	1	0	0	0	0	3	0	0	0	2	0	0	0	0	0	0
2016-02-06 20	21	16	3	2	3	8	3	2	0	3	1	0	0	0	0	1	0	1	0	0	0	0	2	1	0	2	0	1	0	0	0	0	0	2	0	0	0	0	0	1	0	0	0	0	0	0	0	0	0
2016-02-06 21	23	19	6	5	0	0	1	0	1	2	2	1	0	0	0	0	0	0	2	0	0	1	0	0	0	0	0	0	1	0	0	0	2	1	0	0	1	1	0	0	0	0	1	0	1	0	0	0	0
2016-02-06 22	16	13	4	0	4	0	2	1	1	2	0	0	0	1	1	0	0	0	2	0	0	1	1	0	0	0	0	1	0	0	0	1	0	0	0	1	0	1	0	0	0	0	0	0	0	0	0	0	0
2016-02-06 23	19	5	1	0	0	2	3	3	0	0	0	0	0	0	1	0	1	0	2	1	0	0	1	0	0	1	0	0	0	0	0	0	0	0	0	0	0	0	1	1	0	0	0	0	0	0	0	0	0
2016-02-07 0	6	6	1	0	1	2	1	2	1	0	0	2	2	0	0	0	0	0	0	0	0	1	0	0	0	0	1	0	1	0	0	0	0	0	0	0	0	0	0	0	0	0	0	0	0	0	0	0	1
2016-02-07 1	9	5	1	1	1	1	1	0	0	0	1	2	1	0	1	0	0	1	0	2	0	1	0	0	0	0	0	1	0	0	0	1	0	0	0	0	0	0	0	0	0	0	0	0	0	0	0	0	0
2016-02-07 2	6	9	0	1	0	0	0	0	1	1	0	0	0	0	0	0	1	0	0	0	0	0	0	0	1	0	0	0	0	0	0	0	0	0	0	0	0	0	0	0	0	0	0	0	0	0	0	0	0
2016-02-07 3	2	4	0	0	0	0	1	1	1	0	1	0	0	0	1	0	1	0	0	0	0	0	0	0	0	1	0	0	0	0	0	0	0	0	0	0	0	0	0	0	0	0	0	0	0	0	0	0	0
2016-02-07 4	1	0	1	0	0	0	0	0	0	0	0	0	0	0	0	0	0	0	0	0	0	0	0	0	0	0	0	0	0	0	0	1	1	0	0	0	0	0	0	0	0	0	0	0	0	0	0	0	0
2016-02-07 5	1	2	0	0	1	0	2	0	0	0	0	0	0	0	0	0	0	0	0	0	0	0	0	0	0	0	1	0	0	0	0	0	0	0	0	0	0	0	0	0	0	0	0	0	0	0	0	0	0
2016-02-07 6	3	3	1	2	0	1	0	0	0	1	0	0	0	0	0	0	0	0	1	0	0	0	0	0	0	0	1	0	0	0	0	0	0	0	0	0	0	0	0	0	0	0	1	0	0	0	0	0	0
2016-02-07 7	15	6	2	2	3	3	1	0	0	1	0	0	0	0	1	1	0	0	0	0	0	0	0	0	0	0	0	0	1	0	0	0	0	0	0	0	0	0	0	0	0	0	1	0	0	0	0	0	0
2016-02-07 8	24	16	7	6	2	3	8	2	1	0	2	1	0	0	0	1	2	0	0	0	1	0	2	0	0	0	1	1	0	1	0	0	0	0	0	0	2	0	0	1	0	0	0	2	0	0	0	1	0
2016-02-07 9	55	22	7	8	4	7	8	4	4	1	2	0	1	0	2	1	1	1	2	2	0	3	2	1	0	0	1	2	0	0	0	0	0	0	0	0	2	0	0	0	1	0	0	0	0	0	0	0	0
2016-02-07 10	48	43	11	5	7	1	10	7	1	8	4	3	2	0	2	2	2	1	0	0	0	2	1	3	0	2	1	1	0	0	0	0	1	0	0	0	0	0	0	0	0	0	0	0	1	0	0	0	0
2016-02-07 11	60	63	13	8	3	8	9	9	2	4	4	3	2	2	4	1	1	5	1	3	1	2	3	1	1	2	1	2	0	1	0	0	0	1	0	0	0	0	0	0	1	1	1	1	0	0	0	0	0
2016-02-07 12	67	45	22	8	11	9	6	8	7	3	6	2	4	1	1	1	0	6	2	3	0	4	2	3	0	0	2	3	3	0	0	1	0	0	0	3	0	0	0	0	0	1	0	2	0	0	0	0	0
2016-02-07 13	65	58	24	12	5	10	8	9	15	0	3	3	4	1	1	2	2	0	1	3	0	1	1	0	1	0	2	1	1	3	0	1	0	1	0	0	1	0	0	0	3	2	0	0	0	0	0	0	0
2016-02-07 14	58	41	19	6	10	9	5	6	5	1	3	2	4	1	1	1	7	1	5	5	1	3	3	1	1	0	2	2	1	0	0	1	2	2	0	1	1	1	0	0	0	0	1	0	0	0	0	0	0
2016-02-07 15	66	40	19	9	11	6	11	6	7	6	5	2	3	1	2	5	3	1	3	1	1	3	2	2	1	2	1	0	3	0	1	1	0	0	0	0	2	1	0	0	0	0	0	2	0	0	0	0	0
2016-02-07 16	92	69	26	15	5	19	10	9	5	4	5	5	3	1	1	3	0	3	1	1	0	2	2	1	2	3	2	0	1	1	0	1	0	0	0	2	2	1	0	0	0	0	1	1	0	0	0	3	1
2016-02-07 17	51	45	19	6	8	7	4	9	6	3	6	0	1	2	1	2	2	0	1	0	2	3	1	1	2	1	1	0	1	0	1	1	3	0	0	0	0	0	0	1	0	0	0	0	0	1	0	2	0
2016-02-07 18	18	22	0	2	3	3	2	3	4	0	1	0	0	0	0	0	1	3	0	2	0	1	1	0	1	0	0	0	0	0	0	1	1	1	0	0	1	0	0	0	0	0	0	0	2	0	1	0	0
2016-02-07 19	14	13	5	3	1	2	0	3	4	0	1	1	1	0	0	0	0	0	0	1	0	0	2	0	1	1	0	0	0	0	0	0	0	0	0	1	1	0	0	0	0	0	0	0	0	0	0	0	0
2016-02-07 20	10	10	1	0	2	0	4	5	2	1	1	1	1	0	0	1	1	0	0	0	0	0	1	0	1	0	0	0	0	0	0	0	0	0	0	0	0	0	0	0	0	0	0	0	0	0	0	0	0
2016-02-07 21	44	36	11	7	2	3	7	2	1	1	6	0	0	1	0	2	1	3	1	2	1	2	1	0	1	1	0	1	0	0	0	1	0	0	0	0	0	1	0	0	0	0	0	0	0	0	0	1	0
2016-02-07 22	18	19	6	2	4	1	1	2	2	2	1	1	0	0	0	0	1	1	0	0	0	3	0	0	0	0	0	0	0	1	1	0	0	1	0	0	0	0	0	1	0	0	0	0	0	0	0	0	0
2016-02-07 23	6	7	1	3	1	0	0	0	2	0	0	0	0	0	1	0	0	0	0	0	0	1	0	0	0	0	0	0	0	0	0	0	0	2	0	0	0	0	0	0	0	0	1	0	0	0	0	0	0
2016-02-08 0	4	2	0	0	0	0	0	2	0	0	0	1	0	0	1	1	1	0	0	0	0	0	0	0	0	0	0	0	0	0	0	0	0	0	0	0	0	0	0	0	0	0	0	0	0	0	0	0	0
2016-02-08 1	1	2	0	0	0	0	0	0	0	1	0	1	0	0	0	0	0	0	0	0	0	0	0	0	1	0	0	0	0	1	0	1	0	0	0	0	0	0	0	0	0	0	0	0	0	0	0	0	0
2016-02-08 2	1	1	0	0	0	0	0	0	0	0	0	0	0	0	0	0	0	0	0	0	0	0	0	0	0	0	0	0	0	0	0	0	0	0	0	0	0	0	0	0	0	0	0	0	0	0	0	0	0
2016-02-08 3	1	2	2	2	0	0	0	0	0	0	0	0	0	0	0	0	0	0	0	0	0	0	0	0	0	0	0	0	0	0	0	0	0	0	0	0	0	0	0	0	0	0	0	0	0	0	0	0	0
2016-02-08 4	3	0	1	0	1	0	1	0	0	0	0	0	0	0	0	1	0	0	0	0	0	0	0	0	0	0	0	0	0	1	0	0	0	0	0	0	0	0	0	0	0	0	0	0	0	0	0	0	0
2016-02-08 5	22	4	0	4	2	1	1	0	2	0	0	0	0	0	2	1	0	0	0	0	0	0	0	0	0	0	0	0	0	0	1	0	0	0	0	0	0	0	0	0	0	0	0	0	0	0	0	0	0
2016-02-08 6	63	11	10	19	15	0	11	3	0	2	5	0	2	0	0	1	0	0	1	2	0	1	0	0	1	0	0	0	1	0	1	0	1	0	0	0	0	0	0	1	0	0	0	0	1	0	1	0	0
2016-02-08 7	176	46	32	53	31	5	20	4	8	1	7	1	7	0	1	0	2	1	0	2	1	0	0	1	1	0	4	0	0	0	2	0	0	0	0	1	0	1	0	1	0	0	3	1	0	0	0	0	0
2016-02-08 8	225	29	53	68	41	3	14	10	9	2	13	1	8	2	4	2	5	0	3	1	6	0	3	2	0	0	2	0	0	3	3	4	3	0	0	0	1	3	2	1	0	1	0	0	3	0	3	0	0
2016-02-08 9	85	12	23	38	15	1	14	10	3	3	4	1	3	0	0	1	2	0	2	0	1	3	2	1	0	0	0	0	0	0	2	1	0	0	0	5	0	0	2	1	0	0	0	0	0	0	2	0	0
2016-02-08 10	42	18	17	15	10	2	4	6	2	1	2	0	0	0	0	0	0	0	1	0	0	0	0	0	0	1	2	0	0	0	0	0	0	0	0	1	1	0	0	0	0	0	0	0	0	0	0	0	0
2016-02-08 11	35	15	16	8	8	2	3	2	3	1	3	1	2	0	0	0	0	0	0	0	0	0	0	0	1	0	1	0	0	0	0	0	0	0	0	0	1	0	0	0	0	0	0	0	0	0	0	0	0
2016-02-08 12	58	20	26	6	11	2	3	6	5	1	0	1	0	0	0	0	6	1	0	0	1	0	0	1	0	0	1	0	1	0	0	0	0	0	0	1	3	0	0	0	0	0	0	0	0	1	0	1	0
2016-02-08 13	49	13	24	8	9	2	4	7	3	0	1	0	0	1	2	1	2	1	0	2	1	0	1	1	2	0	1	0	0	0	0	0	0	0	0	0	0	0	0	0	0	0	0	0	1	0	0	0	0
2016-02-08 14	38	6	12	7	15	6	0	3	3	1	0	1	1	0	2	0	1	1	1	0	0	0	0	0	0	0	1	1	1	0	0	1	0	2	0	0	0	0	1	0	0	0	0	0	0	0	0	0	0
2016-02-08 15	71	16	18	13	20	4	2	3	1	2	0	0	2	1	0	2	0	2	2	1	2	1	1	0	1	0	0	0	0	0	0	0	2	0	0	0	2	0	1	0	0	0	0	0	0	1	0	1	1
2016-02-08 16	180	30	51	43	57	14	5	7	2	3	0	1	1	3	0	2	1	2	2	1	1	2	2	1	3	0	2	0	1	0	1	1	0	0	0	0	1	0	1	0	0	0	1	1	0	0	0	1	1
2016-02-08 17	255	59	53	54	79	32	11	15	14	9	1	1	4	2	1	2	4	3	2	3	0	0	0	4	1	4	1	1	4	0	2	1	1	1	0	0	1	0	0	0	0	0	0	1	0	2	0	0	1
2016-02-08 18	150	55	27	23	23	26	1	13	11	9	6	5	8	1	0	1	3	1	2	1	0	0	1	0	5	0	0	1	1	1	0	1	3	2	0	0	1	2	0	0	0	0	0	1	0	0	0	1	0
2016-02-08 19	56	25	19	10	10	7	5	6	2	3	3	2	3	1	0	0	1	0	0	1	0	2	1	0	0	0	1	0	0	1	0	0	0	1	0	0	0	1	0	0	0	0	0	0	0	0	0	0	0
2016-02-08 20	39	7	14	5	10	1	3	5	1	2	0	1	0	1	1	1	0	0	1	0	0	1	1	0	2	1	0	2	0	0	1	0	0	1	0	0	0	0	1	2	0	0	0	0	0	2	0	0	0
2016-02-08 21	22	13	12	1	3	2	2	0	2	3	2	1	0	0	0	0	1	2	3	2	0	0	0	0	1	1	1	0	0	1	1	0	1	0	0	0	0	1	0	0	0	0	0	0	0	0	0	0	0
2016-02-08 22	7	10	5	0	0	0	0	3	0	0	1	0	0	0	0	1	0	0	1	0	0	0	2	0	0	0	0	0	0	0	0	0	1	0	0	0	0	1	0	0	0	0	0	0	0	0	0	1	0
2016-02-08 23	2	3	3	1	1	0	0	0	0	0	0	0	1	0	0	0	0	0	1	0	0	0	0	1	0	0	0	0	0	0	0	0	0	0	0	1	0	0	0	0	0	0	0	0	0	0	0	0	0
2016-02-09 0	3	3	3	0	1	0	0	2	0	0	0	0	0	0	1	1	0	0	0	0	0	0	0	0	0	0	0	0	0	0	0	0	0	0	0	0	0	0	0	0	0	0	0	0	0	0	0	0	0
2016-02-09 1	0	0	2	0	0	0	0	0	0	1	0	0	0	0	0	0	0	0	0	0	0	0	0	0	0	0	0	0	0	0	0	0	0	0	0	0	0	0	0	0	0	0	0	0	0	0	0	0	0
2016-02-09 2	0	0	0	0	0	0	0	0	0	0	0	0	0	0	0	0	0	0	0	0	0	0	0	0	0	0	0	0	0	0	0	0	0	0	0	0	0	0	0	0	0	0	0	0	0	0	0	0	0
2016-02-09 3	0	0	0	1	0	0	0	0	0	0	0	0	0	0	0	0	0	0	0	0	0	0	0	0	0	0	0	0	0	0	0	0	0	0	0	0	0	0	0	0	0	0	0	0	0	0	0	0	0
2016-02-09 4	7	0	1	2	0	0	0	1	0	0	0	0	0	0	0	0	0	0	0	0	0	0	0	0	0	0	1	0	0	0	0	0	0	0	0	0	0	0	0	0	0	0	0	0	0	0	0	0	0
2016-02-09 5	20	5	2	3	4	2	1	0	2	0	0	0	0	0	1	0	0	0	0	0	0	0	0	0	0	0	0	0	0	0	1	0	0	0	0	0	0	0	0	0	0	0	1	0	0	0	0	0	0
2016-02-09 6	35	14	9	12	18	2	2	1	0	1	2	0	1	0	0	1	0	0	2	0	0	1	0	0	0	0	0	0	0	0	1	0	0	0	0	0	1	0	0	0	0	1	0	0	0	0	0	0	0
2016-02-09 7	122	21	20	24	27	1	9	3	1	1	3	2	3	0	3	0	2	0	0	0	0	1	0	0	0	0	2	0	0	0	0	0	0	1	0	0	2	0	0	1	0	0	0	0	0	0	1	0	0
2016-02-09 8	143	24	25	42	26	2	11	11	3	0	9	1	3	0	2	1	4	1	1	2	1	0	3	0	0	0	3	0	2	0	1	0	0	1	0	2	1	1	1	1	0	0	0	0	2	0	2	0	0
2016-02-09 9	85	8	13	26	5	2	2	7	2	1	4	1	1	0	2	0	1	0	0	1	0	0	1	0	0	0	2	0	0	1	0	0	0	1	0	1	0	0	1	0	0	0	0	0	0	0	0	0	0
2016-02-09 10	32	12	12	9	6	3	3	3	1	3	1	1	1	0	0	1	1	0	0	0	0	0	0	0	0	0	0	0	0	0	0	0	0	0	0	0	0	0	0	0	0	0	0	0	1	0	0	0	0
2016-02-09 11	42	12	12	8	3	1	2	7	1	0	1	0	2	0	0	0	1	0	1	0	0	0	0	0	0	0	0	1	0	0	0	0	0	0	0	0	0	0	0	0	0	0	0	0	0	0	0	0	0
2016-02-09 12	48	15	20	12	14	4	1	4	3	1	1	1	0	0	0	1	1	0	0	0	0	1	0	0	0	0	2	0	0	1	0	0	0	0	0	0	0	0	1	0	0	0	0	0	1	0	0	0	0
2016-02-09 13	54	7	19	8	14	6	1	6	1	1	0	0	2	1	0	1	0	1	0	1	0	0	0	0	0	0	0	1	0	0	0	1	1	0	0	1	0	1	0	0	0	0	0	0	0	0	0	0	0
2016-02-09 14	30	8	17	10	8	1	1	4	1	1	0	1	1	0	0	0	0	0	0	0	0	0	0	1	0	1	0	0	0	0	0	0	0	0	0	0	1	0	0	0	0	0	0	0	0	0	0	0	0
2016-02-09 15	58	5	21	16	16	0	1	3	1	1	2	0	0	0	0	0	0	0	1	1	0	0	1	0	0	1	0	0	0	1	0	1	0	0	0	1	3	0	0	1	0	0	0	0	0	0	0	1	0
2016-02-09 16	140	22	29	32	28	5	5	9	3	7	2	0	1	0	0	0	4	1	1	2	0	1	1	0	3	1	1	1	1	0	1	1	1	0	0	0	0	0	1	0	0	0	0	0	0	3	0	0	0
2016-02-09 17	231	40	46	50	62	17	6	10	12	8	2	0	6	0	3	1	2	3	2	2	0	1	0	0	2	1	0	0	3	0	0	1	1	0	0	1	0	0	0	2	0	0	0	0	1	2	0	3	1
2016-02-09 18	103	39	18	11	19	10	4	11	13	6	2	3	6	1	2	2	2	1	0	2	0	0	0	0	0	0	0	0	2	1	2	1	2	1	0	1	0	2	1	0	0	0	0	0	0	2	0	0	0
2016-02-09 19	55	14	10	9	16	3	3	2	3	5	3	0	0	0	0	2	2	0	1	1	0	1	1	0	2	0	1	0	0	1	1	0	0	0	0	0	1	0	0	1	0	0	0	1	0	1	0	0	0
2016-02-09 20	39	12	7	2	3	4	1	4	3	1	0	0	0	0	0	1	2	0	2	1	0	0	0	0	0	0	0	0	1	0	0	0	0	0	0	0	0	0	0	2	0	0	0	0	0	0	0	0	1
2016-02-09 21	25	6	3	2	2	2	0	3	1	1	0	0	0	0	1	0	2	0	0	0	0	0	1	0	1	1	0	0	1	1	1	0	0	1	0	0	0	1	0	0	0	0	1	0	0	0	0	0	0
2016-02-09 22	10	6	5	4	5	3	1	0	2	0	0	0	1	0	0	2	0	0	1	0	0	0	0	0	1	0	0	0	0	0	0	0	0	0	0	0	0	0	0	0	0	0	0	0	0	0	0	0	1
2016-02-09 23	2	3	1	1	2	1	0	0	0	0	0	0	0	0	0	0	0	0	0	0	0	0	0	0	0	0	0	0	0	0	0	0	0	0	0	1	0	0	0	0	0	0	0	0	0	0	0	0	0
2016-02-10 0	2	1	0	0	1	0	0	0	1	0	0	0	0	0	0	0	2	1	0	0	0	0	0	0	0	0	0	1	0	0	0	0	0	0	0	0	0	0	0	0	0	0	0	0	0	0	0	0	0
2016-02-10 1	1	1	2	1	0	0	0	0	0	0	0	0	0	0	0	0	0	0	0	0	0	0	0	0	0	0	0	0	0	0	0	0	0	1	0	0	0	0	0	0	0	0	0	0	0	0	0	0	0
2016-02-10 2	0	0	0	0	0	0	0	1	0	0	0	0	0	0	0	0	1	0	0	0	0	0	0	0	0	0	0	0	0	0	0	0	0	0	0	0	0	0	0	0	0	0	0	0	0	0	0	0	0
2016-02-10 3	0	1	0	2	0	0	0	0	0	0	0	0	0	0	0	0	0	0	0	0	0	0	0	0	0	0	0	0	0	0	0	0	0	0	0	0	0	0	0	0	0	0	0	0	0	0	0	0	0
2016-02-10 4	4	0	2	1	0	0	0	0	0	1	0	0	0	0	0	0	0	0	0	0	0	0	0	0	0	0	0	0	0	0	0	0	0	0	0	0	0	0	0	0	0	0	0	0	0	0	0	0	0
2016-02-10 5	18	2	4	3	1	2	2	0	1	0	1	0	0	0	1	0	0	0	0	0	0	0	0	0	0	0	1	0	0	0	1	1	0	0	0	0	0	0	1	0	0	0	0	0	0	0	0	0	0
2016-02-10 6	48	20	15	16	19	1	2	3	1	1	5	0	1	0	0	0	0	2	1	0	0	0	0	0	1	0	1	0	1	0	2	0	2	0	0	0	0	0	0	1	0	1	0	0	1	0	0	0	0
2016-02-10 7	127	28	24	26	26	2	8	3	6	3	2	0	5	0	2	1	2	1	3	1	0	0	0	1	0	0	2	0	0	0	1	0	1	0	0	1	3	0	1	1	0	0	0	0	0	0	0	0	0
2016-02-10 8	175	27	33	51	34	4	7	17	7	0	5	1	4	0	6	0	8	0	0	0	2	1	2	1	0	1	3	0	0	2	1	1	0	1	0	2	2	0	1	0	0	0	1	1	1	0	1	0	0
2016-02-10 9	75	16	17	24	5	2	6	7	2	0	4	0	2	0	1	0	1	0	0	0	0	1	2	0	0	1	3	1	0	1	0	0	0	1	0	0	0	0	1	1	0	0	0	0	1	0	1	0	0
2016-02-10 10	36	6	10	6	5	1	5	1	2	0	0	0	0	0	0	0	2	1	3	0	1	0	0	0	0	0	1	0	0	0	0	1	0	0	0	0	0	0	0	0	0	0	0	0	0	1	0	0	0
2016-02-10 11	42	9	23	12	7	0	3	7	2	1	0	0	1	0	0	0	4	1	1	1	0	0	0	1	0	0	0	1	0	0	0	0	0	0	0	1	0	0	1	0	0	0	0	0	0	0	0	0	0
2016-02-10 12	34	9	18	10	12	2	1	6	0	0	1	0	2	0	0	0	1	0	0	1	0	1	0	0	0	0	0	0	0	0	0	0	0	0	0	0	0	0	0	0	0	0	1	0	0	0	0	0	0
2016-02-10 13	34	11	13	9	13	2	1	4	1	1	0	0	0	0	0	0	0	0	1	0	0	2	0	1	0	0	0	0	0	0	0	0	2	0	0	0	2	0	0	0	0	0	0	0	0	0	0	0	0
2016-02-10 14	29	9	11	10	5	1	4	6	0	2	1	0	0	0	0	3	0	0	0	0	0	1	0	1	1	0	2	0	0	0	0	0	0	0	0	0	1	0	0	0	0	0	0	1	0	0	0	0	0
2016-02-10 15	50	10	24	13	8	1	1	3	1	0	1	0	0	0	0	0	0	1	0	2	0	0	0	1	1	0	0	0	0	0	0	0	3	0	0	1	0	0	0	1	0	0	0	0	0	0	0	0	0
2016-02-10 16	134	24	43	33	37	5	5	7	8	5	1	2	1	1	0	1	3	0	1	0	1	2	1	0	2	0	2	2	0	0	1	1	0	0	0	0	0	0	2	0	0	0	0	0	0	1	0	1	0
2016-02-10 17	211	46	31	32	43	8	4	7	6	7	1	1	3	1	0	0	1	2	3	2	0	1	0	0	2	2	0	0	2	1	2	1	1	0	0	0	0	1	0	0	1	0	0	1	0	1	0	1	1
2016-02-10 18	94	35	19	13	18	13	2	5	5	3	1	3	2	0	2	2	3	0	2	0	1	1	2	0	1	1	0	0	0	1	1	0	1	1	0	0	2	0	2	2	0	0	0	0	0	1	1	0	0
2016-02-10 19	59	21	13	5	10	5	3	6	8	3	1	1	0	0	2	0	0	1	0	0	0	0	0	0	1	0	0	0	0	1	0	0	0	0	0	0	1	1	0	3	0	0	0	0	0	0	0	0	0
2016-02-10 20	31	15	13	6	6	5	1	6	3	5	0	1	2	0	0	0	2	1	0	3	0	0	0	0	0	0	0	0	0	2	1	0	0	0	0	0	0	0	0	0	0	0	0	1	0	0	0	0	0
2016-02-10 21	23	12	4	6	5	0	1	6	1	0	0	0	0	0	1	0	1	0	0	0	0	2	0	0	1	0	0	0	0	0	1	0	0	0	0	0	0	0	0	1	0	0	0	0	0	0	0	0	0
2016-02-10 22	7	10	5	3	2	2	1	3	3	2	0	1	0	0	0	0	0	0	1	0	0	0	0	0	1	1	0	0	0	0	0	0	0	0	0	0	0	0	0	0	0	0	0	0	0	0	0	0	1
2016-02-10 23	3	4	1	1	1	0	1	2	0	0	0	0	1	0	0	1	0	0	1	1	0	1	0	0	0	0	0	0	0	0	0	0	0	0	0	0	0	0	0	0	0	0	0	0	0	0	0	0	1
2016-02-11 0	1	3	0	0	4	0	0	2	0	0	0	1	0	0	1	0	1	0	0	0	0	0	0	0	0	0	0	0	0	0	0	1	0	0	0	0	0	0	0	0	0	0	0	0	0	0	0	0	0
2016-02-11 1	1	0	1	0	0	0	0	2	0	1	0	0	0	0	0	0	0	0	0	0	0	0	0	0	0	0	0	0	0	0	0	0	0	0	0	0	0	0	0	0	0	0	0	0	0	0	0	0	0
2016-02-11 2	0	1	0	1	0	0	0	1	0	0	0	0	0	0	0	0	0	0	0	0	0	0	0	0	0	0	0	0	0	0	0	0	0	0	0	0	0	0	0	0	0	0	0	0	0	0	0	0	0
2016-02-11 3	0	0	0	2	0	0	0	0	0	0	0	0	0	0	0	0	0	0	0	0	0	0	0	0	0	0	0	0	0	0	0	0	0	0	0	0	0	0	0	0	0	0	0	0	0	0	0	0	0
2016-02-11 4	3	0	3	0	0	0	0	0	0	0	0	0	0	0	0	0	0	0	0	0	0	0	0	0	0	0	0	0	0	0	0	0	0	0	0	0	0	0	0	0	0	0	0	0	0	0	0	0	0
2016-02-11 5	17	4	5	2	1	1	1	0	0	0	0	0	0	0	2	0	0	0	0	0	0	0	0	0	0	0	2	0	0	0	1	1	0	0	0	0	0	0	1	0	0	0	0	0	0	0	0	0	0
2016-02-11 6	52	16	17	16	20	1	1	4	0	0	2	0	2	0	1	0	0	1	2	0	1	0	0	0	0	1	2	0	1	0	1	0	1	0	0	0	1	0	0	1	0	1	0	0	1	0	0	0	0
2016-02-11 7	135	31	23	26	23	5	12	5	8	0	6	1	3	0	1	0	3	0	0	2	0	2	0	0	0	0	1	0	0	0	1	1	0	1	0	0	1	0	0	2	0	0	1	1	1	0	0	0	0
2016-02-11 8	162	30	33	51	25	5	7	7	11	2	5	1	8	2	4	1	3	4	2	0	2	1	2	0	0	1	1	0	3	2	1	2	0	0	0	0	2	0	3	1	0	0	0	0	1	0	2	1	0
2016-02-11 9	58	11	18	29	11	2	5	9	1	0	3	1	1	0	0	0	3	0	1	0	0	0	1	0	0	0	2	1	0	2	1	0	0	0	0	0	0	0	0	0	0	0	0	0	0	0	2	0	0
2016-02-11 10	25	9	8	4	5	1	3	9	1	1	3	0	0	1	0	0	2	0	0	0	1	0	0	0	0	0	1	0	0	0	0	1	0	2	0	0	0	0	1	0	0	0	0	0	0	0	0	0	0
2016-02-11 11	45	12	12	7	5	1	6	4	3	0	0	0	2	0	0	0	1	0	0	0	0	1	0	0	1	0	1	0	0	0	0	0	0	0	0	0	0	0	0	0	0	0	0	0	0	0	0	0	0
2016-02-11 12	37	12	23	13	9	2	0	6	4	1	0	0	0	0	0	0	1	0	0	0	0	0	0	0	1	0	0	0	0	0	0	0	0	0	0	0	2	0	0	0	0	0	0	1	0	0	0	0	0
2016-02-11 13	41	13	15	5	9	1	2	6	2	0	2	0	0	1	1	0	0	0	0	3	0	0	1	0	1	0	1	0	0	0	0	0	0	0	0	0	1	0	0	0	0	0	0	0	0	0	0	0	0
2016-02-11 14	38	9	15	8	9	2	1	4	1	1	3	0	1	0	0	0	1	0	1	0	1	0	0	0	0	0	1	0	0	1	0	0	0	0	0	1	0	0	0	0	0	0	1	0	0	0	0	0	0
2016-02-11 15	56	16	26	18	23	2	2	5	2	2	0	1	0	0	2	0	3	1	0	3	0	1	0	0	0	0	2	0	0	0	0	0	0	0	0	0	1	0	0	0	0	0	0	0	0	1	0	0	1
2016-02-11 16	137	19	31	36	34	10	0	7	1	2	3	1	2	2	0	0	2	0	2	0	1	1	1	1	2	1	3	1	0	1	0	1	0	0	0	0	0	0	2	0	0	0	1	0	0	0	0	0	0
2016-02-11 17	239	47	32	46	59	14	9	11	6	6	1	2	3	1	1	0	3	2	2	2	0	3	0	0	4	1	0	0	1	0	3	1	1	0	0	1	0	1	0	2	0	0	0	0	0	3	0	1	0
2016-02-11 18	99	42	16	15	19	7	2	7	12	6	4	4	7	2	1	2	3	1	1	1	0	2	1	1	0	2	0	0	2	2	1	1	3	0	0	0	0	1	1	0	0	0	0	0	0	0	1	0	1
2016-02-11 19	61	30	15	10	15	9	2	7	3	3	0	0	4	0	2	0	1	3	1	1	1	1	0	0	1	0	0	1	1	0	0	0	1	1	0	0	1	0	1	1	0	0	1	0	1	0	0	2	0
2016-02-11 20	32	11	4	4	9	4	2	6	2	2	1	1	1	0	0	0	2	1	0	0	0	1	1	2	1	0	1	0	0	0	0	0	0	2	0	0	0	0	0	0	0	0	0	1	0	1	0	0	0
2016-02-11 21	19	14	7	1	6	5	5	4	1	0	1	0	0	0	0	1	0	2	1	1	0	0	2	0	1	0	0	0	1	0	3	0	0	0	0	0	0	0	0	0	0	0	0	0	0	0	0	1	0
2016-02-11 22	9	9	7	0	2	1	0	0	1	0	2	0	0	1	0	0	2	0	0	0	0	1	1	0	0	2	1	0	0	0	0	0	0	0	0	0	0	1	0	0	0	0	0	0	0	0	0	0	0
2016-02-11 23	8	3	0	0	3	1	0	0	0	1	2	0	0	0	0	1	0	0	0	0	0	0	0	1	0	0	0	1	0	0	0	0	0	0	0	0	0	0	0	0	0	0	0	0	0	0	0	1	0
2016-02-12 0	0	1	0	1	1	0	0	0	0	0	0	0	0	0	1	0	1	0	0	0	0	0	1	0	0	0	0	0	0	0	0	0	0	2	0	0	0	0	0	0	0	0	0	0	0	0	0	0	0
2016-02-12 1	2	1	1	1	1	0	0	0	0	0	0	0	0	0	0	0	0	0	0	0	0	1	0	0	0	0	0	0	0	0	0	0	0	0	0	0	0	0	0	0	0	0	0	0	0	0	0	0	0
2016-02-12 2	0	1	0	1	0	0	0	0	0	0	0	0	0	0	0	0	0	0	0	1	0	0	0	0	0	0	0	0	0	0	0	0	0	0	0	0	0	0	0	0	0	0	0	0	0	0	0	0	0
2016-02-12 3	1	2	1	0	0	0	0	0	0	0	0	0	0	0	1	0	0	0	0	0	0	0	0	0	0	0	0	0	0	0	0	1	0	0	0	0	0	0	0	0	0	0	0	0	0	0	0	0	0
2016-02-12 4	8	1	1	1	0	0	0	0	0	0	0	0	0	0	0	0	0	0	0	0	0	0	0	0	0	0	1	0	0	0	0	0	0	0	0	0	0	0	0	0	0	0	0	0	0	0	0	0	0
2016-02-12 5	16	1	2	4	4	0	1	1	0	1	0	0	0	0	2	0	0	0	0	0	0	0	0	0	0	0	1	0	0	0	1	1	0	0	0	0	0	0	0	0	0	0	0	0	0	0	0	0	0
2016-02-12 6	45	20	19	19	11	2	4	2	2	0	2	0	2	0	0	0	0	0	0	0	2	0	0	0	0	0	0	0	1	0	1	0	1	0	0	0	1	0	1	1	0	0	1	0	1	0	0	0	0
2016-02-12 7	142	34	26	37	25	3	8	6	5	1	8	1	5	0	2	0	1	1	0	1	1	0	0	0	0	0	3	0	1	0	0	2	0	0	0	0	2	0	0	2	0	1	1	1	0	0	1	0	0
2016-02-12 8	189	34	37	53	35	1	11	9	9	0	5	0	4	0	3	1	4	2	3	0	2	0	2	1	0	0	2	1	1	0	1	1	0	0	0	2	2	0	1	1	0	0	0	1	3	0	2	1	0
2016-02-12 9	80	11	21	25	11	2	5	6	2	0	3	0	2	0	0	0	3	1	0	0	0	0	0	0	0	0	1	1	0	0	1	0	1	1	0	2	0	0	1	0	0	0	0	0	0	0	0	0	0
2016-02-12 10	38	10	17	4	6	0	3	1	1	0	1	1	2	0	2	1	1	1	2	0	1	0	0	0	0	0	2	0	0	0	0	0	0	0	0	0	0	0	0	0	0	0	0	0	0	0	0	0	0
2016-02-12 11	67	8	18	9	6	1	0	4	5	1	1	2	0	0	0	0	3	0	0	1	0	0	0	1	1	0	0	0	0	0	1	1	1	0	0	0	0	1	0	0	0	0	0	1	0	1	0	0	0
2016-02-12 12	47	11	20	17	13	2	1	5	1	1	0	1	1	0	0	0	4	2	0	0	0	1	0	0	0	0	1	0	1	0	0	0	0	0	0	1	1	0	1	0	0	0	0	0	0	0	0	0	1
2016-02-12 13	48	16	19	13	16	1	1	7	3	3	1	0	0	0	0	0	1	1	0	1	1	0	0	0	1	0	0	2	0	0	0	0	2	0	0	0	2	0	0	0	0	0	1	0	0	0	0	0	0
2016-02-12 14	42	11	22	7	13	2	1	6	4	2	2	2	1	0	1	0	1	0	1	0	0	0	0	1	0	0	0	1	0	1	1	0	0	1	0	1	2	1	0	0	1	0	0	0	0	2	0	0	1
2016-02-12 15	77	12	20	13	19	5	3	3	3	1	0	3	1	0	0	0	0	0	0	0	0	1	0	0	0	0	0	0	1	0	1	1	1	0	0	0	1	0	2	0	1	1	0	0	0	0	0	0	0
2016-02-12 16	153	26	27	31	36	7	7	3	7	4	0	0	1	0	1	1	5	0	2	0	1	2	2	2	1	0	1	1	0	1	0	1	1	1	0	0	0	1	0	0	0	0	1	0	0	1	0	1	1
2016-02-12 17	198	45	39	24	42	11	6	10	12	7	1	0	1	2	3	1	2	2	1	1	0	1	2	1	3	0	1	0	1	1	2	0	0	0	0	1	0	0	1	4	0	0	0	1	0	0	0	0	0
2016-02-12 18	69	32	19	9	14	7	2	5	8	6	2	2	3	2	0	0	1	0	1	1	0	1	1	1	0	1	0	0	1	1	2	2	0	1	0	0	0	0	0	2	0	0	0	0	0	0	0	0	0
2016-02-12 19	27	17	6	3	7	2	2	3	3	1	1	1	2	0	0	0	0	0	1	1	0	0	0	0	0	1	1	0	0	2	0	0	0	0	0	0	1	0	0	0	0	0	0	0	1	0	0	0	0
2016-02-12 20	15	11	4	0	5	2	0	6	2	2	0	0	1	0	0	0	0	0	0	0	0	0	1	0	0	0	0	0	0	1	0	0	0	1	0	0	0	0	0	0	0	0	0	0	0	0	0	0	0
2016-02-12 21	11	10	3	2	3	0	1	2	2	1	2	2	0	0	1	0	0	0	1	1	0	1	0	0	0	0	0	0	0	0	0	1	0	3	0	0	0	0	0	0	0	0	0	0	0	1	0	0	0
2016-02-12 22	9	11	0	2	2	2	0	1	2	1	0	0	0	0	0	1	0	0	0	0	0	0	1	1	1	0	0	0	0	0	0	0	0	0	0	0	0	0	0	0	0	0	0	0	0	0	0	0	0
2016-02-12 23	2	6	3	1	2	1	0	1	0	0	0	0	0	0	0	0	0	0	0	0	0	0	1	0	0	1	0	0	0	0	0	1	0	0	0	0	0	0	0	0	0	0	0	0	0	0	0	0	0
2016-02-13 0	4	2	1	2	2	0	0	1	2	0	0	0	0	0	0	1	0	1	0	1	0	0	0	0	0	0	0	0	0	0	0	0	0	1	0	0	0	0	0	0	0	0	0	0	0	0	0	0	0
2016-02-13 1	3	1	1	0	0	0	0	0	0	0	0	0	0	0	0	0	0	0	0	0	0	1	0	0	0	0	0	0	0	0	0	0	0	0	0	0	0	0	0	0	0	0	0	0	0	0	0	0	0
2016-02-13 2	0	0	0	0	0	0	0	1	0	0	0	0	0	0	0	0	0	0	0	0	0	0	1	0	0	0	0	0	0	0	0	0	0	0	0	0	0	0	0	0	0	0	0	0	0	0	0	0	0
2016-02-13 3	0	1	0	1	0	0	0	0	0	1	0	0	0	0	0	0	0	0	0	0	0	0	1	0	0	0	0	0	0	0	0	0	0	0	0	0	0	0	0	0	0	0	0	0	0	0	0	0	0
2016-02-13 4	0	2	0	0	0	0	0	0	0	0	0	0	0	0	0	1	0	0	0	0	0	0	0	0	0	0	0	0	0	0	0	0	0	0	0	0	0	0	0	0	0	0	0	0	0	0	0	0	0
2016-02-13 5	2	0	0	1	0	0	0	0	0	0	0	0	0	0	0	0	0	0	0	0	0	0	0	0	0	0	1	0	0	0	0	0	0	0	0	0	0	0	1	0	0	0	0	0	0	0	0	0	0
2016-02-13 6	6	2	3	0	0	0	0	0	1	0	0	1	0	0	0	0	0	0	0	0	0	0	0	0	0	0	0	0	0	0	0	0	0	0	0	0	0	0	0	0	1	1	0	0	0	0	0	0	0
2016-02-13 7	12	6	4	3	2	0	1	1	0	0	1	1	0	0	1	0	0	0	0	0	0	0	0	0	0	0	0	0	0	1	1	0	0	0	0	0	1	0	0	0	0	0	0	0	1	0	0	0	0
2016-02-13 8	24	9	6	3	2	0	2	1	2	1	0	1	1	0	1	0	1	0	0	0	0	0	0	0	0	0	0	0	0	0	0	0	0	0	0	0	0	0	0	0	0	0	0	0	1	0	0	0	0
2016-02-13 9	22	15	8	0	1	1	4	0	1	0	0	2	1	0	0	0	0	0	1	2	0	0	0	0	0	1	0	0	1	0	0	0	0	0	0	1	1	1	0	0	0	0	0	0	0	0	0	0	0
2016-02-13 10	22	18	9	3	3	3	4	3	2	2	2	1	1	1	1	0	1	1	0	2	0	0	0	0	0	0	1	0	0	0	0	0	0	0	0	0	0	0	0	0	0	0	0	0	0	0	0	0	1
2016-02-13 11	36	20	9	7	2	4	4	4	2	0	1	1	0	0	1	2	3	0	0	0	0	0	0	0	1	2	0	0	1	0	0	0	0	0	0	1	0	1	0	0	0	0	0	0	0	0	0	0	0
2016-02-13 12	27	17	6	4	3	0	2	4	3	1	4	0	0	0	0	0	1	1	2	0	1	0	2	0	0	0	1	0	0	1	0	0	0	0	0	1	1	0	0	0	0	0	0	1	0	0	0	0	0
2016-02-13 13	35	20	9	3	9	3	0	6	4	1	1	0	5	0	1	0	1	1	0	1	0	0	2	1	0	1	0	1	0	0	1	0	0	2	0	0	0	0	0	0	0	0	0	0	0	0	0	0	0
2016-02-13 14	27	15	12	2	6	1	2	6	5	1	3	1	0	0	3	0	0	1	1	0	0	0	1	0	0	0	0	1	2	0	0	0	0	2	0	1	0	0	0	0	0	0	0	0	0	1	0	0	0
2016-02-13 15	34	11	8	3	2	3	3	2	2	2	1	1	0	0	1	2	1	1	0	1	0	0	0	0	0	0	1	0	2	0	0	0	0	0	0	0	1	0	0	1	0	0	0	0	0	0	0	0	0
2016-02-13 16	26	10	7	5	3	1	3	9	4	2	1	1	0	0	1	0	3	1	0	0	0	0	0	0	0	0	0	0	0	0	0	0	0	1	0	0	0	0	0	0	0	1	0	0	0	0	0	0	0
2016-02-13 17	29	13	11	3	1	3	3	5	6	2	1	0	1	0	1	1	2	0	0	0	0	2	0	1	1	0	0	0	1	0	0	0	1	0	0	0	0	0	1	0	0	0	0	1	0	0	0	0	1
2016-02-13 18	18	12	7	2	2	0	2	3	3	1	0	1	1	0	1	0	4	1	0	3	0	1	0	1	0	0	0	0	0	1	0	0	0	0	0	0	0	0	1	0	0	0	0	0	0	0	0	0	0
2016-02-13 19	17	9	3	1	1	3	1	3	1	0	1	2	0	0	0	1	0	0	0	0	0	0	0	2	0	0	0	1	0	0	0	0	0	0	0	0	0	0	0	0	0	0	0	0	0	0	0	0	0
2016-02-13 20	9	9	3	2	0	0	0	2	2	0	0	2	0	0	0	2	0	0	0	0	0	0	0	0	0	0	0	0	1	0	0	0	0	0	0	0	0	0	0	0	0	0	0	0	0	0	0	0	0
2016-02-13 21	8	11	4	1	1	0	0	5	2	1	0	0	0	0	0	0	0	0	0	0	0	1	0	0	0	0	0	1	0	0	1	0	0	0	0	0	0	0	0	0	0	0	0	0	0	0	0	0	0
2016-02-13 22	8	5	4	3	3	0	0	1	0	0	1	1	1	0	0	2	1	0	1	1	0	0	0	0	0	0	0	0	2	0	0	0	1	0	0	0	0	0	0	0	0	0	0	0	0	0	0	0	0
2016-02-13 23	3	3	1	1	1	0	0	0	0	0	0	0	0	0	0	0	0	1	0	1	0	1	0	0	0	0	0	0	0	0	0	0	0	0	0	0	0	0	0	0	0	0	0	0	0	0	0	0	0
2016-02-14 0	6	5	1	0	1	1	0	1	0	0	0	0	0	0	0	1	0	1	0	0	0	0	0	1	0	1	0	0	0	0	0	0	0	0	0	0	0	0	0	0	0	0	0	0	0	0	0	0	0
2016-02-14 1	4	3	0	0	2	0	0	1	0	0	0	1	0	0	0	0	0	0	0	0	0	1	0	0	0	0	0	0	0	0	0	0	0	0	0	0	0	0	0	0	0	0	0	0	0	0	0	0	0
2016-02-14 2	3	2	1	1	1	0	1	0	3	0	1	0	0	0	0	0	0	0	0	0	0	0	0	0	0	0	0	0	0	0	0	0	0	0	0	0	0	0	0	0	0	0	0	0	0	0	0	0	0
2016-02-14 3	3	3	0	0	0	0	0	0	0	0	0	0	0	0	0	0	0	0	0	0	0	0	1	0	0	0	0	0	0	0	0	0	0	0	0	0	0	0	0	0	0	0	0	0	0	0	0	0	0
2016-02-14 4	0	0	0	0	0	0	0	0	0	0	0	0	0	0	0	0	0	0	0	0	0	0	0	0	0	0	0	0	0	0	0	0	0	0	0	0	0	0	0	0	0	0	0	0	0	0	0	0	0
2016-02-14 5	2	0	0	0	0	0	1	0	0	0	0	1	0	0	0	0	0	0	0	0	0	0	0	0	0	0	1	0	0	0	0	0	0	0	0	0	0	0	0	0	0	0	0	0	0	0	0	0	0
2016-02-14 6	1	1	0	0	2	0	0	0	0	0	0	0	0	0	0	0	0	0	1	0	0	0	0	0	0	0	0	0	0	0	0	0	0	0	0	0	0	0	0	0	0	0	0	0	0	0	0	0	0
2016-02-14 7	10	4	0	0	0	0	0	1	0	0	0	0	0	0	0	1	0	0	0	0	0	0	0	0	0	0	0	0	0	0	0	0	0	0	0	0	0	0	0	0	0	0	0	0	0	0	0	0	0
2016-02-14 8	8	8	1	4	2	1	2	1	3	0	1	0	1	0	0	0	3	0	0	0	0	1	0	0	0	0	0	0	0	1	0	0	0	0	0	0	0	0	0	0	0	0	0	0	0	0	0	0	0
2016-02-14 9	15	10	4	2	1	2	3	3	3	1	0	0	0	0	0	1	0	0	0	1	0	0	0	0	0	0	0	0	0	0	0	0	0	0	0	1	1	0	0	0	0	0	0	1	0	0	0	0	0
2016-02-14 10	26	12	2	4	1	3	2	4	3	2	1	1	0	1	1	0	0	0	0	1	0	1	1	0	0	0	0	0	0	0	0	0	0	0	0	0	0	0	0	1	0	0	0	0	0	0	0	0	0
2016-02-14 11	30	22	6	3	4	4	4	3	3	1	4	1	0	0	0	2	3	0	0	1	0	0	0	0	0	0	0	0	0	1	0	0	0	0	0	0	0	0	0	0	0	0	0	0	0	0	0	0	0
2016-02-14 12	12	12	9	0	3	1	1	3	0	3	0	1	1	0	0	0	3	1	1	2	0	0	0	0	0	1	1	0	0	0	0	1	0	1	0	0	0	0	0	0	0	0	0	0	0	0	0	0	0
2016-02-14 13	11	5	2	4	3	0	0	1	4	0	0	0	0	0	1	0	0	1	0	0	0	0	1	0	0	1	0	0	0	0	0	0	0	0	0	2	0	0	0	0	0	0	0	0	0	0	0	0	0
2016-02-14 14	10	8	3	1	2	1	2	2	1	0	0	0	0	0	0	0	0	0	0	0	0	1	0	0	0	0	0	1	0	0	0	0	0	0	0	0	0	0	0	0	0	0	0	0	0	0	0	0	0
2016-02-14 15	6	4	3	0	0	0	1	1	0	0	0	0	0	0	0	0	0	0	1	0	0	0	0	0	0	0	0	0	0	0	0	0	1	1	0	0	0	0	0	0	0	0	0	0	0	0	0	0	0
2016-02-14 16	4	8	1	1	0	1	0	1	1	0	1	0	0	0	0	0	0	0	2	1	0	0	0	0	1	0	0	1	0	0	0	0	0	0	0	0	0	0	0	0	0	0	0	0	0	0	0	0	0
2016-02-14 17	5	5	0	1	1	1	0	0	0	0	0	0	0	0	0	0	0	1	1	0	0	0	0	0	0	0	1	0	0	0	0	0	0	0	0	0	0	0	0	0	0	0	0	0	0	0	0	0	0
2016-02-14 18	3	2	1	0	0	0	0	0	0	0	0	0	0	0	0	0	1	0	0	0	0	0	0	0	0	0	0	0	0	0	0	0	0	1	0	0	0	0	0	0	0	0	0	0	0	0	0	0	0
2016-02-14 19	1	1	1	0	0	1	0	1	0	0	0	0	1	0	0	0	0	0	0	0	0	0	0	0	0	0	0	0	0	0	0	0	0	0	0	0	0	0	0	0	0	0	0	0	0	0	0	0	0
2016-02-14 20	0	3	4	1	0	0	0	0	2	0	0	0	0	0	0	0	0	0	0	0	0	1	0	0	0	0	0	0	0	0	0	0	0	0	0	0	0	0	0	0	0	0	0	0	0	0	0	0	0
2016-02-14 21	4	5	3	0	0	0	0	0	0	0	0	0	0	0	0	0	0	0	0	0	0	2	0	0	1	1	0	0	0	0	0	0	0	0	0	0	0	0	0	0	0	0	0	0	0	0	0	0	0
2016-02-14 22	2	2	0	0	0	1	1	0	0	0	0	0	0	0	0	0	0	0	0	0	0	0	0	0	0	0	0	0	0	1	0	0	0	0	0	0	0	0	0	0	0	0	0	0	0	0	0	0	0
2016-02-14 23	3	1	1	0	3	0	0	0	0	0	0	0	0	0	0	0	0	0	0	0	0	0	0	0	0	0	0	0	0	0	0	1	0	0	0	0	0	0	0	0	0	0	0	0	0	0	0	0	0
2016-02-15 0	2	1	1	0	1	0	0	0	1	0	0	0	0	0	0	0	0	0	0	0	0	0	0	0	0	0	0	0	0	0	0	0	0	0	0	0	0	0	0	0	0	0	0	0	0	0	0	0	0
2016-02-15 1	0	0	0	0	0	1	0	0	0	0	0	0	0	0	0	0	0	0	0	0	0	0	0	1	0	0	0	0	0	0	0	0	0	0	0	0	0	0	0	0	0	0	0	0	0	0	0	0	0
2016-02-15 2	0	0	0	0	0	0	0	0	0	0	0	0	0	0	0	1	0	0	0	0	0	0	0	0	0	0	0	0	0	0	0	0	0	0	0	0	0	0	0	0	0	0	0	0	0	0	0	0	0
2016-02-15 3	0	1	0	0	0	0	0	0	0	0	0	0	0	0	0	0	0	0	0	0	0	0	0	0	0	0	0	0	0	0	0	0	0	0	0	0	0	0	0	0	0	0	0	0	0	0	0	0	0
2016-02-15 4	1	0	0	1	0	0	0	0	0	0	0	0	0	0	0	0	0	0	0	0	0	0	0	0	0	0	0	0	0	0	0	0	0	0	0	0	0	0	0	0	0	0	0	0	0	0	0	0	0
2016-02-15 5	12	3	1	2	1	0	1	0	0	0	0	0	0	0	0	0	0	0	0	0	0	0	0	0	0	0	2	0	0	0	1	0	0	0	0	0	0	0	0	0	0	0	1	0	1	0	0	0	0
2016-02-15 6	25	5	6	2	4	0	0	0	0	0	2	0	0	0	0	0	0	0	2	0	0	0	1	0	0	0	0	0	0	0	1	0	2	0	0	0	0	0	0	0	0	0	0	0	0	0	0	0	0
2016-02-15 7	62	12	11	7	10	2	3	3	3	1	3	0	0	0	2	0	1	1	1	0	0	0	0	1	0	0	0	0	0	0	0	0	0	0	0	0	0	0	0	0	0	1	1	0	0	1	1	0	0
2016-02-15 8	76	16	12	14	24	2	5	4	6	0	7	0	1	0	1	0	4	0	2	0	2	2	0	0	1	1	4	0	0	1	1	0	0	1	0	1	0	0	1	0	0	0	0	0	0	0	0	0	0
2016-02-15 9	35	11	6	14	3	0	3	3	0	0	2	0	1	0	0	0	1	0	0	0	0	0	0	0	0	1	1	0	0	0	0	0	0	0	0	0	0	0	0	0	0	0	0	0	1	0	0	0	0
2016-02-15 10	27	4	5	6	6	2	1	6	3	0	3	0	0	0	0	0	0	1	0	1	1	0	1	0	0	0	1	0	0	0	1	0	0	1	0	0	0	0	0	0	0	0	0	0	0	0	0	0	0
2016-02-15 11	31	12	8	5	1	1	1	1	1	1	1	0	1	0	0	0	2	1	1	0	0	1	0	0	0	0	3	0	0	0	0	0	0	0	0	0	0	0	0	0	1	0	1	0	0	0	0	0	0
2016-02-15 12	35	21	10	5	9	0	2	4	2	1	1	1	1	0	0	1	2	0	0	0	0	0	0	1	0	0	0	0	0	0	1	0	0	0	0	1	0	0	0	0	0	1	0	0	0	0	0	0	0
2016-02-15 13	33	16	13	7	1	2	4	3	1	4	0	0	0	0	0	1	1	0	2	0	0	0	0	1	1	0	0	0	0	0	0	1	2	1	0	0	0	0	0	0	0	0	0	0	0	0	0	0	0
2016-02-15 14	37	12	8	4	3	4	2	3	3	2	0	0	0	0	1	0	1	1	0	0	0	0	0	1	0	0	1	1	0	0	0	0	0	0	0	0	1	0	0	0	0	0	0	0	0	0	0	0	0
2016-02-15 15	44	13	13	8	8	3	2	3	1	2	1	1	0	0	0	0	0	0	1	1	0	0	1	0	0	1	0	0	0	0	0	1	1	0	0	0	1	0	0	0	1	0	0	0	0	0	0	0	0
2016-02-15 16	76	18	19	18	27	7	2	5	1	3	1	0	0	0	1	1	1	1	0	0	0	4	3	0	0	0	1	1	0	0	0	1	1	0	0	1	1	1	1	0	0	0	0	0	0	1	0	0	0
2016-02-15 17	119	22	19	33	20	9	3	6	11	3	1	3	2	0	0	0	1	0	2	0	0	1	2	0	4	1	0	2	1	0	1	1	1	0	0	0	0	3	1	0	0	0	0	2	0	2	0	0	2
2016-02-15 18	70	27	9	10	22	12	5	4	8	4	1	2	2	0	0	1	2	0	1	2	0	0	0	2	3	0	0	1	1	2	1	0	0	3	0	1	0	1	0	3	0	0	0	0	0	0	0	1	0
2016-02-15 19	41	17	16	3	6	4	0	5	4	3	3	0	3	0	0	0	1	1	2	0	0	0	0	0	0	0	0	0	1	0	0	0	2	2	0	0	0	0	1	0	0	0	0	0	0	0	0	0	0
2016-02-15 20	24	15	7	5	4	1	2	4	2	3	0	1	1	0	0	0	0	0	2	0	0	2	1	0	0	0	0	0	1	0	0	0	0	0	0	0	0	0	0	1	0	0	0	0	0	1	0	0	0
2016-02-15 21	25	15	5	3	2	1	2	5	2	2	0	2	0	0	0	0	0	0	2	1	0	2	0	0	2	1	1	0	0	0	2	0	0	0	0	0	0	0	0	0	0	0	0	0	0	0	0	0	0
2016-02-15 22	8	14	3	1	4	1	1	1	0	3	0	2	1	0	0	0	1	1	0	1	0	0	0	1	0	0	0	0	0	0	4	1	0	0	0	0	0	0	0	0	0	0	0	0	0	0	0	0	0
2016-02-15 23	10	4	1	4	1	0	0	2	0	2	0	0	0	0	0	0	0	0	0	0	0	0	0	1	0	0	0	1	1	0	0	0	0	0	0	1	0	0	0	0	0	0	0	0	0	0	0	0	0
2016-02-16 0	1	0	1	0	1	1	0	1	0	1	0	0	0	0	0	1	1	0	0	0	0	0	0	0	0	1	0	0	0	0	0	1	0	0	0	0	0	0	0	0	0	0	0	0	0	0	0	0	0
2016-02-16 1	2	1	0	1	0	1	0	0	1	0	0	0	1	0	0	0	0	0	0	0	0	0	0	0	0	0	0	0	0	0	0	0	0	0	0	0	0	0	0	0	0	0	0	0	0	0	0	0	0
2016-02-16 2	5	1	0	0	0	1	0	0	0	0	0	0	0	0	0	0	0	0	0	0	0	0	0	0	0	0	0	0	0	0	0	0	0	0	0	0	0	0	0	0	0	0	0	0	0	0	0	0	0
2016-02-16 3	0	0	0	1	1	0	0	0	0	0	0	0	0	0	0	0	0	0	0	0	0	0	0	0	0	0	0	0	0	0	0	0	0	0	0	0	0	0	0	0	0	0	0	0	0	0	0	0	0
2016-02-16 4	3	1	4	1	0	0	1	0	0	0	0	0	0	0	0	0	0	0	0	0	0	0	0	0	0	0	0	0	0	0	0	0	0	0	0	0	0	0	0	0	0	0	0	0	0	0	0	0	0
2016-02-16 5	16	6	4	6	2	1	1	0	2	1	0	0	0	0	0	0	0	0	0	0	0	0	0	1	0	0	0	0	0	0	1	0	0	0	0	0	0	0	0	0	0	0	1	0	1	0	0	0	0
2016-02-16 6	53	12	13	15	16	1	6	3	2	3	2	0	1	0	0	0	0	0	1	0	0	2	1	0	1	0	1	0	0	0	2	0	0	0	0	0	0	0	0	1	0	1	0	1	1	0	0	0	0
2016-02-16 7	146	39	32	39	34	4	15	4	4	2	11	1	4	0	3	1	3	0	2	1	1	1	0	1	0	0	2	0	0	0	1	2	3	0	0	1	2	1	0	2	0	1	1	1	0	1	1	0	0
2016-02-16 8	217	30	35	60	42	6	14	15	8	1	6	0	6	0	3	0	4	1	1	0	4	3	2	1	0	0	7	1	0	1	2	3	0	0	0	3	3	0	4	1	0	0	1	1	1	0	1	0	0
2016-02-16 9	88	13	13	28	8	0	8	6	2	1	3	1	0	0	2	0	0	1	2	0	0	0	1	0	0	1	3	1	0	1	0	1	0	0	0	0	1	0	0	0	0	0	0	0	0	0	1	0	0
2016-02-16 10	41	14	13	17	4	2	4	3	1	1	6	0	0	0	0	1	2	0	2	0	0	1	0	0	0	0	0	0	0	0	0	0	0	1	0	0	0	1	0	0	0	0	0	0	0	1	0	0	0
2016-02-16 11	57	10	10	7	10	2	3	7	2	0	1	0	2	0	0	0	2	1	2	1	1	1	0	0	0	0	0	1	0	0	0	1	0	0	0	0	0	0	0	1	0	0	0	0	0	0	0	0	0
2016-02-16 12	59	10	32	14	22	3	2	3	2	2	0	0	1	0	0	0	1	0	1	0	0	1	0	0	0	1	1	1	1	0	0	0	0	0	0	0	2	0	0	0	0	0	2	0	0	0	0	0	0
2016-02-16 13	70	13	21	10	14	4	0	6	0	0	2	2	1	1	1	0	3	1	2	1	0	0	1	1	0	1	0	0	1	0	1	0	1	1	0	1	2	0	0	0	0	0	1	1	0	0	0	0	0
2016-02-16 14	46	14	13	14	9	3	2	5	0	2	2	1	3	1	0	2	1	0	3	0	0	0	1	0	1	0	0	0	1	0	0	0	1	1	0	1	0	0	0	1	1	1	1	0	0	0	0	0	0
2016-02-16 15	61	5	23	19	29	2	5	3	3	1	1	0	0	0	0	0	2	1	2	3	0	0	1	0	1	1	1	1	0	0	0	0	0	0	0	0	2	0	1	0	0	1	0	0	0	0	0	0	0
2016-02-16 16	148	19	36	31	29	8	4	6	3	4	2	0	1	1	2	0	1	0	1	0	0	2	1	1	2	0	1	0	0	2	0	2	0	0	0	1	0	0	3	0	0	0	0	0	0	0	0	0	1
2016-02-16 17	186	34	43	40	35	20	4	7	7	7	0	3	4	1	1	3	3	2	2	5	1	1	0	0	2	1	1	0	2	0	0	1	3	1	0	1	0	1	0	3	0	0	1	1	0	1	0	0	1
2016-02-16 18	81	26	11	19	18	10	6	6	7	7	4	2	4	0	0	2	1	2	1	0	0	2	0	1	4	0	0	0	1	2	1	1	2	0	0	0	0	2	1	1	0	0	0	0	0	0	1	0	1
2016-02-16 19	60	23	11	5	11	13	1	3	2	3	2	0	1	0	1	1	0	0	1	1	0	1	0	0	3	0	0	0	0	0	0	0	0	0	0	0	0	0	1	0	0	0	1	1	0	0	0	0	2
2016-02-16 20	35	8	10	2	6	5	2	3	1	0	1	1	1	0	1	0	1	0	1	1	0	0	1	0	1	0	0	0	0	1	0	0	0	3	0	0	0	0	0	0	0	0	0	0	0	0	0	0	0
2016-02-16 21	21	19	8	1	2	1	2	2	2	0	0	1	1	1	0	3	0	0	1	1	0	0	0	1	1	0	0	1	1	0	2	0	0	0	0	0	1	0	0	0	0	0	0	0	0	1	0	0	0
2016-02-16 22	12	11	5	2	1	4	1	1	3	0	0	1	0	0	0	1	0	0	1	0	0	0	1	0	0	0	0	0	0	0	0	0	0	0	0	0	0	1	0	2	0	0	0	0	0	0	0	0	1
2016-02-16 23	3	2	3	2	2	0	0	0	0	0	0	0	0	0	0	0	0	0	0	1	0	0	0	0	0	0	0	0	0	0	0	0	0	3	0	1	0	0	0	0	0	0	0	0	0	0	0	0	0
2016-02-17 0	2	4	0	0	3	0	0	1	0	1	0	0	0	0	0	0	0	0	0	0	0	0	0	0	0	0	0	0	0	0	0	0	0	0	0	0	0	0	0	0	0	0	0	0	0	0	0	0	0
2016-02-17 1	0	4	0	1	0	0	0	0	0	0	1	0	0	0	0	0	0	0	0	0	0	0	0	0	0	0	0	0	0	0	0	0	0	0	0	0	0	0	0	0	0	0	0	0	0	0	0	0	0
2016-02-17 2	0	0	0	0	0	0	0	0	0	0	0	0	0	0	0	0	0	0	0	0	0	0	0	0	0	0	0	0	0	0	0	0	0	0	0	0	0	0	0	0	0	0	0	0	0	0	0	0	0
2016-02-17 3	0	1	0	1	0	0	0	0	0	0	0	0	0	0	0	0	0	0	0	0	0	0	0	0	0	0	0	0	0	0	0	1	0	0	0	0	0	0	0	0	0	0	0	0	0	0	0	0	0
2016-02-17 4	3	0	2	1	0	0	1	0	1	0	0	0	0	0	0	0	0	0	0	0	0	0	0	0	0	0	0	0	0	0	1	0	0	0	0	0	0	0	1	0	0	0	0	0	0	0	0	0	0
2016-02-17 5	18	6	6	3	1	0	1	0	0	0	1	0	0	0	1	1	0	0	0	0	0	0	0	0	0	0	0	0	0	0	0	0	0	0	0	0	0	0	0	1	0	0	0	0	0	0	0	0	0
2016-02-17 6	65	15	17	18	17	1	8	3	1	0	4	0	0	0	1	1	0	1	1	0	0	1	0	0	0	1	0	0	1	0	1	0	2	0	0	0	1	0	0	0	0	1	0	0	1	0	0	0	0
2016-02-17 7	147	27	38	44	43	2	13	2	4	2	8	1	6	0	4	0	1	2	1	2	1	1	0	1	0	0	3	0	1	0	1	1	1	0	0	1	0	1	1	1	0	0	1	0	0	0	0	0	0
2016-02-17 8	217	37	44	72	47	3	23	16	10	0	9	2	7	2	1	1	6	1	2	1	5	3	4	1	0	0	7	1	0	0	2	2	0	0	0	4	2	0	4	0	0	2	2	1	2	0	4	1	0
2016-02-17 9	92	19	23	24	20	4	6	6	2	1	8	2	1	0	1	2	0	0	0	1	0	1	2	0	0	1	2	1	0	0	1	0	1	1	0	0	0	0	1	1	0	0	0	0	1	1	0	0	0
2016-02-17 10	46	7	21	14	8	0	5	8	6	0	2	0	2	0	0	1	0	1	1	1	0	0	0	0	0	0	1	0	0	1	0	0	0	1	0	1	0	0	0	0	0	0	0	0	0	0	1	0	0
2016-02-17 11	51	18	19	19	7	2	4	11	0	2	4	0	2	0	0	0	1	1	0	1	0	0	0	0	1	0	0	1	1	0	0	0	0	3	0	1	3	0	0	0	0	0	0	0	0	0	0	0	0
2016-02-17 12	67	11	22	14	16	5	3	8	2	4	3	0	0	0	0	0	1	0	0	2	0	0	0	0	0	0	0	0	1	0	0	0	1	0	0	1	3	1	1	1	0	0	0	0	0	0	0	0	0
2016-02-17 13	54	13	15	14	12	3	0	5	0	1	2	2	0	0	0	2	3	0	2	2	0	0	0	0	0	0	1	0	0	1	0	2	1	0	0	1	1	0	0	0	0	0	0	0	0	0	0	0	0
2016-02-17 14	47	9	14	14	13	2	6	4	2	3	0	0	0	0	1	0	2	0	1	0	0	0	0	1	3	0	2	0	0	0	0	0	0	1	0	0	0	0	0	0	1	0	0	0	0	0	0	0	0
2016-02-17 15	76	11	25	20	35	3	5	5	3	1	1	0	0	0	1	0	2	2	2	1	0	2	0	0	2	0	0	1	2	0	1	1	1	2	0	0	1	0	1	1	0	1	1	0	0	0	0	1	0
2016-02-17 16	183	32	40	41	51	13	5	12	6	5	3	0	3	1	1	2	1	1	0	0	1	0	1	0	1	1	3	1	0	1	0	1	2	2	0	1	3	1	2	0	0	1	1	0	0	0	0	0	2
2016-02-17 17	246	57	48	54	66	24	7	7	14	13	4	1	4	4	3	3	2	5	0	3	0	3	4	1	1	4	1	0	4	3	2	2	2	1	0	0	0	1	0	3	0	0	1	2	0	1	0	0	0
2016-02-17 18	174	34	32	23	31	18	3	11	7	7	2	1	8	1	1	2	5	1	2	4	0	0	3	1	3	1	0	0	3	3	1	0	1	3	0	0	0	2	1	0	0	0	2	0	0	1	0	2	0
2016-02-17 19	91	32	16	11	20	10	6	9	3	4	6	0	1	1	2	1	0	2	0	3	0	1	1	0	0	2	1	0	1	0	0	0	0	2	0	0	0	1	0	2	0	0	0	0	1	0	0	0	0
2016-02-17 20	52	18	13	9	7	7	4	8	4	9	0	1	1	0	0	1	0	0	0	0	0	0	3	0	2	0	1	0	3	1	1	0	0	1	0	0	0	0	0	0	0	0	0	1	0	1	0	0	1
2016-02-17 21	30	14	7	6	0	7	2	4	1	2	0	0	1	1	2	2	3	1	1	1	0	0	0	0	5	2	0	0	0	0	0	0	0	0	0	0	0	0	0	1	0	0	0	0	0	0	0	0	0
2016-02-17 22	11	9	3	2	2	2	4	1	2	0	0	0	1	0	0	2	1	0	2	0	0	1	0	0	0	0	0	0	0	0	1	0	1	2	0	0	0	0	0	0	0	0	1	0	0	0	0	0	1
2016-02-17 23	8	1	1	2	2	3	2	1	2	3	0	0	1	0	0	0	0	0	0	0	0	0	0	0	1	1	0	0	1	0	0	0	0	0	0	0	0	0	0	0	0	0	0	0	0	0	0	0	0
2016-02-18 0	6	3	0	0	1	2	3	1	2	1	0	0	0	0	1	0	0	0	0	0	0	0	0	0	0	1	0	0	0	0	0	1	0	1	0	0	0	0	0	0	0	0	0	0	0	0	0	0	0
2016-02-18 1	1	1	0	1	0	1	0	0	0	0	0	0	0	0	0	0	0	0	0	0	0	0	0	0	0	0	0	0	0	0	0	0	0	0	0	0	0	0	0	0	0	0	0	0	0	0	0	0	1
2016-02-18 2	1	3	1	0	0	0	0	1	0	0	0	0	0	0	0	0	0	0	0	0	0	0	0	0	0	0	0	0	0	0	0	0	0	0	0	0	0	0	0	0	0	0	0	0	0	0	0	0	0
2016-02-18 3	1	0	0	2	0	0	0	1	0	0	0	0	0	0	0	0	0	0	0	0	0	0	0	0	0	0	0	0	0	0	0	0	0	0	0	0	0	0	0	0	0	0	0	0	0	0	0	0	0
2016-02-18 4	4	1	4	1	0	0	0	0	0	0	0	0	0	0	0	0	0	0	0	0	0	0	0	0	0	0	0	0	0	0	0	0	0	0	0	0	0	0	0	0	0	0	0	0	0	0	0	0	0
2016-02-18 5	19	7	5	6	3	1	1	1	0	0	0	0	0	0	1	0	0	0	0	0	0	0	0	0	0	0	0	0	0	0	1	0	0	0	0	0	0	0	1	0	0	0	0	0	1	0	0	0	0
2016-02-18 6	65	16	25	21	18	3	4	2	2	2	3	0	0	1	0	0	0	0	1	0	1	0	0	0	1	0	1	0	0	0	1	0	3	1	0	0	2	0	0	1	0	1	0	0	1	0	0	0	0
2016-02-18 7	162	42	27	48	37	4	19	12	4	1	6	0	2	0	2	0	3	0	2	3	1	1	3	1	2	0	4	0	0	0	4	1	0	1	0	1	2	1	0	2	0	0	1	1	2	1	0	0	0
2016-02-18 8	232	37	44	84	56	7	20	11	9	0	7	1	9	0	2	2	1	1	2	1	4	3	2	0	0	1	3	1	1	1	2	3	1	0	0	4	5	1	3	2	1	0	1	0	2	0	1	0	0
2016-02-18 9	89	23	20	25	18	3	13	11	2	0	4	0	2	0	0	0	1	1	0	0	0	0	1	0	0	0	3	0	0	1	2	1	2	0	0	1	0	0	0	0	1	0	0	0	0	0	3	0	0
2016-02-18 10	47	11	16	8	14	3	6	7	2	0	2	1	0	0	0	0	0	1	1	2	1	0	0	0	1	0	3	0	0	0	0	0	0	0	0	1	0	0	0	0	0	0	0	0	0	0	0	0	0
2016-02-18 11	58	16	28	13	9	2	4	6	2	1	0	1	3	0	0	0	1	1	3	0	0	0	0	0	0	0	1	0	0	1	1	1	0	0	0	0	0	0	0	0	0	0	0	0	0	0	0	0	0
2016-02-18 12	48	12	26	17	9	1	3	6	0	1	1	1	2	0	1	0	4	0	3	2	1	1	0	0	0	0	0	0	0	2	0	0	1	0	0	0	0	1	0	0	0	0	0	0	0	0	0	0	0
2016-02-18 13	55	19	24	13	23	4	3	9	4	4	1	0	0	0	2	2	0	1	1	0	0	0	1	0	1	1	1	0	0	0	0	0	1	2	0	0	3	0	0	0	0	0	1	0	0	0	0	0	0
2016-02-18 14	62	15	20	12	14	8	2	2	2	1	3	0	0	1	0	1	0	1	0	0	0	0	0	0	0	0	0	0	0	0	0	0	0	0	0	0	1	0	0	1	0	0	0	0	0	1	0	0	0
2016-02-18 15	56	20	19	18	32	4	4	5	1	2	0	0	0	3	0	0	2	3	4	1	0	0	1	0	0	0	0	0	0	0	1	0	0	0	0	0	1	1	2	2	0	0	0	2	0	0	0	0	2
2016-02-18 16	180	34	48	45	51	24	8	8	5	6	6	0	3	2	3	0	2	1	5	0	1	2	2	0	1	0	2	0	3	1	0	2	2	1	0	2	1	0	2	0	0	0	0	0	0	1	0	2	1
2016-02-18 17	295	54	48	50	61	26	7	14	16	14	2	3	6	8	2	0	2	2	2	5	0	1	3	0	3	4	1	0	2	4	0	2	3	0	0	1	1	0	1	2	1	1	1	2	0	0	0	0	0
2016-02-18 18	141	55	37	19	25	26	6	8	9	5	1	3	5	1	2	2	7	2	1	1	1	1	1	1	4	2	0	0	1	3	4	1	0	2	0	0	1	0	2	0	0	0	0	0	0	1	0	1	0
2016-02-18 19	66	42	20	11	14	10	6	6	3	7	0	2	1	2	3	1	0	2	1	3	0	3	1	0	2	1	0	0	3	1	0	0	1	1	0	0	1	2	0	1	0	0	2	0	0	0	0	0	0
2016-02-18 20	60	29	19	7	7	4	4	3	6	5	0	2	2	1	0	3	0	0	0	1	0	0	0	0	2	0	0	0	0	0	0	0	0	1	0	0	0	0	0	0	1	0	0	0	0	0	0	0	1
2016-02-18 21	40	24	9	7	8	10	4	4	5	1	0	0	4	0	2	1	2	0	0	2	0	1	1	0	2	1	0	0	0	1	1	1	0	1	0	0	0	1	1	0	0	0	0	0	0	1	0	0	0
2016-02-18 22	11	16	7	2	3	3	2	1	1	1	1	2	1	0	0	1	0	2	0	0	0	2	0	0	1	1	0	0	0	0	0	0	0	0	0	0	0	0	0	0	0	0	0	1	0	0	0	0	0
2016-02-18 23	19	7	1	1	1	1	1	0	1	2	1	0	0	0	0	1	0	0	0	1	0	0	1	0	0	0	0	1	2	0	0	0	1	1	0	0	0	0	0	0	0	0	0	0	0	0	0	0	0
2016-02-19 0	3	6	2	1	3	0	0	2	3	1	0	1	0	0	2	0	0	1	0	0	0	0	1	0	0	0	0	0	0	0	0	0	0	1	0	0	0	0	0	0	0	0	0	0	0	0	0	0	0
2016-02-19 1	6	5	1	1	0	0	0	0	0	2	1	0	0	0	0	0	0	0	0	0	0	0	0	1	0	0	0	0	0	0	0	0	1	0	0	0	0	0	0	0	0	0	0	0	0	0	0	0	0
2016-02-19 2	2	2	0	0	0	0	0	0	0	0	0	1	0	0	0	0	0	0	0	0	0	0	0	0	0	0	0	0	0	0	0	0	0	0	0	0	0	0	0	0	0	0	0	0	0	0	0	0	0
2016-02-19 3	0	0	0	2	0	0	0	1	0	0	0	0	0	0	0	0	0	0	0	0	0	0	0	1	0	0	0	0	0	0	0	0	0	0	0	0	0	0	0	0	0	0	0	0	0	0	0	0	0
2016-02-19 4	3	1	2	1	0	0	0	0	0	0	0	0	0	0	0	0	0	0	0	0	0	0	0	0	0	0	0	0	0	0	1	0	0	0	0	0	0	0	0	0	0	0	0	0	0	0	0	0	0
2016-02-19 5	28	3	5	5	2	0	3	0	0	0	0	0	0	0	2	0	0	0	0	0	0	0	0	0	0	0	3	0	0	0	0	0	0	0	0	0	0	0	0	0	0	0	1	0	1	0	0	0	0
2016-02-19 6	72	30	20	24	13	2	10	3	3	0	5	0	2	1	1	1	0	1	0	1	0	1	0	0	1	0	1	0	1	0	1	0	3	0	0	1	2	0	1	0	0	1	0	1	1	0	2	0	0
2016-02-19 7	207	54	44	57	56	7	25	13	8	2	13	2	12	0	3	1	1	3	3	2	0	1	1	1	0	2	3	0	0	0	3	1	1	1	0	1	2	0	1	4	1	1	1	1	0	1	2	0	0
2016-02-19 8	287	65	57	75	49	5	32	17	12	2	16	2	9	1	3	1	2	2	3	1	3	1	3	1	0	1	1	1	2	1	5	2	1	1	0	1	4	0	4	0	1	0	1	1	2	0	1	0	0
2016-02-19 9	108	22	20	40	22	2	7	13	3	2	3	1	2	0	1	2	4	0	0	0	0	0	1	1	0	0	4	1	0	1	1	0	0	0	0	2	1	0	3	0	1	0	1	0	1	0	1	0	0
2016-02-19 10	64	15	27	6	14	8	7	6	4	2	1	1	2	0	1	0	2	1	0	1	0	0	0	0	0	0	1	0	0	1	0	0	0	0	0	0	0	0	2	0	0	0	0	1	0	1	0	0	0
2016-02-19 11	91	22	19	15	18	2	8	11	3	1	3	1	1	2	2	1	2	1	0	1	2	0	0	0	1	0	0	0	0	0	0	0	0	0	0	0	0	0	1	0	0	0	0	0	1	0	0	0	0
2016-02-19 12	99	32	57	40	32	10	5	17	1	1	2	0	0	6	1	3	1	1	2	1	0	1	3	1	0	0	1	0	0	1	0	1	1	6	0	0	1	0	0	1	0	2	0	0	0	0	0	0	0
2016-02-19 13	95	24	32	21	26	7	8	10	1	1	3	2	0	0	1	0	2	2	1	2	0	1	0	0	0	0	2	2	0	0	0	0	1	1	0	0	3	0	1	0	2	0	0	0	1	1	0	0	0
2016-02-19 14	67	21	28	14	24	7	2	5	2	3	0	1	1	0	2	2	2	1	0	0	1	0	1	0	1	1	2	2	1	1	1	1	0	0	0	0	1	0	0	0	1	0	0	0	0	1	0	0	0
2016-02-19 15	103	26	23	26	34	7	1	10	2	3	0	0	2	1	0	2	0	2	2	0	0	2	2	0	1	0	0	1	1	0	0	0	3	1	0	0	2	1	2	0	0	0	1	0	1	0	0	0	1
2016-02-19 16	210	32	49	44	46	22	8	8	7	9	2	1	3	4	2	0	1	0	2	0	0	1	3	0	1	1	1	0	0	2	1	2	1	0	0	1	0	0	1	2	4	0	0	0	0	0	0	0	1
2016-02-19 17	279	58	52	43	71	22	5	6	11	18	4	1	3	6	4	1	1	7	1	3	0	3	1	0	0	4	1	1	0	2	6	0	7	1	0	0	1	5	1	2	0	0	0	2	1	2	0	3	0
2016-02-19 18	130	60	31	29	22	18	4	8	12	17	2	5	7	2	2	0	3	0	1	5	1	1	1	0	7	3	2	1	1	1	0	1	4	1	0	0	0	0	1	2	0	0	2	0	1	0	1	0	0
2016-02-19 19	66	38	21	8	6	10	2	3	5	6	1	0	3	0	3	0	2	1	0	2	0	1	0	0	1	0	0	0	1	0	0	0	1	0	0	0	1	1	1	0	0	0	0	1	0	0	0	0	0
2016-02-19 20	36	34	14	4	7	6	6	3	10	2	2	1	0	1	0	1	0	1	1	1	0	0	0	0	0	0	0	0	0	1	0	0	0	0	0	1	0	0	0	1	0	0	0	0	0	0	0	0	1
2016-02-19 21	19	23	12	6	7	3	1	4	3	1	1	3	5	0	0	0	0	1	1	0	0	1	0	0	1	0	1	0	0	1	1	0	0	0	0	0	0	0	0	0	0	0	0	0	0	1	0	0	0
2016-02-19 22	18	20	4	1	1	4	0	2	3	1	4	1	0	0	0	4	1	1	1	0	0	1	0	0	3	0	1	0	0	0	1	1	0	0	0	0	0	1	0	0	0	0	0	1	0	0	0	0	1
2016-02-19 23	26	13	5	1	1	2	2	0	4	2	1	0	1	0	0	1	2	1	0	0	0	0	1	0	0	0	0	1	1	0	0	0	1	0	0	0	0	0	0	0	0	0	0	0	0	0	0	0	0
2016-02-20 0	8	10	1	2	3	1	1	2	0	2	0	0	2	0	0	0	0	3	0	0	0	1	0	0	0	2	0	0	1	0	0	0	0	0	0	1	0	1	0	1	0	0	0	0	0	0	0	0	0
2016-02-20 1	7	11	0	0	1	3	1	1	1	2	1	0	0	0	0	1	0	0	0	1	0	0	0	0	0	1	2	0	0	0	0	0	0	0	0	0	0	0	0	1	0	0	0	0	0	0	0	0	0
2016-02-20 2	4	12	3	1	1	3	0	0	1	0	0	1	0	0	0	0	0	0	0	0	0	1	1	0	0	0	0	0	0	0	0	0	0	0	0	0	0	0	0	0	0	0	0	0	0	0	0	0	0
2016-02-20 3	3	5	2	0	0	0	0	1	0	0	0	0	0	0	0	0	0	0	0	0	0	0	0	0	0	1	0	0	0	0	0	0	0	0	0	0	0	1	0	0	0	0	0	0	0	0	0	0	0
2016-02-20 4	1	1	0	0	1	0	0	0	0	0	1	0	0	0	0	0	0	0	0	0	0	0	0	0	0	0	0	0	0	0	0	0	0	0	0	0	0	0	0	0	0	0	0	0	0	0	0	0	0
2016-02-20 5	5	1	0	2	1	0	1	0	0	0	0	0	0	0	0	0	0	0	0	0	0	0	0	0	0	0	0	0	0	0	1	0	0	0	0	0	0	0	1	0	0	0	0	0	0	0	0	0	0
2016-02-20 6	8	10	1	2	1	0	1	0	0	1	0	0	0	0	1	0	0	0	1	0	0	0	1	0	1	0	2	0	0	0	0	0	0	1	0	0	0	1	0	0	0	0	0	0	0	0	0	0	0
2016-02-20 7	34	14	3	5	4	4	4	1	1	2	0	2	1	0	0	0	1	0	1	0	1	0	1	0	0	1	0	0	0	1	0	1	0	1	0	0	2	0	0	0	1	1	1	0	0	0	0	0	0
2016-02-20 8	63	39	17	7	4	9	10	3	4	2	5	4	1	0	1	4	0	1	1	2	5	2	2	0	0	1	0	1	0	1	0	0	1	0	0	0	4	0	0	0	0	0	0	0	1	0	0	1	0
2016-02-20 9	77	59	26	7	11	9	17	3	9	4	3	2	0	1	4	2	0	2	2	3	1	1	2	3	0	0	0	1	4	1	0	3	0	0	0	0	0	1	0	1	3	1	1	3	0	0	0	0	0
2016-02-20 10	83	68	29	18	9	10	15	5	11	8	7	3	5	6	1	1	2	1	2	3	4	3	1	1	0	1	0	0	1	2	2	0	0	3	0	0	0	0	0	1	0	2	1	1	0	0	0	0	0
2016-02-20 11	86	96	44	19	20	26	18	11	24	5	11	5	7	0	2	4	2	2	3	1	9	3	2	0	1	2	1	3	1	1	1	0	1	0	0	0	3	0	3	0	3	7	0	0	0	0	0	0	0
2016-02-20 12	97	114	32	16	17	22	22	10	4	3	11	8	1	7	2	10	1	5	3	7	2	0	11	1	0	0	3	1	3	0	3	1	0	0	0	1	1	0	0	1	7	7	3	0	0	0	1	0	0
2016-02-20 13	114	112	47	19	18	24	27	8	11	5	6	3	1	2	1	4	4	4	5	2	4	7	0	3	1	5	4	4	2	0	1	1	1	1	0	0	3	0	0	0	1	1	0	2	0	0	0	0	0
2016-02-20 14	132	100	60	18	14	27	33	15	19	14	8	2	3	5	3	7	3	4	2	3	6	7	4	4	1	3	0	2	1	0	2	3	3	0	0	2	3	0	1	0	1	3	1	0	1	0	1	1	0
2016-02-20 15	110	111	43	14	15	29	30	15	25	9	6	2	2	4	8	11	1	6	8	9	3	7	7	3	3	4	0	5	3	1	1	2	1	1	0	0	1	2	1	2	1	5	2	1	0	2	0	1	2
2016-02-20 16	101	98	50	13	19	24	27	15	10	15	7	3	1	2	3	1	1	3	6	2	3	2	8	1	1	2	1	3	3	1	0	0	1	1	0	0	2	1	0	0	5	3	3	1	0	1	0	0	1
2016-02-20 17	101	85	35	10	21	18	14	5	16	3	7	2	2	3	2	6	0	4	7	7	3	6	0	2	2	2	4	0	1	2	0	0	0	1	0	0	3	0	1	1	3	0	1	0	0	0	0	0	0
2016-02-20 18	63	58	24	11	12	4	12	10	6	7	1	4	2	2	0	2	4	2	1	1	2	3	3	0	5	0	2	0	0	3	2	1	1	0	0	2	0	2	2	1	1	1	1	0	0	0	1	0	1
2016-02-20 19	52	48	18	6	13	5	7	4	8	3	2	1	1	1	5	2	0	0	1	3	1	0	3	0	0	1	0	1	0	2	0	0	0	0	0	0	0	2	0	0	0	0	0	0	0	0	0	0	0
2016-02-20 20	20	29	11	3	5	4	8	7	0	1	2	3	0	0	0	2	0	1	2	2	0	0	0	0	2	0	0	0	0	0	0	0	0	0	0	0	0	0	0	0	1	0	2	0	0	0	0	0	0
2016-02-20 21	22	31	9	2	3	3	2	1	4	1	4	0	0	0	0	0	0	0	0	3	0	2	2	0	1	0	0	0	0	0	0	1	0	0	0	0	0	0	0	0	0	0	0	0	0	0	0	0	0
2016-02-20 22	23	23	5	3	2	3	1	0	2	1	0	1	2	1	1	1	0	0	0	0	0	0	0	3	0	0	1	0	0	0	0	0	0	0	0	1	0	0	0	0	0	0	0	1	0	0	0	0	0
2016-02-20 23	11	13	3	2	2	3	0	2	2	1	1	2	1	0	0	1	0	0	1	0	1	1	0	2	0	0	0	0	0	0	1	0	0	1	0	0	0	0	0	0	0	0	0	0	0	0	0	0	0
2016-02-21 0	15	13	0	3	3	4	6	1	4	4	2	0	1	0	1	0	2	1	0	2	0	1	0	0	0	1	0	0	1	0	0	0	0	0	0	0	0	1	0	2	0	0	0	0	0	0	0	0	0
2016-02-21 1	8	7	1	1	0	5	1	2	2	2	0	0	0	0	0	2	0	0	0	0	0	1	0	0	0	1	0	0	0	0	0	0	0	0	0	0	0	2	0	0	0	0	0	0	0	0	0	0	0
2016-02-21 2	8	6	0	2	0	1	0	0	2	0	0	0	0	0	0	0	0	0	0	0	0	1	0	0	0	1	0	1	1	0	0	0	0	2	0	0	0	0	0	0	0	0	0	0	0	0	0	0	0
2016-02-21 3	6	2	1	0	0	0	0	2	1	0	0	0	0	0	1	0	0	0	0	0	0	0	0	0	0	0	0	0	0	0	0	0	0	0	0	0	0	0	0	0	0	0	0	0	0	0	0	0	0
2016-02-21 4	1	2	0	0	0	0	0	0	0	0	0	0	0	0	0	0	0	0	0	0	0	0	0	0	0	0	0	0	0	0	0	0	0	0	0	0	0	0	0	0	0	0	0	0	0	0	0	0	1
2016-02-21 5	3	1	1	0	0	0	2	0	0	0	0	0	0	0	0	0	0	0	0	0	0	0	0	0	0	0	1	1	0	0	0	0	0	0	0	0	0	0	0	0	0	0	0	0	0	0	0	0	0
2016-02-21 6	2	4	2	2	1	1	1	0	0	0	1	0	0	0	0	0	0	0	2	0	0	0	0	0	0	0	1	0	0	0	0	0	0	0	0	0	2	0	0	0	0	0	0	0	0	0	0	0	0
2016-02-21 7	12	5	0	2	5	1	0	2	1	0	0	0	0	0	0	1	1	0	1	0	0	0	0	0	1	0	0	0	0	0	0	0	0	0	0	0	2	0	0	0	0	0	1	0	0	0	0	1	0
2016-02-21 8	18	22	6	6	2	1	7	1	0	1	3	1	1	0	1	0	1	0	0	2	0	0	1	0	0	0	0	1	0	1	0	0	0	0	0	0	1	0	0	0	0	0	0	2	0	0	0	0	0
2016-02-21 9	38	33	8	7	6	8	4	8	2	2	1	0	1	0	2	1	1	2	3	1	0	0	1	0	0	0	1	0	0	0	0	3	0	0	0	0	1	0	1	0	0	0	1	0	0	0	0	0	0
2016-02-21 10	36	33	15	5	12	5	14	3	4	2	4	0	0	0	4	0	0	4	4	4	2	0	1	0	1	0	0	1	0	1	0	0	0	0	0	0	0	0	0	0	0	0	2	0	0	0	0	0	2
2016-02-21 11	60	33	15	8	7	14	9	10	13	5	2	3	1	0	2	0	3	2	1	0	1	1	4	1	0	2	2	2	2	0	2	0	0	0	0	1	0	0	0	1	0	1	0	0	0	0	0	0	0
2016-02-21 12	63	48	20	17	8	8	9	11	14	3	4	2	2	0	0	2	3	4	2	0	0	0	1	2	0	1	1	0	1	0	0	0	0	0	0	1	0	0	0	1	0	2	0	1	0	0	0	0	0
2016-02-21 13	60	42	13	11	9	6	5	9	4	3	2	4	1	1	0	5	2	3	0	5	1	1	0	0	2	3	2	1	1	0	0	2	0	2	0	1	3	0	1	0	3	0	0	0	0	0	0	0	0
2016-02-21 14	60	41	27	6	5	14	11	7	11	3	0	2	0	0	3	2	1	1	1	3	0	1	1	0	0	1	0	0	1	0	0	1	2	2	0	0	3	0	1	0	0	0	0	0	0	1	0	0	1
2016-02-21 15	63	34	13	6	10	8	10	3	7	2	5	1	0	0	1	4	2	1	1	1	0	0	1	0	3	1	1	2	0	0	0	0	0	1	0	0	0	0	0	0	0	1	0	0	0	0	0	0	0
2016-02-21 16	64	38	9	3	6	7	7	5	2	3	0	2	1	0	0	3	0	2	7	1	0	0	0	1	0	1	4	2	1	2	0	1	2	1	0	0	0	0	0	0	0	0	1	1	0	0	0	2	0
2016-02-21 17	50	31	13	2	7	3	5	7	4	0	3	1	3	0	0	1	3	0	3	1	0	1	3	1	1	0	0	2	0	1	1	0	0	0	0	0	0	1	0	0	0	0	1	1	0	0	0	0	0
2016-02-21 18	43	35	10	3	7	9	3	2	4	0	2	2	2	0	2	1	2	0	0	1	1	4	0	1	0	1	1	2	1	0	0	0	0	1	0	0	1	0	0	1	0	0	0	0	0	0	1	0	0
2016-02-21 19	25	24	5	1	1	2	2	3	1	0	1	0	3	0	0	3	2	1	2	1	0	0	2	0	2	0	2	1	1	0	0	0	1	0	0	0	0	1	0	0	0	0	0	0	0	0	0	0	1
2016-02-21 20	21	11	2	2	4	1	2	4	3	0	2	3	2	0	0	0	2	1	1	1	0	1	3	0	2	0	0	0	0	0	0	1	0	0	0	0	0	1	0	0	0	0	0	0	0	0	0	0	0
2016-02-21 21	7	16	3	4	0	1	1	4	2	2	0	1	0	0	0	0	1	0	0	0	0	2	1	0	1	0	0	0	0	0	2	0	0	1	0	0	0	1	0	0	0	0	0	0	0	0	0	0	0
2016-02-21 22	7	5	1	1	1	0	1	2	0	2	0	2	1	0	0	0	0	0	0	1	0	0	0	0	1	0	0	0	1	1	0	0	0	1	0	0	0	0	0	0	0	0	0	0	0	0	0	0	0
2016-02-21 23	6	6	2	1	2	2	0	0	0	1	0	0	0	0	0	0	0	0	0	0	0	1	0	0	0	0	0	0	0	0	0	0	0	0	0	0	0	0	0	0	0	0	0	0	0	0	0	0	0
2016-02-22 0	3	2	2	1	0	0	1	0	0	0	0	0	0	0	1	1	0	0	0	0	0	0	0	0	0	0	0	0	0	0	0	0	0	0	0	0	1	0	0	0	0	0	0	0	0	0	0	0	0
2016-02-22 1	2	0	2	2	0	1	0	0	0	0	0	0	0	0	0	0	0	0	0	0	0	0	0	0	1	0	0	0	0	1	0	0	0	0	0	0	0	0	0	0	0	0	0	0	0	0	0	0	0
2016-02-22 2	2	1	1	0	0	0	1	1	0	0	0	0	0	0	0	0	0	0	0	0	0	0	0	0	0	0	0	0	0	0	0	0	0	0	0	0	0	0	0	0	0	0	0	0	0	0	0	0	0
2016-02-22 3	5	1	1	1	0	0	0	0	0	0	0	0	0	0	0	0	0	0	0	0	0	0	0	0	0	0	0	1	0	0	0	1	0	0	0	0	0	0	0	0	0	0	0	0	0	0	0	0	0
2016-02-22 4	5	2	2	1	0	0	1	1	0	0	0	0	0	0	0	1	0	0	0	0	0	0	0	0	0	0	0	0	0	0	0	0	0	0	0	0	0	0	0	0	0	0	0	0	0	0	0	0	1
2016-02-22 5	29	4	4	11	2	0	3	0	1	0	1	0	0	0	1	1	0	0	0	0	0	0	0	0	0	0	0	0	0	0	1	1	0	0	0	0	0	0	0	0	0	0	0	0	1	0	0	0	0
2016-02-22 6	83	22	20	28	16	3	8	1	5	0	3	0	0	0	0	0	0	2	1	0	2	1	0	0	1	0	0	0	0	1	2	0	4	1	0	0	1	0	2	1	0	1	0	1	1	0	0	0	0
2016-02-22 7	220	52	42	51	42	7	25	7	8	2	14	0	4	0	3	0	1	2	0	4	1	1	1	1	1	0	3	0	2	0	2	0	3	1	0	1	6	2	1	3	1	0	0	0	1	1	1	0	0
2016-02-22 8	275	41	51	68	61	10	30	8	13	0	17	0	5	0	5	0	4	2	3	2	5	1	0	1	0	1	3	1	2	2	3	5	1	0	0	1	1	0	2	0	1	0	2	0	2	0	2	1	0
2016-02-22 9	95	21	23	30	17	4	7	8	4	0	6	0	1	0	3	0	2	2	0	0	3	1	3	0	0	1	4	1	2	0	1	1	0	3	0	2	0	0	1	1	0	0	0	0	1	0	3	0	0
2016-02-22 10	51	20	14	11	15	2	7	3	2	0	3	0	0	0	0	0	2	2	1	0	1	0	0	0	1	0	1	0	0	0	0	1	0	0	0	0	0	0	0	0	0	0	0	0	1	0	0	0	0
2016-02-22 11	45	20	19	14	10	3	5	11	3	2	2	0	2	0	1	1	2	0	0	1	1	4	0	0	1	0	3	0	0	0	0	1	0	0	0	0	2	0	0	0	0	1	0	0	0	1	0	0	0
2016-02-22 12	72	18	26	17	21	4	3	9	3	3	1	1	0	0	0	2	2	5	0	0	0	2	0	0	0	0	0	0	0	0	0	0	0	1	0	1	4	0	2	0	1	0	0	1	0	0	0	0	0
2016-02-22 13	81	14	20	19	15	4	4	4	2	1	3	0	0	0	0	1	3	0	1	1	1	1	3	0	2	1	1	0	0	0	1	0	2	0	0	0	4	0	0	0	0	0	1	1	0	0	1	0	0
2016-02-22 14	68	21	17	14	19	3	2	3	2	5	2	3	2	1	2	0	0	2	1	2	0	0	1	0	1	1	1	0	0	1	0	0	0	0	0	0	4	0	0	0	0	0	0	0	0	0	0	0	0
2016-02-22 15	85	21	28	21	29	13	6	5	4	2	1	1	3	0	2	0	0	2	2	3	0	1	1	0	3	0	0	1	1	1	0	0	1	0	0	1	0	0	0	0	0	0	1	0	0	0	0	0	0
2016-02-22 16	212	45	51	55	64	15	6	10	9	6	5	5	2	4	2	2	4	4	1	0	4	2	3	1	3	0	1	2	0	1	1	0	1	1	0	1	1	1	3	0	0	0	1	1	0	0	0	0	1
2016-02-22 17	337	68	60	50	62	37	9	16	15	14	3	4	4	8	3	2	1	6	3	2	2	3	2	2	2	1	0	2	2	1	0	0	3	0	0	0	0	1	2	2	0	2	0	1	0	1	0	2	2
2016-02-22 18	164	70	38	31	29	18	6	10	11	11	3	2	7	7	1	3	4	2	2	5	0	2	0	1	3	3	1	0	3	2	3	0	0	1	0	0	0	1	1	2	0	0	1	0	0	0	1	1	0
2016-02-22 19	73	39	18	7	9	14	6	3	4	6	1	2	3	1	4	2	4	4	0	3	0	0	2	1	1	0	0	1	1	3	1	0	0	2	0	0	0	0	1	0	0	0	1	0	0	0	0	2	0
2016-02-22 20	65	19	15	13	7	4	2	6	3	4	6	3	2	1	0	1	0	1	0	1	0	1	0	0	0	0	1	1	0	0	0	0	0	3	0	0	0	0	0	4	0	0	1	0	0	0	0	0	1
2016-02-22 21	41	12	14	5	6	4	3	7	6	3	1	1	1	1	1	2	1	1	1	2	0	1	0	0	2	2	0	1	1	1	0	0	0	1	0	0	0	2	0	0	0	0	0	1	0	0	0	0	1
2016-02-22 22	15	10	6	3	3	4	0	1	1	2	1	0	2	1	0	1	0	0	1	1	0	1	0	0	0	1	0	0	0	0	0	0	1	0	0	0	0	0	0	0	0	0	0	1	0	0	0	0	1
2016-02-22 23	6	7	3	0	1	2	2	1	1	2	0	0	0	0	0	0	1	1	1	0	0	1	0	0	0	0	0	0	0	0	0	1	0	2	0	1	0	0	0	0	0	0	0	1	0	0	0	0	0
2016-02-23 0	2	3	3	1	1	0	0	0	1	0	2	0	0	0	1	0	0	0	0	0	0	0	0	0	0	0	0	0	0	0	0	0	0	0	0	0	0	0	0	0	0	0	0	0	0	0	0	0	0
2016-02-23 1	0	2	0	1	0	0	0	0	1	0	0	0	0	0	1	0	0	0	0	0	0	0	0	0	0	0	0	0	0	0	0	0	0	0	0	0	0	0	0	0	0	0	0	0	0	0	0	0	0
2016-02-23 2	1	0	0	0	0	0	0	1	0	0	0	0	0	0	0	0	0	0	0	0	0	0	0	0	0	0	0	0	0	0	0	0	0	0	0	0	0	0	0	0	0	0	0	0	0	0	0	0	0
2016-02-23 3	0	0	1	1	1	0	0	0	0	0	0	0	0	0	0	0	0	0	0	0	0	0	0	0	0	0	0	0	0	0	0	1	0	0	0	0	0	0	0	0	0	0	0	0	0	0	0	0	0
2016-02-23 4	5	0	1	1	0	0	1	0	0	0	0	0	0	0	0	0	0	0	0	0	0	0	0	0	0	0	0	0	0	0	0	0	0	0	0	0	0	0	0	0	0	0	0	0	0	0	0	0	1
2016-02-23 5	26	6	1	6	2	1	1	1	0	0	1	1	0	0	2	1	0	0	1	0	0	0	0	0	0	0	1	0	0	0	1	0	0	0	0	0	0	0	0	0	0	0	1	0	1	0	0	0	0
2016-02-23 6	86	25	22	25	21	2	6	5	5	1	5	0	1	0	1	0	0	1	2	1	1	0	0	0	1	0	1	0	0	0	3	1	2	0	0	0	2	0	0	0	0	1	0	2	1	0	0	0	0
2016-02-23 7	224	49	49	62	44	4	31	6	7	4	12	3	4	0	2	0	2	1	2	2	2	1	0	0	0	1	2	0	0	1	3	1	0	1	0	1	2	0	0	2	0	0	2	1	1	1	0	0	0
2016-02-23 8	284	54	58	89	57	11	29	19	13	1	13	1	4	1	4	2	2	4	1	1	10	2	2	0	0	1	2	0	3	1	4	4	2	2	0	0	1	0	6	2	0	0	1	0	5	0	3	0	0
2016-02-23 9	97	19	35	32	16	3	6	12	4	0	4	2	5	0	2	0	2	0	1	2	2	0	1	0	0	1	5	1	0	0	0	1	1	1	0	1	1	0	1	0	1	0	0	0	1	0	1	0	0
2016-02-23 10	57	17	18	9	18	4	8	11	3	0	4	0	0	1	0	1	2	1	1	1	0	0	0	1	2	2	3	1	1	0	0	0	1	0	0	1	0	0	0	0	1	0	0	0	1	0	0	0	0
2016-02-23 11	66	14	16	18	16	2	8	8	0	0	1	3	2	0	3	1	1	0	1	2	0	0	0	1	2	0	0	1	1	3	0	0	0	0	0	0	3	0	1	0	1	0	1	0	1	0	1	0	0
2016-02-23 12	86	17	38	17	22	5	4	9	2	1	1	0	1	0	0	1	1	2	3	1	0	0	0	0	1	0	2	0	0	2	0	0	0	1	0	0	0	0	0	0	0	2	0	0	0	0	0	0	0
2016-02-23 13	71	15	36	19	23	6	1	10	3	0	3	3	0	0	1	0	2	0	1	2	0	0	0	0	1	1	0	0	0	0	0	1	0	0	0	0	3	0	0	0	1	0	0	1	0	0	1	0	0
2016-02-23 14	59	18	15	11	20	2	2	6	1	2	2	2	2	0	1	0	1	2	2	1	1	1	0	1	1	0	0	1	1	1	1	0	1	0	0	1	4	0	0	0	0	0	1	0	0	0	0	0	0
2016-02-23 15	77	12	27	24	30	2	5	6	5	7	1	1	0	1	1	1	1	2	5	0	0	2	0	1	0	0	0	0	0	1	1	0	0	1	0	0	2	1	0	0	1	0	1	0	0	0	0	0	0
2016-02-23 16	211	38	49	41	52	16	1	11	2	7	3	1	2	5	1	1	4	0	2	1	2	1	2	2	1	2	3	0	1	2	0	1	0	2	0	1	2	0	3	1	1	0	0	0	0	1	0	1	0
2016-02-23 17	340	86	52	71	62	33	10	15	12	16	8	3	5	5	3	3	3	6	4	4	0	3	1	0	3	1	1	3	2	3	2	2	4	1	0	0	0	1	2	2	0	0	0	1	0	2	0	2	0
2016-02-23 18	137	57	34	14	23	21	7	16	13	10	7	2	6	5	4	3	0	5	4	3	0	2	2	1	2	3	0	1	1	2	5	1	0	4	0	1	1	1	0	3	0	1	0	2	1	1	0	0	1
2016-02-23 19	97	37	16	12	9	8	9	6	8	7	0	4	2	1	0	4	0	0	1	1	0	2	0	1	1	4	0	0	0	3	0	0	0	0	0	0	0	0	0	2	0	0	3	0	1	1	0	1	1
2016-02-23 20	58	24	7	9	12	8	1	4	3	5	1	2	4	0	2	1	2	2	1	2	0	1	0	0	1	0	0	0	1	1	0	1	1	1	0	0	1	0	0	0	0	0	0	0	0	0	0	0	0
2016-02-23 21	42	18	8	4	10	7	4	5	2	2	1	0	0	0	0	0	0	1	1	0	0	0	2	0	2	1	1	0	1	0	0	1	0	0	0	0	0	0	0	1	1	0	0	0	0	0	0	0	0
2016-02-23 22	15	15	6	0	2	1	2	1	2	2	2	0	0	1	1	2	0	0	1	3	0	1	0	0	0	0	0	0	2	0	0	0	0	1	0	0	0	1	0	0	0	0	0	0	0	0	0	0	1
2016-02-23 23	14	5	3	2	1	1	1	2	1	0	0	1	2	0	0	0	1	1	0	0	0	1	0	1	0	3	0	0	0	0	0	0	0	0	0	1	0	0	0	0	0	0	0	0	0	0	0	0	0
2016-02-24 0	3	2	2	1	1	1	0	1	1	0	0	0	1	0	0	1	0	0	2	0	0	0	0	0	0	0	0	0	0	0	0	0	0	0	0	0	0	0	0	0	0	0	0	0	0	0	0	1	0
2016-02-24 1	8	0	1	1	0	0	0	0	0	0	0	0	0	0	0	0	0	0	0	0	0	0	0	0	0	0	0	0	0	0	0	0	0	0	0	0	0	0	0	0	0	0	0	1	0	0	0	0	0
2016-02-24 2	0	0	0	1	0	0	0	0	0	1	0	0	0	0	0	0	1	0	0	0	0	0	0	0	0	0	0	0	0	0	0	0	0	0	0	0	0	0	0	0	0	0	0	0	0	0	0	0	0
2016-02-24 3	1	1	1	1	0	0	0	0	0	0	0	0	0	0	0	0	0	0	0	0	0	0	0	0	0	0	0	0	0	0	0	0	0	0	0	0	0	0	0	0	0	0	0	0	0	0	0	0	0
2016-02-24 4	1	1	2	2	0	0	0	0	0	0	0	0	0	0	0	0	0	0	0	0	0	0	0	0	0	0	0	0	0	0	0	0	0	0	0	0	0	0	0	0	0	0	0	0	0	0	0	0	0
2016-02-24 5	16	10	5	4	1	0	2	1	0	0	0	0	1	0	1	1	0	1	0	0	0	0	0	0	0	0	1	0	0	0	1	1	0	0	0	0	0	0	1	0	0	0	1	0	0	0	0	0	0
2016-02-24 6	78	17	16	23	15	1	7	5	3	2	7	0	1	0	0	1	1	1	1	0	1	1	1	0	1	0	1	0	2	0	1	0	3	0	0	0	3	0	0	0	0	1	0	1	1	0	0	0	0
2016-02-24 7	181	44	36	54	38	3	23	4	8	1	11	2	5	0	3	1	0	0	5	4	2	0	0	0	1	1	2	0	2	0	1	1	2	0	0	0	3	1	1	0	0	1	0	0	1	0	3	0	0
2016-02-24 8	224	42	46	76	35	7	18	22	13	0	10	2	5	2	6	0	6	0	1	2	3	1	2	1	0	0	4	3	2	1	4	4	1	1	0	2	2	0	3	1	0	0	2	1	2	0	3	0	0
2016-02-24 9	90	16	22	20	21	1	6	5	2	0	6	2	1	0	2	1	1	1	0	1	3	0	2	1	0	2	2	1	1	0	0	1	0	0	0	1	0	0	1	0	0	0	1	0	0	0	0	0	0
2016-02-24 10	22	12	13	7	4	2	7	4	1	1	3	2	1	0	0	0	0	0	1	0	0	0	0	0	0	0	1	1	2	1	0	0	1	0	0	0	0	0	0	0	0	0	0	0	0	0	1	0	0
2016-02-24 11	20	7	7	3	4	2	3	5	0	2	0	0	0	0	0	0	1	0	1	1	0	0	0	0	0	1	1	0	0	0	0	0	0	0	0	0	0	0	0	0	0	0	0	0	0	0	1	0	0
2016-02-24 12	24	10	8	9	6	0	3	0	0	0	0	0	0	0	0	1	0	0	0	0	0	0	0	0	0	0	0	0	0	0	0	1	0	1	0	0	0	0	0	0	0	0	0	0	0	0	0	0	0
2016-02-24 13	22	3	8	7	5	1	0	2	1	0	4	0	0	0	0	0	0	0	0	0	0	0	0	0	0	0	1	0	0	0	0	0	1	1	0	0	0	0	0	0	0	0	0	0	0	0	1	0	0
2016-02-24 14	25	6	7	5	10	0	0	1	0	1	0	1	0	0	0	0	2	0	1	0	0	0	0	0	2	0	0	0	0	0	0	0	0	0	0	0	0	0	0	0	0	0	0	0	0	1	0	0	0
2016-02-24 15	41	9	17	9	17	3	1	2	0	0	1	1	0	0	0	0	1	1	0	0	0	0	1	0	1	0	0	0	2	0	1	1	0	0	0	0	0	1	1	0	0	0	0	0	0	0	0	0	1
2016-02-24 16	100	13	23	24	30	0	2	2	4	2	1	0	0	0	0	1	1	1	0	0	1	3	0	1	3	0	0	0	0	1	0	0	2	0	0	0	0	0	1	1	0	0	0	0	0	0	0	1	1
2016-02-24 17	124	19	35	30	35	6	3	4	3	3	1	2	4	0	0	2	1	0	0	2	0	1	1	0	4	0	1	1	0	0	2	0	1	0	0	1	0	0	0	4	0	0	0	0	0	0	0	1	1
2016-02-24 18	69	29	17	15	11	9	1	3	3	2	1	2	4	1	0	1	2	2	2	1	0	2	2	0	2	0	0	2	3	0	2	0	3	0	0	0	0	1	0	1	0	0	1	0	0	0	1	0	0
2016-02-24 19	32	18	7	6	7	7	2	1	3	5	0	1	1	0	0	1	0	2	0	1	0	0	1	0	1	0	0	0	1	1	0	0	0	0	0	0	0	0	0	0	0	0	0	0	1	0	0	0	0
2016-02-24 20	18	11	6	3	2	1	0	2	1	2	0	0	1	0	0	1	0	1	0	1	0	0	1	0	0	0	0	0	0	0	0	0	0	0	0	0	0	0	0	1	0	0	0	0	0	1	0	0	0
2016-02-24 21	18	13	5	0	3	1	1	0	2	0	0	0	1	1	0	0	2	0	1	0	0	1	0	0	0	1	0	0	0	0	2	0	0	0	0	0	1	0	0	0	0	0	0	0	0	1	0	0	0
2016-02-24 22	9	6	6	3	1	0	3	1	1	1	2	0	0	0	2	1	0	1	0	0	0	0	0	0	0	0	0	0	0	0	0	0	2	0	0	0	0	0	0	1	0	0	0	0	0	0	0	0	0
2016-02-24 23	1	3	2	0	0	0	0	0	0	0	0	0	0	0	0	0	0	1	0	0	0	0	0	0	0	0	0	0	1	0	0	0	0	0	0	0	0	0	0	0	0	0	0	0	0	0	0	0	0
2016-02-25 0	2	2	1	1	1	1	0	0	1	0	0	1	0	0	1	0	0	0	0	0	0	0	0	0	0	0	0	0	0	0	0	0	0	0	0	0	0	0	0	0	0	0	0	0	0	0	0	0	0
2016-02-25 1	5	0	1	1	0	0	0	0	0	0	0	0	0	0	0	0	0	0	0	0	0	0	0	0	0	0	0	0	0	0	0	0	0	1	0	0	0	0	0	0	0	0	0	0	0	0	0	0	0
2016-02-25 2	0	0	1	1	0	0	0	0	0	0	0	0	0	0	0	0	0	0	0	0	0	0	0	0	0	0	0	0	0	0	0	0	0	0	0	0	0	0	0	0	0	0	0	0	0	0	0	0	0
2016-02-25 3	0	0	0	0	0	0	0	0	0	0	0	0	0	0	0	0	0	0	0	0	0	0	0	0	0	0	0	0	0	0	0	0	0	0	0	0	0	0	0	0	0	0	0	0	0	0	0	0	0
2016-02-25 4	1	3	1	1	0	0	0	0	0	0	0	1	0	0	0	0	0	0	0	0	0	0	0	0	0	0	0	0	0	0	0	0	0	0	0	0	0	0	0	0	0	0	0	0	0	0	0	0	0
2016-02-25 5	16	5	4	5	1	1	0	0	1	0	0	0	0	0	0	0	0	0	0	0	0	0	0	1	0	0	1	0	0	0	1	0	0	0	0	0	0	0	1	0	0	0	1	0	1	0	0	0	0
2016-02-25 6	52	16	21	15	15	2	4	1	4	0	3	1	0	0	0	0	0	1	1	2	1	0	0	0	0	0	1	1	1	0	1	0	2	0	0	0	2	0	0	1	0	0	0	0	3	0	0	0	0
2016-02-25 7	157	33	32	39	34	3	13	2	7	1	7	3	3	0	1	1	1	0	2	0	1	2	0	1	1	0	2	0	0	2	1	0	0	0	0	1	0	1	0	1	0	1	0	0	0	1	4	0	0
2016-02-25 8	190	30	47	69	39	4	17	15	11	1	12	0	4	0	0	3	3	0	1	0	4	3	3	1	0	2	4	2	1	0	1	3	0	0	0	1	0	0	4	3	0	0	1	0	0	0	1	1	0
2016-02-25 9	80	19	20	26	14	3	9	6	1	0	4	0	1	0	0	0	3	0	0	1	1	0	1	0	1	1	3	0	0	0	0	2	1	0	0	0	0	0	1	0	0	0	0	0	0	0	1	0	0
2016-02-25 10	34	16	4	9	12	0	7	7	2	2	2	0	4	0	0	1	2	1	2	2	0	1	1	1	0	0	2	0	0	0	2	0	1	0	0	0	0	0	0	0	0	0	0	0	1	0	0	0	0
2016-02-25 11	54	12	19	12	16	1	2	5	3	0	0	0	1	0	1	0	0	0	1	0	0	0	1	0	0	0	1	0	1	3	0	0	0	0	0	0	2	0	1	0	0	0	0	0	0	0	0	0	0
2016-02-25 12	60	23	19	18	18	0	5	3	2	0	0	0	2	0	0	1	3	1	0	0	0	0	0	0	1	0	0	2	0	0	0	0	0	0	0	2	3	0	0	0	0	0	1	1	0	0	0	0	0
2016-02-25 13	52	21	21	14	18	2	3	5	1	2	1	0	1	0	1	1	1	2	1	0	0	0	0	0	1	0	1	0	0	0	0	1	2	1	0	0	4	1	0	0	0	0	0	2	0	1	1	0	0
2016-02-25 14	46	14	20	19	15	2	0	1	1	0	2	0	0	1	0	0	2	0	2	0	0	0	2	0	2	0	0	0	0	0	0	1	1	1	0	0	2	0	1	0	0	0	0	0	0	0	0	1	0
2016-02-25 15	71	13	26	17	26	1	6	0	4	4	3	0	1	0	0	1	1	2	1	0	0	1	1	1	2	0	1	0	0	0	0	0	0	0	0	0	0	1	3	1	0	0	0	0	1	0	0	0	0
2016-02-25 16	162	42	43	39	57	14	5	16	6	9	2	0	2	0	0	0	4	0	1	0	1	1	1	0	3	0	2	0	1	0	1	0	1	1	0	1	0	0	2	0	0	0	1	0	0	0	0	0	0
2016-02-25 17	265	57	51	57	68	34	13	8	8	8	2	4	2	8	2	1	5	3	1	3	1	1	3	1	2	3	2	0	3	3	2	1	1	0	0	0	0	0	1	3	0	0	0	0	0	2	0	1	0
2016-02-25 18	130	43	34	24	29	17	5	4	8	7	1	1	6	2	0	2	4	3	0	0	0	3	0	1	1	1	2	0	0	3	1	2	1	0	0	0	1	3	0	3	1	0	2	0	0	0	1	2	1
2016-02-25 19	61	45	10	17	11	9	5	6	1	1	1	1	2	1	3	1	0	2	0	0	0	0	0	0	2	2	2	0	0	0	0	0	0	1	0	0	0	0	0	2	0	0	2	1	0	0	0	2	0
2016-02-25 20	51	22	15	12	6	3	2	2	6	5	1	1	0	0	2	0	1	1	2	1	0	0	0	0	4	0	0	0	0	1	1	0	0	0	0	0	1	1	0	0	0	0	0	0	0	0	0	0	1
2016-02-25 21	33	22	12	3	6	2	2	3	1	0	1	0	0	0	1	0	0	1	4	1	0	1	0	0	1	1	1	0	0	1	3	1	0	0	0	0	1	1	0	1	0	0	0	0	1	0	0	0	0
2016-02-25 22	23	15	9	1	2	0	2	2	0	1	0	1	1	1	0	1	0	0	1	1	0	1	1	0	1	0	0	1	0	0	0	1	0	0	0	0	0	0	0	0	0	0	0	0	0	0	0	1	0
2016-02-25 23	10	8	1	2	1	3	1	2	0	1	2	3	0	0	0	0	1	0	0	0	0	0	0	0	0	1	0	0	0	0	0	1	0	0	0	1	0	0	0	0	0	0	0	0	0	0	0	1	1
2016-02-26 0	9	4	2	0	2	0	1	0	2	2	0	0	0	0	2	0	0	0	0	0	0	0	0	0	0	0	0	0	0	0	0	0	0	3	0	0	0	0	0	0	0	0	0	0	0	0	0	0	0
2016-02-26 1	3	3	1	2	0	1	0	0	1	0	1	0	0	0	0	0	0	0	0	1	0	0	0	0	0	0	0	0	0	0	0	0	0	0	0	0	0	0	0	0	0	0	0	0	0	0	0	0	0
2016-02-26 2	1	1	0	1	0	1	0	0	0	0	0	0	0	0	0	0	1	0	0	0	0	0	0	0	0	0	0	0	0	0	0	0	0	0	0	0	0	0	0	0	0	0	0	0	0	0	0	0	0
2016-02-26 3	0	1	0	1	0	0	0	0	0	0	0	0	0	0	0	0	0	0	0	0	0	0	0	0	0	0	0	0	0	0	0	0	0	0	0	0	0	0	0	0	0	0	0	0	0	0	0	0	0
2016-02-26 4	3	0	2	1	0	0	1	0	0	0	0	0	0	0	0	0	0	0	0	0	0	0	0	0	0	0	0	0	0	0	0	0	0	0	0	0	0	0	0	0	0	0	0	0	0	0	0	0	0
2016-02-26 5	18	1	5	5	4	2	4	1	0	0	0	0	0	0	1	1	0	0	1	0	0	0	0	0	0	0	0	0	0	0	1	1	0	0	0	0	0	0	1	0	0	0	1	0	1	0	0	0	0
2016-02-26 6	68	22	19	25	16	2	10	2	2	3	3	1	3	0	0	0	0	0	1	3	1	0	0	0	1	0	0	0	0	0	2	1	2	1	0	0	2	0	1	1	0	0	0	1	2	0	0	0	0
2016-02-26 7	171	38	46	44	51	6	16	3	0	2	12	4	6	0	4	0	1	1	1	3	2	0	1	2	0	2	1	0	1	0	1	2	2	0	0	0	1	0	1	3	0	1	0	1	0	1	1	0	0
2016-02-26 8	244	61	52	77	49	5	21	14	13	0	14	2	9	1	4	2	2	1	2	0	4	2	3	0	0	2	5	0	0	1	0	3	1	0	0	2	3	1	2	1	0	0	2	1	2	0	1	0	0
2016-02-26 9	97	24	22	30	19	4	9	9	3	1	6	1	1	0	1	0	2	0	0	1	0	0	1	1	0	0	0	0	0	0	1	0	0	0	0	1	0	1	1	1	0	0	0	0	0	0	0	0	0
2016-02-26 10	44	27	10	6	12	3	5	2	2	1	4	0	0	0	2	0	0	1	2	0	0	0	1	0	0	0	2	0	1	1	1	0	2	0	0	1	0	1	0	0	0	0	0	0	0	0	0	0	0
2016-02-26 11	61	13	17	5	6	1	3	3	1	0	1	0	1	0	0	0	3	0	0	0	0	1	0	0	1	0	2	2	0	0	0	0	1	0	0	0	1	0	0	0	0	1	0	0	0	0	0	0	0
2016-02-26 12	53	12	20	10	12	0	3	4	1	3	1	0	0	0	2	0	1	0	1	2	1	0	0	0	0	0	1	1	0	1	1	0	0	0	0	1	0	0	0	0	0	0	0	0	0	0	0	0	0
2016-02-26 13	0	0	0	0	0	0	0	0	0	0	0	0	0	0	0	0	0	0	0	0	0	0	0	0	0	0	0	0	0	0	0	0	0	0	0	0	0	0	0	0	0	0	0	0	0	0	0	0	0
2016-02-26 14	18	1	3	2	4	1	0	1	1	0	0	0	0	0	0	0	0	1	0	1	0	0	0	0	1	0	0	1	0	0	0	0	0	0	0	0	0	0	0	0	0	0	1	0	0	0	0	0	0
2016-02-26 15	86	27	24	22	27	8	2	2	3	4	0	2	1	0	1	0	0	0	1	0	0	0	1	1	0	0	0	0	1	0	0	2	1	0	0	0	2	0	3	0	0	0	0	0	0	0	0	0	0
2016-02-26 16	181	29	42	51	43	17	6	5	3	6	2	1	3	3	0	3	3	0	0	0	2	1	2	0	6	0	2	0	1	0	0	1	0	0	0	1	4	1	0	0	0	0	0	0	1	1	0	0	1
2016-02-26 17	241	77	49	43	76	31	7	13	10	16	1	6	2	4	4	1	1	7	3	3	0	3	4	0	4	0	1	0	2	2	1	1	1	1	0	0	0	0	0	0	0	0	1	2	0	0	0	3	0
2016-02-26 18	97	55	25	16	28	15	4	4	5	7	2	2	4	3	1	2	5	0	0	2	0	1	1	0	0	3	0	2	2	1	0	0	0	0	0	0	0	2	2	1	1	0	0	1	0	0	0	3	2
2016-02-26 19	68	32	15	13	7	11	4	2	6	3	3	4	4	0	2	1	2	0	0	1	0	1	2	0	0	2	0	0	0	2	1	0	1	1	0	0	0	0	0	1	0	0	1	0	0	0	0	0	0
2016-02-26 20	29	24	9	7	3	0	3	1	1	1	1	1	1	0	0	1	1	2	0	0	0	0	0	1	0	0	0	1	2	1	0	0	0	0	0	0	0	2	0	1	0	0	0	0	0	0	0	0	0
2016-02-26 21	24	15	6	6	4	4	0	7	5	2	1	3	0	0	0	2	1	1	1	0	0	2	1	0	1	0	0	0	1	0	0	0	0	3	0	1	0	1	0	0	0	0	0	0	0	0	0	0	0
2016-02-26 22	12	10	6	1	2	2	0	3	1	0	0	0	0	0	1	0	0	0	0	0	0	1	2	0	2	1	1	0	0	1	0	0	0	0	0	0	0	0	0	0	0	0	0	0	0	0	0	0	0
2016-02-26 23	8	6	2	1	1	1	0	5	1	1	0	1	0	0	0	1	0	1	0	0	0	1	1	0	0	0	0	0	0	1	0	1	0	0	0	0	0	0	0	0	0	0	0	0	0	0	0	1	0
2016-02-27 0	11	6	1	0	2	3	1	1	1	2	1	0	1	0	1	1	1	0	0	0	0	1	1	0	1	2	0	0	0	0	0	0	0	2	0	0	0	1	0	1	0	0	0	0	0	0	0	0	0
2016-02-27 1	1	4	0	0	0	0	1	0	1	1	2	2	0	0	0	0	0	0	0	0	0	1	1	0	0	0	0	1	0	1	0	0	0	0	0	1	0	0	0	0	0	0	0	0	0	0	0	0	0
2016-02-27 2	1	5	0	0	1	0	1	0	1	0	0	0	1	1	0	1	0	0	0	0	0	0	0	0	0	0	2	0	0	0	0	0	0	0	0	0	0	0	0	0	0	0	0	0	0	0	0	0	0
2016-02-27 3	1	3	2	0	0	1	0	0	0	1	0	0	0	0	1	0	0	0	0	0	0	0	0	0	0	0	0	0	0	0	0	0	0	0	0	0	0	0	0	0	0	0	0	0	0	0	0	0	0
2016-02-27 4	0	4	0	0	0	0	0	0	0	0	1	0	0	0	0	0	0	0	0	0	0	0	0	0	0	0	0	0	1	0	0	0	0	0	0	0	0	0	0	0	0	0	0	0	0	0	0	0	0
2016-02-27 5	1	0	1	2	1	0	1	1	1	0	1	0	0	0	0	0	0	0	0	0	0	0	0	0	0	0	0	0	0	0	0	0	0	0	0	0	0	0	0	0	0	0	0	0	0	0	0	0	0
2016-02-27 6	8	7	2	1	0	0	3	1	0	0	0	0	0	0	0	0	0	0	0	0	0	0	0	0	0	0	0	0	0	0	1	0	0	0	0	0	0	0	0	0	0	0	0	0	0	0	0	0	0
2016-02-27 7	16	10	5	5	2	6	0	1	0	1	1	0	1	0	0	0	0	0	1	0	0	0	1	0	1	0	1	0	0	1	0	0	0	1	0	0	1	0	0	0	0	0	2	0	0	0	0	0	0
2016-02-27 8	42	17	15	6	4	3	4	2	2	0	2	0	1	0	2	1	1	3	0	1	2	1	0	0	0	1	0	0	0	0	0	1	0	1	0	0	3	0	0	0	1	0	0	1	0	0	0	0	0
2016-02-27 9	53	47	17	8	9	5	12	6	3	4	1	0	3	0	3	1	0	2	0	2	0	0	1	1	0	0	0	0	0	0	0	1	0	0	0	0	0	0	0	0	2	0	0	1	0	0	0	0	0
2016-02-27 10	56	63	22	9	13	15	14	4	3	5	4	1	0	2	3	4	2	1	1	6	4	1	3	1	2	1	2	3	1	0	2	1	1	3	0	0	1	0	1	0	2	2	0	0	0	0	0	0	0
2016-02-27 11	92	65	33	18	11	15	21	9	5	4	5	5	3	5	1	7	4	5	4	4	7	3	1	1	0	0	1	1	2	3	0	2	0	1	0	0	1	0	0	0	1	2	0	2	1	0	1	0	1
2016-02-27 12	82	89	32	23	18	20	20	17	4	3	9	2	3	3	2	3	3	5	1	2	5	3	3	1	0	1	2	2	3	2	0	0	0	0	0	4	2	2	1	0	1	1	4	0	0	1	1	0	0
2016-02-27 13	117	80	38	17	21	14	16	20	14	9	3	0	1	1	6	6	3	5	3	4	3	5	2	2	0	5	3	0	3	2	1	1	0	0	0	3	4	0	0	0	0	0	0	0	1	0	1	0	0
2016-02-27 14	98	104	43	18	11	17	20	10	9	7	9	2	0	6	1	3	0	6	2	2	6	4	4	4	4	1	0	1	5	1	0	1	1	0	0	3	2	0	0	1	3	2	1	0	0	0	0	0	0
2016-02-27 15	93	109	41	18	19	22	17	2	15	9	6	3	2	3	4	2	1	3	2	5	6	3	6	2	1	2	1	2	2	0	0	4	1	1	0	0	0	0	0	1	1	0	0	0	2	0	0	0	0
2016-02-27 16	103	88	41	12	15	25	26	9	20	6	8	1	1	6	5	3	0	0	1	3	5	4	1	3	0	5	0	3	1	1	1	0	0	0	0	1	1	1	2	0	1	3	0	1	1	2	0	1	0
2016-02-27 17	81	72	33	13	24	17	11	11	3	9	4	0	5	4	5	2	4	3	4	4	8	3	2	2	1	3	0	1	0	2	0	2	0	0	0	0	0	1	2	0	5	1	0	1	0	1	0	0	0
2016-02-27 18	47	38	26	5	13	9	8	7	10	3	9	3	1	3	3	1	2	2	0	2	0	3	3	0	0	0	0	0	1	3	0	0	1	2	0	2	0	0	0	1	1	0	0	0	0	0	0	2	1
2016-02-27 19	49	55	14	5	3	11	4	6	6	1	1	1	3	2	1	2	1	0	2	1	1	1	3	1	1	3	2	0	1	1	1	0	0	0	0	0	0	1	0	0	0	0	1	1	0	1	1	0	0
2016-02-27 20	15	24	1	4	5	9	5	3	1	2	3	2	2	0	2	0	1	1	0	1	0	2	0	0	0	0	0	0	1	0	0	0	1	0	0	0	0	0	0	0	0	0	0	0	0	0	0	0	0
2016-02-27 21	20	16	3	4	6	0	0	2	4	0	1	1	0	0	2	1	0	1	0	0	0	1	0	0	0	0	0	0	2	0	2	1	0	0	0	2	0	0	0	0	0	0	2	0	0	0	0	0	0
2016-02-27 22	12	15	6	2	3	5	4	3	7	1	0	3	0	0	0	0	0	1	0	2	1	1	0	0	0	0	0	0	1	0	0	0	0	0	0	0	0	0	0	0	0	1	0	1	1	0	0	1	0
2016-02-27 23	18	9	3	3	2	4	1	3	7	1	0	1	1	0	0	0	1	0	0	0	0	0	1	0	1	3	0	0	0	0	0	0	0	0	0	0	0	0	0	0	0	0	2	0	0	0	0	0	0
2016-02-28 0	11	10	3	0	2	1	2	1	1	2	0	1	1	0	0	4	1	3	0	1	0	0	0	1	0	1	0	0	0	0	0	0	0	1	0	0	0	0	0	0	0	0	0	0	0	0	0	1	0
2016-02-28 1	7	7	6	0	1	1	1	0	4	2	0	1	2	0	1	0	0	1	0	0	0	0	0	1	1	3	0	0	0	0	0	0	0	0	0	0	0	0	0	0	0	0	0	0	0	0	0	0	0
2016-02-28 2	7	4	0	1	0	2	2	0	0	0	1	0	0	0	0	0	0	0	0	0	1	1	1	0	1	0	0	0	0	0	0	0	0	0	0	0	0	0	0	0	0	0	0	0	0	0	0	0	0
2016-02-28 3	1	2	3	0	0	0	1	0	0	0	1	0	0	0	0	0	0	0	0	0	0	0	0	0	0	0	0	0	0	1	0	1	0	0	0	0	0	0	0	0	0	0	0	0	0	0	0	0	0
2016-02-28 4	1	1	1	0	0	0	0	0	0	1	0	0	0	0	0	0	0	0	0	0	0	0	0	0	0	0	0	1	0	0	0	0	0	0	0	0	0	0	0	0	0	0	0	0	0	0	0	0	0
2016-02-28 5	3	6	0	0	0	0	2	0	1	0	0	0	0	0	0	0	1	0	0	0	0	0	0	0	0	0	0	0	0	0	0	0	0	0	0	0	0	0	0	0	0	0	0	0	0	0	0	0	0
2016-02-28 6	6	4	0	3	0	1	0	0	0	0	0	0	0	0	0	1	0	1	1	0	0	0	0	0	0	0	0	0	0	0	0	0	0	0	0	0	0	0	0	0	0	0	0	0	0	0	0	0	0
2016-02-28 7	11	14	9	3	3	4	3	0	1	0	2	1	0	0	0	0	1	0	0	0	0	0	0	0	0	0	0	1	0	0	0	0	0	0	0	0	0	0	0	0	0	0	1	0	0	0	0	0	0
2016-02-28 8	18	22	11	3	5	3	5	2	3	2	7	1	0	1	1	1	2	0	1	2	0	1	0	0	1	0	0	1	1	1	0	1	0	1	0	0	1	0	0	0	0	0	0	0	0	0	0	0	0
2016-02-28 9	55	47	8	4	7	7	7	7	5	3	5	0	3	2	1	1	1	5	2	1	3	3	0	3	1	2	3	0	2	0	1	0	0	1	0	1	3	1	0	0	1	0	1	0	0	0	1	0	0
2016-02-28 10	70	50	17	16	6	15	14	6	6	6	4	2	0	0	2	3	1	4	4	1	1	2	1	5	1	3	0	0	1	0	1	0	2	2	0	0	4	2	2	0	0	2	1	1	1	1	0	0	2
2016-02-28 11	87	71	24	15	9	17	25	17	8	7	6	3	2	1	5	2	4	3	1	3	2	1	1	1	1	4	2	3	3	0	0	0	0	2	0	2	0	0	0	2	1	3	0	0	0	0	3	0	0
2016-02-28 12	125	103	37	16	23	28	22	17	17	6	6	1	1	4	2	5	2	6	0	4	3	4	4	2	0	2	1	2	2	0	0	0	3	1	0	0	0	0	2	2	2	1	1	2	1	1	1	0	0
2016-02-28 13	115	111	24	15	19	33	19	7	12	7	14	2	3	3	5	4	1	5	3	2	10	6	3	3	0	2	2	3	4	1	1	1	0	2	0	2	1	1	2	0	2	2	0	1	0	0	0	1	0
2016-02-28 14	118	95	30	11	15	21	29	11	13	13	5	2	5	4	4	2	1	7	4	2	5	5	4	1	1	3	1	1	2	1	3	1	0	0	0	1	0	0	0	0	2	3	1	0	0	1	0	0	0
2016-02-28 15	75	91	32	8	19	14	28	8	14	5	7	3	1	3	1	0	2	2	4	1	4	4	2	3	3	3	2	5	4	0	0	2	0	2	0	1	0	0	3	0	0	0	0	0	0	0	0	0	1
2016-02-28 16	67	50	11	7	14	8	11	5	7	6	2	2	3	2	4	7	0	1	1	2	2	3	3	2	3	1	1	1	0	1	0	0	1	0	0	2	1	0	0	0	0	0	0	1	0	2	0	0	2
2016-02-28 17	83	71	21	11	6	23	12	8	9	7	6	3	1	0	3	6	1	2	2	1	0	3	2	0	1	1	0	1	1	3	0	1	0	1	0	0	4	0	0	0	0	1	0	0	1	0	0	0	0
2016-02-28 18	63	43	11	8	6	11	14	4	6	3	4	1	1	0	1	2	5	0	1	2	0	2	6	1	3	0	0	0	1	0	1	0	1	1	0	0	0	0	0	1	0	0	0	0	0	0	0	0	1
2016-02-28 19	46	32	11	0	5	5	0	2	1	0	1	1	0	0	0	0	1	0	0	0	0	0	0	4	0	1	0	2	0	0	0	0	0	0	0	0	0	0	0	0	0	0	0	1	0	0	0	0	0
2016-02-28 20	7	2	5	1	0	0	1	2	2	0	0	1	0	0	0	0	0	0	1	0	0	0	0	0	2	0	0	1	0	0	0	0	0	0	0	0	0	0	0	0	0	0	0	0	0	1	0	0	0
2016-02-28 21	7	9	1	2	2	0	1	1	2	0	2	1	0	0	1	0	0	2	0	2	0	0	0	0	0	0	1	0	0	0	1	0	0	0	0	0	0	0	0	0	0	0	0	0	0	0	0	0	0
2016-02-28 22	11	7	2	2	1	2	1	1	0	0	0	0	1	0	0	0	1	0	1	0	0	0	0	0	1	0	0	0	0	0	0	1	0	0	0	0	0	0	0	0	0	0	0	0	0	0	0	1	0
2016-02-28 23	9	10	2	2	0	1	2	0	3	0	2	1	1	0	0	1	0	0	0	2	0	1	0	0	0	0	1	0	0	0	0	1	0	1	0	0	0	0	0	0	0	0	0	0	0	0	0	0	0
2016-02-29 0	8	0	1	0	1	0	0	1	1	1	0	0	0	0	2	0	0	0	0	0	0	0	0	0	0	1	0	0	0	0	0	0	0	1	0	0	0	0	0	0	0	0	0	0	0	0	0	0	0
2016-02-29 1	2	0	1	1	0	0	0	0	0	0	0	0	0	0	0	0	0	0	0	0	0	0	0	0	0	0	0	0	0	0	0	0	0	0	0	0	0	0	0	0	0	0	0	0	0	0	0	0	0
2016-02-29 2	1	0	0	0	0	0	0	1	0	1	0	0	0	0	0	1	0	0	0	0	0	0	0	0	0	0	0	0	0	0	0	0	0	0	0	0	0	0	0	0	0	0	0	0	0	0	0	0	0
2016-02-29 3	2	1	2	1	0	0	0	0	0	0	0	0	0	0	0	0	0	0	0	1	0	0	0	0	0	0	0	0	0	0	0	0	0	0	0	0	0	0	0	0	0	0	0	0	0	0	0	0	0
2016-02-29 4	3	1	1	1	0	0	1	1	0	0	0	0	0	0	0	0	0	0	0	0	0	0	0	0	0	0	1	0	0	0	0	0	0	0	0	0	0	0	0	0	0	0	0	0	0	0	0	0	0
2016-02-29 5	27	7	3	4	3	1	2	2	0	0	0	0	0	0	0	0	0	1	0	0	0	0	0	0	0	0	2	0	0	0	1	0	0	0	0	0	0	0	0	0	0	0	0	0	1	0	0	0	0
2016-02-29 6	82	23	22	27	19	3	9	3	3	1	4	3	0	0	0	2	0	1	1	0	0	1	1	0	1	0	1	0	0	0	2	0	1	2	0	0	1	0	0	1	0	0	0	0	1	0	0	0	0
2016-02-29 7	182	38	40	51	40	4	27	8	11	2	8	1	4	0	2	1	2	3	1	3	5	1	2	2	0	0	2	0	1	1	3	4	2	0	0	2	0	0	0	2	0	0	1	1	1	1	0	0	0
2016-02-29 8	244	53	55	79	62	7	29	14	14	1	13	6	4	0	5	3	5	3	3	2	9	2	2	0	0	0	4	2	2	2	2	3	3	0	0	2	0	0	2	0	0	0	1	0	1	1	4	0	0
2016-02-29 9	90	17	23	33	13	0	9	6	1	1	7	0	0	1	0	2	2	2	1	0	0	1	2	0	0	1	0	0	0	1	1	2	0	0	0	1	0	0	2	1	0	0	0	0	0	0	1	0	0
2016-02-29 10	54	14	11	10	6	3	9	6	0	1	2	1	1	0	1	0	0	2	0	0	0	1	0	0	0	0	2	0	1	0	0	0	0	0	0	1	0	0	1	0	0	0	0	1	0	0	1	0	0
2016-02-29 11	57	14	31	15	20	1	5	4	2	1	2	0	1	1	2	0	4	1	0	1	0	0	1	0	1	2	1	0	0	1	0	1	0	1	0	0	2	0	0	0	0	0	0	0	0	0	0	0	0
2016-02-29 12	77	22	23	21	21	6	5	8	4	0	0	0	1	0	1	1	4	1	0	0	0	0	1	0	0	0	2	0	0	0	1	0	0	1	0	1	2	0	2	0	0	0	0	1	0	0	0	0	1
2016-02-29 13	74	29	29	19	22	6	5	5	3	2	1	2	0	1	1	2	1	0	0	0	1	0	0	0	0	0	0	0	0	1	1	1	1	0	0	0	2	0	1	0	1	0	2	1	0	1	2	0	0
2016-02-29 14	60	26	17	16	25	3	2	7	4	4	0	0	1	1	0	1	1	3	1	1	1	2	2	0	2	0	1	0	0	0	0	0	0	0	0	0	5	0	0	0	1	0	0	0	0	0	0	0	0
2016-02-29 15	61	24	34	21	39	3	6	4	0	2	3	2	1	2	1	2	5	2	0	0	0	1	2	0	1	0	0	0	0	0	1	0	2	0	0	0	1	0	0	0	1	1	0	0	0	0	0	0	0
2016-02-29 16	173	35	43	30	43	14	4	9	3	5	0	3	1	3	1	0	2	1	1	1	0	2	1	0	4	1	1	0	1	0	4	1	1	1	0	0	0	1	3	0	0	0	0	0	0	0	0	0	0
2016-02-29 17	306	63	49	55	72	26	4	12	13	8	0	5	3	4	0	1	1	6	2	1	0	2	2	0	5	1	1	0	1	4	0	0	2	2	0	0	0	1	1	3	0	0	1	4	0	1	0	1	2
2016-02-29 18	143	55	23	16	14	24	9	9	8	6	1	6	2	0	1	3	4	3	3	3	0	2	0	2	0	2	2	1	2	0	0	0	1	0	0	0	0	0	2	1	0	0	1	1	1	1	1	1	0
2016-02-29 19	72	28	19	21	9	16	8	3	5	5	4	0	1	1	1	1	3	0	2	1	0	1	0	1	0	1	1	1	1	1	1	0	0	0	0	0	0	1	0	0	0	0	0	0	0	0	0	0	0
2016-02-29 20	50	19	11	6	8	4	2	5	4	3	1	2	1	2	4	1	1	0	1	1	0	1	2	0	2	1	0	0	0	0	0	0	1	0	0	0	0	1	0	0	0	0	0	0	0	0	0	0	1
2016-02-29 21	32	19	8	4	4	1	0	7	4	4	1	1	4	1	0	0	0	0	1	0	0	0	0	0	1	0	0	0	0	1	0	1	0	1	0	0	0	0	0	1	0	0	1	1	0	0	0	1	1
2016-02-29 22	8	8	4	3	2	0	1	2	0	1	0	0	2	0	1	1	0	1	2	2	0	0	1	1	0	0	0	1	0	1	0	0	0	0	0	0	0	0	0	0	0	0	0	0	0	0	0	1	0
2016-02-29 23	6	5	2	1	4	1	0	2	0	0	0	0	0	0	0	0	0	0	0	0	0	1	0	0	1	0	0	0	0	0	0	0	0	0	0	0	0	0	0	0	0	0	0	0	0	0	0	0	0
2016-03-01 0	0	6	0	0	1	0	0	1	0	0	0	0	0	0	1	1	0	0	0	0	0	0	0	0	0	0	1	0	0	0	0	1	0	0	0	0	0	0	0	0	0	0	0	1	0	0	0	0	0
2016-03-01 1	0	0	3	1	0	0	0	0	1	0	0	0	0	0	0	0	0	0	0	0	0	0	0	0	0	0	0	0	0	0	0	0	0	0	0	0	0	0	0	0	0	0	0	0	0	0	0	0	0
2016-03-01 2	5	1	0	1	0	0	0	0	0	0	0	0	0	0	0	0	0	0	0	0	0	0	0	0	0	0	0	0	0	0	0	0	0	0	0	0	0	0	0	0	0	0	0	0	0	0	0	0	0
2016-03-01 3	0	2	0	0	0	0	0	0	0	0	0	0	0	0	0	0	0	0	0	0	0	0	0	0	0	0	0	0	0	1	0	1	0	0	0	0	0	0	0	0	0	0	0	0	0	0	0	0	0
2016-03-01 4	2	0	0	2	0	0	0	0	0	0	0	0	0	0	0	0	0	0	0	0	0	0	0	0	0	0	0	0	0	0	0	0	0	0	0	0	0	0	0	0	0	0	0	0	0	0	0	0	0
2016-03-01 5	13	3	3	4	2	1	2	0	1	0	0	0	0	0	2	1	0	0	0	0	0	0	0	1	0	0	0	0	0	0	0	0	0	0	0	0	0	0	0	0	0	0	1	0	0	0	0	0	0
2016-03-01 6	54	14	13	14	16	0	5	1	2	0	1	0	0	0	1	0	0	1	1	1	0	0	1	0	0	0	2	0	0	0	2	0	2	0	0	0	1	0	0	0	0	0	0	0	1	0	0	0	0
2016-03-01 7	128	32	25	33	33	0	13	4	2	3	11	1	5	0	3	1	4	0	2	2	2	0	0	0	0	0	4	1	1	0	1	2	1	0	0	0	4	0	0	1	0	0	1	1	0	0	1	0	0
2016-03-01 8	198	27	38	63	46	5	11	15	9	0	6	0	3	1	5	2	2	3	1	0	1	3	2	0	0	2	2	2	0	2	2	2	0	2	0	4	2	0	3	1	0	0	1	1	1	0	1	1	1
2016-03-01 9	62	20	14	20	8	2	3	5	2	1	4	1	1	0	2	0	1	0	0	1	0	0	1	0	0	0	2	1	1	0	0	1	1	0	0	1	0	0	0	1	0	0	0	0	0	0	0	0	0
2016-03-01 10	28	11	15	6	7	1	3	6	0	0	1	1	2	0	1	1	0	2	0	1	0	0	0	0	0	2	1	0	0	0	0	0	0	0	0	0	0	0	0	0	0	0	0	0	0	0	0	0	0
2016-03-01 11	38	7	11	7	3	1	3	2	0	0	1	0	1	0	1	0	0	0	2	1	0	0	0	1	1	0	2	0	0	2	0	0	0	0	0	1	0	0	0	0	0	0	0	0	1	0	0	0	0
2016-03-01 12	28	0	8	6	3	0	0	1	0	2	0	0	1	0	0	0	1	0	2	0	0	0	0	0	0	0	0	0	0	0	0	1	0	0	0	0	0	0	1	0	0	0	0	0	0	0	0	0	0
2016-03-01 13	16	2	7	4	11	0	0	2	1	0	1	1	1	0	1	0	0	1	0	0	0	0	0	0	0	0	0	0	0	0	0	0	1	1	0	0	0	0	0	0	0	0	0	0	0	0	0	0	0
2016-03-01 14	15	3	10	6	8	0	1	1	0	0	0	0	0	0	0	0	0	0	1	0	0	0	0	0	1	0	0	1	0	0	0	0	1	0	0	0	0	0	0	0	0	0	0	0	0	0	0	0	0
2016-03-01 15	26	3	14	11	10	0	0	3	1	1	0	0	0	0	0	0	0	1	0	0	0	0	0	0	1	0	0	1	0	0	0	0	0	0	0	0	0	0	0	0	0	0	0	0	0	1	0	0	0
2016-03-01 16	97	17	23	26	31	3	1	3	3	4	0	0	0	1	0	0	1	1	1	0	0	2	1	1	1	2	0	0	0	0	0	0	0	0	0	0	0	1	0	0	0	0	1	0	0	1	0	1	1
2016-03-01 17	162	28	39	34	42	14	6	7	6	3	0	0	3	0	0	0	1	0	1	0	0	1	1	1	1	2	0	0	1	1	2	0	3	0	0	0	0	0	0	2	0	0	0	0	0	0	0	0	0
2016-03-01 18	86	25	22	12	19	9	4	6	2	3	4	1	7	0	1	1	2	1	0	0	0	1	1	0	1	0	0	1	1	1	2	1	0	0	0	0	0	1	0	0	0	0	0	0	0	0	0	0	0
2016-03-01 19	52	18	11	8	11	8	2	6	1	2	0	1	1	0	1	0	2	0	0	0	0	0	1	0	1	1	0	1	1	0	0	0	0	0	0	0	1	0	0	1	0	0	0	0	0	0	0	0	0
2016-03-01 20	30	11	13	4	5	3	0	3	3	3	1	2	3	1	0	1	0	1	0	0	0	0	0	0	0	0	0	0	1	1	0	0	0	1	0	0	0	0	0	0	0	0	1	0	0	0	0	2	0
2016-03-01 21	25	16	5	3	3	0	0	0	0	0	0	0	0	0	0	0	0	0	3	0	0	0	0	0	1	0	1	0	1	0	0	0	0	1	0	0	1	0	0	0	0	0	0	0	0	0	0	0	0
2016-03-01 22	11	10	6	0	2	2	0	1	1	0	0	1	0	0	1	0	1	0	0	0	0	0	0	0	0	0	0	1	0	0	0	0	0	1	0	0	0	1	0	1	0	0	1	0	0	0	0	0	0
2016-03-01 23	2	2	5	2	1	1	0	0	0	0	0	0	0	0	0	0	0	0	1	0	0	0	1	0	0	0	0	1	0	1	0	0	0	0	0	0	0	0	0	0	0	0	0	0	0	0	0	0	0
2016-03-02 0	0	0	0	0	2	0	0	0	1	0	0	0	0	0	0	0	0	0	0	0	0	0	0	0	0	0	0	0	0	0	0	1	0	1	0	0	0	0	0	0	0	0	0	0	0	0	0	0	0
2016-03-02 1	0	0	1	1	0	0	0	0	0	0	0	0	0	0	0	0	0	0	0	0	0	0	0	0	0	0	0	0	0	0	0	0	0	0	0	0	0	0	0	0	0	0	0	0	0	0	0	0	0
2016-03-02 2	0	0	0	0	0	0	0	0	1	0	0	0	0	0	0	0	0	0	0	0	0	0	0	0	0	0	0	0	0	0	0	0	0	0	0	0	0	0	0	0	0	0	0	0	0	0	0	0	0
2016-03-02 3	0	0	0	1	0	0	0	1	0	0	0	0	0	0	0	0	0	0	0	0	0	0	0	0	0	0	0	0	0	0	0	0	0	0	0	0	0	0	0	0	0	0	0	0	0	0	0	0	0
2016-03-02 4	4	1	3	1	1	0	1	0	0	0	0	0	0	0	0	0	0	0	0	0	0	0	0	0	0	0	1	0	0	0	0	0	0	0	0	0	0	0	1	0	0	0	0	0	0	0	0	0	0
2016-03-02 5	12	3	1	4	3	1	2	0	0	0	0	0	0	0	2	1	0	0	0	0	0	0	0	1	0	0	1	0	0	0	1	0	0	0	0	0	0	0	0	1	0	0	0	0	1	0	0	0	0
2016-03-02 6	57	18	13	20	14	0	4	1	3	1	3	2	1	0	0	0	0	0	1	1	1	1	0	0	0	0	1	1	0	0	2	0	1	0	0	0	1	0	0	1	0	0	0	0	1	0	0	0	0
2016-03-02 7	140	30	25	43	33	4	8	1	6	2	6	1	4	0	2	0	3	0	2	1	0	0	2	0	2	1	3	0	1	0	4	0	1	1	0	1	2	0	0	1	0	0	0	0	0	1	2	0	0
2016-03-02 8	202	36	37	64	31	4	16	11	7	0	8	0	5	0	2	2	2	0	0	0	1	1	2	1	1	2	4	0	0	1	0	4	0	1	0	3	0	0	3	0	0	0	1	1	4	0	1	0	0
2016-03-02 9	75	15	18	29	14	2	0	6	2	0	2	1	2	0	0	0	1	1	0	0	1	0	2	0	0	1	2	2	0	0	0	1	1	0	0	1	1	0	1	0	0	0	1	0	1	0	1	0	0
2016-03-02 10	25	10	23	11	8	1	4	5	3	1	1	3	1	0	0	0	1	1	2	0	0	1	0	1	0	0	1	0	1	2	0	0	0	0	0	0	0	0	0	0	0	0	0	0	1	0	0	0	0
2016-03-02 11	43	12	19	14	12	2	4	4	2	1	1	1	1	0	0	0	2	0	0	0	0	0	0	0	1	0	1	0	0	0	0	0	0	1	0	1	0	0	1	2	0	0	0	0	0	0	0	0	0
2016-03-02 12	48	6	16	7	15	1	1	6	2	0	0	0	1	0	0	2	0	0	1	0	0	0	0	0	0	1	0	0	0	1	0	0	0	0	0	0	1	0	0	1	0	0	0	0	0	0	0	0	0
2016-03-02 13	49	14	13	16	16	0	4	4	3	1	0	1	0	0	0	0	1	0	0	1	0	0	0	2	1	0	1	0	0	1	0	0	1	1	0	0	2	0	0	0	0	0	0	0	0	1	1	0	0
2016-03-02 14	43	18	11	16	16	2	1	2	0	2	2	1	1	1	0	0	1	1	1	1	0	0	0	0	0	0	0	0	0	0	0	0	0	0	0	1	5	1	1	0	0	0	0	0	0	0	0	0	0
2016-03-02 15	77	12	27	23	26	3	2	5	2	0	0	1	0	0	1	1	1	2	1	1	0	1	0	0	1	0	2	2	0	0	1	0	1	0	0	0	0	0	0	1	0	0	0	0	0	0	0	0	0
2016-03-02 16	152	28	36	40	42	11	4	11	2	5	1	1	0	4	0	0	2	2	2	1	0	1	2	0	8	3	3	0	1	1	0	1	2	0	0	0	0	0	4	0	0	0	1	0	0	0	0	1	1
2016-03-02 17	249	50	42	60	58	23	5	10	16	12	2	2	4	1	2	1	4	4	1	0	1	3	2	3	3	2	0	0	2	1	2	2	2	0	0	1	0	0	1	2	1	0	1	2	0	1	0	0	1
2016-03-02 18	135	42	20	21	27	15	9	12	9	7	4	4	3	2	4	3	2	2	0	2	0	4	1	1	3	3	0	0	1	3	2	0	0	0	0	0	1	0	1	0	0	0	0	1	1	0	0	0	1
2016-03-02 19	68	32	18	10	9	11	5	9	4	6	4	1	4	1	2	2	1	3	3	2	0	1	2	0	3	0	0	0	1	1	0	0	0	2	0	0	0	2	0	1	0	0	0	1	1	1	0	0	0
2016-03-02 20	47	19	10	11	11	3	2	0	3	7	2	0	0	0	1	1	1	1	2	1	0	1	2	0	3	1	0	0	1	0	0	0	1	2	0	0	0	0	0	0	0	0	0	0	0	0	0	1	0
2016-03-02 21	30	25	8	3	3	2	2	4	2	1	0	0	3	1	1	0	0	1	0	0	0	1	1	0	1	0	0	0	0	0	0	0	0	0	0	0	1	1	0	1	0	0	0	1	0	1	0	0	1
2016-03-02 22	16	16	5	1	3	2	2	4	1	1	0	0	1	0	0	0	1	0	0	0	0	2	0	1	0	1	1	0	0	0	1	0	0	0	0	0	0	0	0	0	0	0	1	0	0	0	0	1	0
2016-03-02 23	6	2	0	0	0	2	1	1	2	0	0	1	0	0	1	0	1	0	1	0	0	0	0	0	0	0	0	0	0	1	0	0	0	1	0	0	0	1	0	0	0	0	1	0	0	0	0	0	0
2016-03-03 0	3	1	1	0	1	0	0	1	1	0	0	0	0	0	2	0	0	0	0	0	0	0	0	0	0	0	0	0	0	0	0	1	0	0	0	0	0	0	0	0	0	0	0	0	0	0	0	1	0
2016-03-03 1	0	0	1	1	0	0	0	1	1	0	0	0	0	0	0	0	0	0	0	0	0	0	0	0	0	0	0	0	0	0	0	1	0	0	0	0	0	0	0	0	0	0	0	0	0	0	0	0	0
2016-03-03 2	0	0	0	0	0	0	0	0	0	0	0	0	0	0	0	0	0	0	0	0	0	0	0	0	0	0	0	0	0	0	0	0	0	0	0	0	0	0	0	0	0	0	0	0	0	0	0	0	0
2016-03-03 3	1	0	0	0	0	0	1	0	0	0	0	0	0	0	0	0	0	1	0	0	0	0	0	0	0	0	0	0	0	0	0	0	0	0	0	0	0	0	0	0	0	0	0	0	0	0	0	0	0
2016-03-03 4	2	2	2	1	0	0	0	0	0	0	0	0	0	0	0	0	0	0	0	0	0	0	0	0	0	0	1	0	0	0	0	0	0	0	0	0	0	0	0	0	0	0	0	0	0	0	0	0	0
2016-03-03 5	16	5	1	2	3	2	0	1	1	0	0	0	0	0	2	1	0	0	0	0	0	0	0	0	0	0	0	0	0	0	0	0	0	0	0	0	0	0	2	0	0	0	1	0	1	0	0	0	0
2016-03-03 6	40	18	18	14	16	0	3	1	1	0	4	0	1	0	0	0	0	0	2	0	0	0	0	0	0	0	1	1	0	0	3	0	1	0	0	0	3	0	0	1	0	0	0	0	2	0	0	0	0
2016-03-03 7	98	18	17	22	17	0	9	0	6	1	2	1	5	0	1	2	3	0	1	1	0	0	1	0	1	0	2	1	0	0	0	0	0	0	0	0	0	0	0	2	0	0	0	2	1	1	2	0	0
2016-03-03 8	163	22	31	49	30	2	9	6	8	1	5	0	4	0	2	3	1	0	2	0	1	0	2	1	0	1	3	1	0	3	1	1	0	0	0	2	0	0	2	1	0	0	0	0	2	0	1	0	0
2016-03-03 9	65	16	14	29	13	0	2	7	0	0	6	0	4	0	0	0	2	0	0	0	0	1	1	0	0	1	2	0	0	0	0	0	1	0	0	0	0	0	0	0	0	1	0	0	1	0	0	0	0
2016-03-03 10	32	9	5	6	4	3	1	0	3	0	0	1	1	0	1	0	1	0	1	1	0	0	0	0	0	0	2	0	0	1	0	0	0	0	0	0	0	0	0	0	0	0	0	0	1	0	0	1	0
2016-03-03 11	38	11	17	7	10	1	1	4	2	1	0	1	1	0	0	0	0	1	0	0	1	1	0	0	0	0	0	0	0	0	0	0	0	0	0	0	0	0	1	0	0	0	0	0	0	0	0	0	0
2016-03-03 12	39	15	17	8	9	1	4	1	0	2	1	0	0	0	0	0	2	0	1	0	0	0	0	0	1	1	1	0	0	0	0	1	0	1	0	0	0	0	0	1	0	0	0	0	0	0	0	0	0
2016-03-03 13	46	11	15	11	7	2	0	6	1	0	2	1	1	0	2	0	4	0	1	0	0	0	0	0	0	0	1	0	0	1	1	0	2	3	0	0	0	0	0	0	0	0	0	0	0	0	0	0	0
2016-03-03 14	50	14	17	6	9	2	0	6	2	1	0	0	1	0	1	0	1	0	0	0	0	0	0	0	0	1	0	0	0	0	0	0	1	0	0	0	0	0	1	0	0	0	0	0	0	0	1	0	0
2016-03-03 15	66	11	26	20	29	2	1	4	4	1	0	0	0	0	0	2	3	2	3	2	0	1	1	0	0	0	1	1	1	2	3	0	0	0	0	0	1	1	1	0	0	0	0	0	0	0	0	0	0
2016-03-03 16	156	21	29	33	46	13	2	3	3	4	1	2	1	1	1	0	3	2	3	1	0	1	0	0	3	1	1	1	1	0	0	1	1	0	0	0	0	0	0	1	0	0	0	0	0	0	0	1	0
2016-03-03 17	240	55	52	44	58	22	5	11	10	12	6	3	8	5	0	2	2	3	1	4	1	3	1	2	4	2	1	0	1	0	1	1	2	2	0	0	0	1	0	1	0	0	0	0	0	1	0	0	1
2016-03-03 18	117	47	30	18	25	19	7	7	10	7	5	2	3	1	1	2	5	5	2	1	0	0	1	0	2	1	0	0	2	3	1	1	0	4	0	0	2	0	2	2	0	0	2	0	0	0	0	0	0
2016-03-03 19	69	40	23	15	12	5	9	5	8	6	0	1	3	1	3	0	1	2	4	1	0	0	1	0	2	1	1	0	0	1	0	0	0	0	0	0	0	1	1	2	1	0	1	0	0	1	0	1	0
2016-03-03 20	47	16	10	3	8	3	4	1	4	4	1	0	1	0	0	1	2	1	0	0	0	0	2	1	2	0	1	0	0	1	0	0	0	0	0	0	0	0	0	1	0	0	0	0	0	0	0	0	0
2016-03-03 21	26	16	7	5	6	4	1	3	4	0	0	2	1	1	1	2	1	1	3	0	0	0	1	0	1	2	1	0	2	0	1	1	0	2	0	0	1	1	0	2	0	0	0	0	0	0	0	0	1
2016-03-03 22	12	10	4	5	4	2	1	3	1	1	1	0	0	0	1	0	2	1	2	1	1	0	0	0	2	0	0	0	0	1	0	0	0	0	0	0	0	0	0	0	0	0	0	0	0	0	0	1	0
2016-03-03 23	8	7	4	1	2	3	0	1	1	2	1	0	0	0	1	0	0	1	0	0	0	0	0	0	0	1	0	0	0	0	0	0	0	0	0	0	0	0	0	1	0	0	0	0	0	0	0	0	0
2016-03-04 0	7	5	0	1	1	0	1	0	2	0	1	0	0	0	1	0	1	0	0	0	0	0	0	0	0	1	0	0	0	0	0	0	0	0	0	0	0	0	0	0	0	0	0	0	0	0	0	0	1
2016-03-04 1	1	2	1	2	0	1	0	1	0	0	0	0	0	0	0	0	2	0	0	0	0	0	0	0	0	0	0	0	0	0	0	0	0	0	0	0	0	0	0	0	0	0	0	0	0	0	0	0	0
2016-03-04 2	1	1	1	2	0	0	0	0	0	0	0	0	0	0	0	0	0	0	0	0	0	0	0	0	0	0	0	0	0	0	0	0	0	0	0	0	0	0	0	0	0	0	0	0	0	0	0	0	0
2016-03-04 3	0	1	0	0	0	0	0	0	0	0	0	0	0	0	0	0	0	0	0	0	0	0	0	0	0	0	0	1	0	0	0	1	0	0	0	0	0	0	0	0	0	0	0	0	0	0	0	0	0
2016-03-04 4	3	4	0	2	0	0	1	0	0	0	0	0	0	0	0	0	0	1	0	0	0	0	0	0	0	0	1	1	0	0	0	0	0	0	0	0	0	0	0	0	0	0	0	0	0	0	0	0	0
2016-03-04 5	25	2	4	3	3	0	2	0	0	1	0	0	0	0	1	1	0	0	0	0	0	0	0	0	0	0	0	0	0	0	1	0	0	0	0	0	0	0	1	0	0	0	1	0	0	0	0	0	0
2016-03-04 6	61	24	21	19	17	2	9	3	2	2	4	1	0	0	0	0	0	0	2	0	1	0	1	0	0	0	1	0	0	0	2	0	1	0	0	0	0	0	0	1	0	0	0	1	1	0	0	0	0
2016-03-04 7	155	40	33	41	39	2	12	3	6	2	10	1	6	0	2	0	2	0	0	1	1	0	2	1	0	0	2	0	1	1	3	1	2	0	0	1	0	0	0	2	0	0	1	0	0	0	1	0	0
2016-03-04 8	229	35	44	74	47	2	20	11	11	2	7	3	7	0	4	1	3	5	0	0	3	1	3	1	0	0	2	0	0	3	0	4	0	0	0	3	0	0	5	1	1	0	0	0	4	0	1	0	0
2016-03-04 9	101	27	13	31	17	6	3	12	2	0	5	2	3	0	1	0	3	0	1	0	1	1	2	0	1	0	4	1	0	1	1	2	1	1	0	0	1	0	1	0	0	1	0	0	1	0	0	0	0
2016-03-04 10	40	31	15	11	11	1	7	6	1	1	5	1	1	1	2	1	2	1	0	0	1	1	0	0	0	1	1	0	0	1	0	0	0	0	0	0	0	0	1	0	0	0	0	0	1	0	0	0	0
2016-03-04 11	53	12	19	14	11	2	9	8	7	0	2	0	1	0	0	1	2	2	1	1	0	1	0	0	1	0	1	0	0	2	1	0	0	0	0	0	0	0	1	1	0	0	0	0	0	1	0	0	0
2016-03-04 12	77	21	25	21	19	3	5	5	2	0	2	1	0	0	3	2	3	2	1	1	0	0	0	1	2	0	1	1	0	0	0	0	0	0	0	1	1	0	1	0	0	0	0	0	0	0	0	0	0
2016-03-04 13	79	9	18	16	17	6	6	6	6	0	3	1	1	1	0	0	0	1	2	0	0	2	2	1	0	0	2	0	1	0	2	1	2	1	0	0	3	0	0	1	0	0	0	0	1	0	1	0	0
2016-03-04 14	71	15	17	13	22	4	1	13	5	1	1	0	0	0	0	1	3	0	1	0	0	0	1	1	1	0	1	0	0	0	0	1	2	1	0	0	2	0	1	0	1	0	1	0	0	0	0	0	0
2016-03-04 15	82	20	24	35	24	6	5	9	2	3	3	2	2	3	1	3	1	2	2	2	0	1	3	0	0	0	1	0	1	1	0	0	1	0	0	0	0	0	1	0	0	0	0	1	1	1	0	1	0
2016-03-04 16	182	42	52	33	53	16	3	6	5	15	2	1	2	3	0	1	2	3	2	3	1	4	0	0	3	2	1	3	3	2	1	1	2	0	0	0	0	0	1	3	0	0	1	0	0	0	1	0	2
2016-03-04 17	216	58	47	44	58	33	8	13	13	6	8	6	3	6	4	2	5	2	4	2	1	3	4	2	0	0	2	1	4	2	2	1	2	1	0	0	0	1	1	3	0	0	1	2	0	2	0	1	0
2016-03-04 18	94	41	20	30	24	13	5	9	10	6	2	5	2	1	1	2	0	3	0	1	1	5	3	0	1	1	3	2	0	1	1	0	0	0	0	0	0	2	0	0	1	0	0	0	0	1	1	1	1
2016-03-04 19	57	36	16	7	7	6	4	7	5	4	2	0	4	1	2	4	0	0	0	1	0	0	0	1	0	2	1	0	0	0	1	1	0	0	0	0	0	0	0	0	0	0	0	1	0	0	0	1	0
2016-03-04 20	49	19	10	0	5	3	3	5	3	3	1	1	5	0	1	0	0	0	0	0	0	0	0	1	0	1	0	1	0	1	1	0	0	1	0	0	0	0	0	1	0	0	0	0	0	0	0	0	0
2016-03-04 21	28	13	8	2	3	2	1	6	3	3	2	1	4	0	0	1	0	2	2	0	0	0	0	0	2	0	0	0	0	1	0	0	0	0	0	0	0	1	0	0	0	0	0	0	0	0	0	0	0
2016-03-04 22	8	4	1	0	1	1	0	1	3	0	0	1	0	0	0	0	2	0	2	2	0	0	0	1	0	0	0	0	0	0	0	0	0	0	0	0	0	0	0	0	0	0	0	0	0	0	0	1	0
2016-03-04 23	6	6	4	1	0	1	0	0	0	2	1	0	0	0	0	1	2	0	2	0	0	1	0	0	0	0	0	0	0	0	0	0	0	1	0	0	0	1	0	0	0	0	0	0	0	0	0	0	0
2016-03-05 0	9	6	2	1	3	0	0	1	2	0	1	1	0	0	0	2	0	0	0	0	0	1	0	0	1	1	0	0	1	0	0	0	0	1	0	0	0	1	0	1	0	0	0	0	0	0	0	0	0
2016-03-05 1	4	2	1	1	0	0	0	1	0	1	0	0	0	0	1	0	0	0	0	0	0	0	0	0	0	0	0	0	0	0	0	0	0	0	0	0	0	0	0	0	0	0	0	0	0	0	0	0	0
2016-03-05 2	3	2	0	1	1	0	0	0	0	0	0	1	0	0	0	0	1	0	0	0	0	0	0	0	0	0	0	0	0	0	0	0	0	0	0	0	0	0	0	0	0	0	0	0	0	0	0	0	0
2016-03-05 3	0	2	1	1	0	0	0	0	0	1	0	0	0	0	0	0	0	0	0	0	0	0	0	0	0	0	0	0	0	0	0	0	0	0	0	0	0	0	0	0	0	0	0	0	0	0	0	0	0
2016-03-05 4	0	1	0	0	0	0	1	0	0	0	0	0	0	0	0	0	0	0	0	0	0	0	0	0	0	0	0	0	0	0	0	0	0	0	0	0	0	0	0	0	0	0	0	0	0	0	0	0	0
2016-03-05 5	4	1	0	2	1	0	1	1	0	0	0	0	0	0	0	0	0	0	0	0	0	0	0	0	0	0	1	0	0	0	0	0	0	0	0	0	1	0	1	0	0	0	0	0	0	0	0	0	0
2016-03-05 6	5	3	6	1	1	0	2	0	0	0	1	0	1	0	0	1	0	1	0	0	0	0	1	0	0	0	0	0	0	0	1	0	0	0	0	0	0	0	0	0	0	0	0	0	0	0	0	0	0
2016-03-05 7	17	10	4	1	2	3	0	0	0	1	0	0	0	0	0	0	0	0	1	0	0	0	1	0	0	0	0	0	0	0	2	0	0	0	0	0	0	0	1	0	0	2	1	1	0	0	0	1	0
2016-03-05 8	29	22	6	12	6	8	5	1	3	0	1	1	1	0	0	1	0	1	1	1	1	0	0	1	0	0	1	0	0	0	0	0	0	0	0	0	0	0	0	1	0	0	0	1	0	0	0	0	0
2016-03-05 9	50	30	8	5	6	4	12	1	2	2	2	0	1	1	2	2	0	1	3	0	0	1	0	0	1	1	0	2	1	0	0	0	2	0	0	1	0	0	0	0	0	0	0	0	0	0	0	0	0
2016-03-05 10	59	38	23	4	6	9	4	5	8	3	4	1	1	0	2	1	2	3	1	1	0	0	4	2	0	0	0	2	1	0	2	0	0	1	0	1	2	1	2	0	1	1	0	1	0	0	0	0	0
2016-03-05 11	76	55	14	12	4	4	4	7	10	2	5	1	0	1	1	2	1	2	2	3	0	1	0	3	1	0	1	0	1	0	0	2	1	0	0	0	2	0	0	1	1	0	0	1	0	0	0	0	1
2016-03-05 12	51	48	11	8	7	2	9	15	3	1	5	0	0	0	0	0	3	1	0	5	0	0	1	3	1	1	2	0	1	2	2	1	0	2	0	1	3	0	0	0	0	0	1	0	0	1	0	0	0
2016-03-05 13	58	45	14	17	11	13	5	11	6	3	2	1	0	0	3	1	1	1	0	1	0	0	1	0	1	1	1	2	2	0	1	0	1	0	0	0	0	0	0	1	1	0	0	0	1	0	1	1	0
2016-03-05 14	52	41	16	4	6	5	5	10	5	5	3	2	0	0	1	1	0	0	2	2	0	1	3	1	2	0	1	2	0	0	0	1	0	0	0	0	3	1	0	1	0	2	0	1	0	0	0	1	0
2016-03-05 15	58	42	15	9	10	2	11	4	5	6	2	3	0	1	4	2	0	2	1	2	0	3	1	2	4	0	1	0	0	0	0	1	1	0	0	2	3	0	0	0	0	1	0	0	0	0	0	0	0
2016-03-05 16	67	37	15	4	7	4	14	5	2	5	4	2	0	0	0	1	0	0	2	2	0	0	3	0	0	0	0	0	1	0	0	0	1	0	0	1	0	0	1	0	0	0	0	0	0	0	0	0	0
2016-03-05 17	50	25	13	3	13	6	4	8	8	2	0	1	1	0	2	1	4	0	0	1	0	0	3	2	0	0	0	0	1	0	0	1	0	2	0	0	0	0	0	0	0	0	0	0	0	0	0	0	0
2016-03-05 18	46	26	10	2	2	2	5	3	5	3	3	2	0	1	1	1	1	4	1	0	1	1	0	1	1	1	1	0	0	0	0	0	1	0	0	0	0	0	2	1	0	0	0	0	0	1	1	0	0
2016-03-05 19	37	22	10	4	5	2	4	2	3	4	0	0	1	1	2	1	0	1	1	3	0	0	0	0	0	2	1	0	3	2	1	0	0	0	0	0	0	0	1	0	0	0	0	0	0	0	0	0	0
2016-03-05 20	20	13	11	2	4	3	0	2	3	4	0	2	0	0	0	0	2	4	0	0	0	2	0	0	0	0	0	0	0	0	0	0	0	0	0	0	0	0	0	0	0	0	0	0	0	0	0	0	0
2016-03-05 21	19	11	7	4	4	2	0	3	0	0	0	0	0	0	1	0	1	0	1	3	0	0	0	0	0	1	0	0	0	0	0	0	1	0	0	0	0	0	1	0	0	0	0	0	0	0	0	0	0
2016-03-05 22	22	13	2	2	7	3	1	2	2	0	1	0	0	0	1	1	0	0	0	3	0	0	0	1	0	0	0	1	0	0	0	0	0	0	0	1	0	1	0	0	0	0	0	0	0	0	0	0	0
2016-03-05 23	8	4	2	1	2	2	4	4	2	0	0	1	0	0	1	2	1	0	0	1	0	0	0	0	0	1	0	0	0	0	0	0	0	0	0	0	1	0	0	0	0	0	0	0	0	0	0	0	0
2016-03-06 0	15	9	6	2	1	1	7	3	3	1	1	1	0	0	0	5	0	0	0	0	0	1	0	0	0	1	0	0	0	0	0	0	1	0	0	0	0	0	1	1	0	0	0	1	0	0	0	0	0
2016-03-06 1	4	10	1	0	0	1	1	1	0	1	2	0	0	0	0	0	1	0	0	0	0	1	2	0	0	0	0	0	0	0	0	0	0	0	0	0	0	0	0	0	0	0	0	0	0	0	0	0	0
2016-03-06 2	5	4	0	2	0	1	0	1	0	0	1	0	1	0	0	1	1	1	0	0	0	1	0	0	0	0	0	0	0	0	0	0	0	0	0	1	0	0	0	0	0	0	0	0	0	0	0	0	0
2016-03-06 3	7	4	2	0	0	0	2	0	1	0	0	0	0	0	1	0	0	0	0	0	0	0	0	0	1	0	0	0	0	0	0	0	0	0	0	0	0	0	0	0	0	0	0	0	0	0	0	0	0
2016-03-06 4	1	2	0	0	0	1	1	0	0	0	0	0	0	0	0	0	0	0	0	0	0	0	0	0	0	0	0	0	0	0	0	0	0	0	0	0	0	0	0	0	0	0	0	0	0	0	0	0	0
2016-03-06 5	2	0	2	1	0	0	1	1	0	0	0	0	0	0	0	0	0	0	0	0	0	0	0	0	0	0	0	0	0	0	0	0	0	0	0	0	0	0	0	0	0	0	0	0	0	0	0	0	0
2016-03-06 6	3	5	2	0	1	4	2	0	0	0	1	0	0	0	0	0	0	0	1	0	0	0	0	0	0	0	0	0	0	0	0	0	0	0	0	0	0	0	0	0	0	0	0	0	0	0	0	0	0
2016-03-06 7	11	10	4	0	0	5	1	1	1	0	1	0	0	0	0	0	0	0	0	0	0	0	0	0	0	0	0	0	0	0	0	0	0	0	0	0	2	0	0	0	0	0	0	0	0	0	0	1	0
2016-03-06 8	24	22	3	0	1	3	5	2	2	0	0	2	1	0	1	1	0	1	0	2	0	0	1	0	1	0	0	1	1	0	0	0	0	0	0	0	0	0	1	0	0	0	1	0	0	0	0	0	0
2016-03-06 9	31	30	13	5	10	10	10	4	1	1	1	1	0	0	1	2	0	3	1	1	1	0	0	2	0	0	0	1	0	0	0	1	0	0	0	1	0	0	0	0	0	0	0	0	0	0	0	0	0
2016-03-06 10	63	46	16	11	4	19	14	4	3	3	3	0	2	0	1	1	1	1	3	2	3	1	1	1	0	1	2	1	0	0	0	1	0	0	0	1	1	1	0	0	0	0	0	0	0	0	0	0	1
2016-03-06 11	66	58	17	7	5	10	21	11	6	4	8	3	2	0	1	0	3	0	0	0	1	2	1	3	1	4	0	2	0	0	0	1	0	2	0	1	1	0	0	0	0	0	0	0	0	0	2	0	0
2016-03-06 12	73	66	12	11	7	9	12	7	11	2	2	3	4	4	3	5	4	4	1	0	2	3	2	1	1	5	4	2	1	0	0	0	1	2	0	2	3	2	0	1	0	2	2	1	0	0	2	0	1
2016-03-06 13	80	58	22	10	8	10	19	9	6	5	6	1	1	3	1	4	2	1	3	5	1	4	4	0	1	1	0	1	2	0	0	1	0	0	0	0	4	0	0	0	4	1	0	1	0	0	0	0	0
2016-03-06 14	64	72	22	10	11	19	19	6	10	7	6	8	1	2	3	1	2	3	2	4	1	2	5	1	2	1	0	1	2	0	0	0	1	2	0	0	4	1	1	1	0	5	0	0	0	0	1	1	1
2016-03-06 15	70	60	27	12	18	16	14	18	20	6	4	6	1	3	2	4	0	5	6	4	2	0	3	0	0	1	2	1	3	0	0	0	0	0	0	0	0	0	0	0	3	1	0	0	0	0	1	0	0
2016-03-06 16	89	79	29	8	16	13	17	9	6	2	3	3	3	1	1	4	1	1	6	5	2	3	2	6	0	2	1	2	1	0	0	0	2	3	0	0	0	0	1	0	2	0	0	1	1	0	0	0	0
2016-03-06 17	66	80	11	7	13	13	20	12	8	6	5	4	0	0	2	1	2	0	1	3	0	1	0	0	0	2	0	2	1	1	0	0	3	3	0	0	0	0	0	0	2	0	1	0	0	0	0	0	1
2016-03-06 18	57	50	9	3	10	13	13	11	4	4	2	0	4	0	1	3	3	2	2	2	1	4	0	3	4	4	0	0	0	1	1	2	0	0	0	0	1	0	0	0	0	0	0	0	0	0	1	1	0
2016-03-06 19	42	23	10	1	3	4	2	2	4	2	2	1	4	1	2	2	3	2	0	0	0	0	0	0	1	1	0	7	2	0	0	1	0	1	0	0	0	0	0	0	1	0	0	0	0	0	0	1	0
2016-03-06 20	29	26	12	10	3	3	8	3	3	0	0	0	0	0	0	0	2	0	0	0	0	0	0	1	0	0	0	0	3	1	0	1	0	2	0	0	0	0	0	0	0	0	0	0	0	0	0	0	0
2016-03-06 21	13	10	6	2	0	2	1	1	3	2	0	0	1	0	0	0	0	0	0	0	0	1	0	0	0	1	0	0	0	1	0	0	0	0	0	0	0	0	0	0	0	0	1	0	0	0	0	0	0
2016-03-06 22	17	10	1	1	5	2	3	5	0	0	0	0	0	0	0	1	1	0	0	1	0	0	0	0	0	0	0	0	0	1	0	0	0	0	0	1	0	0	0	0	0	0	0	0	0	0	0	0	0
2016-03-06 23	5	4	3	0	0	1	1	2	1	1	0	0	1	0	0	1	0	0	0	0	0	1	0	0	1	0	0	0	1	0	0	2	0	0	0	0	0	0	0	0	0	0	0	0	0	0	0	0	0
2016-03-07 0	3	4	0	0	0	1	0	0	1	0	1	0	1	0	2	0	0	0	0	0	0	0	0	0	0	0	0	0	0	0	0	0	0	0	0	0	0	0	0	1	0	0	0	0	0	0	0	0	0
2016-03-07 1	0	0	0	2	1	1	0	1	0	0	0	1	0	0	0	0	2	0	1	1	0	0	0	0	0	0	0	0	0	1	0	0	0	0	0	0	0	0	0	0	0	0	0	0	0	0	0	0	0
2016-03-07 2	2	1	1	0	0	0	0	0	0	0	0	0	0	0	0	1	0	0	1	0	0	0	0	0	0	0	0	0	0	0	0	0	0	0	0	0	0	0	0	0	0	0	0	0	0	0	0	0	0
2016-03-07 3	1	1	0	1	0	0	0	0	0	0	0	1	0	0	0	0	0	1	0	0	0	0	0	0	0	0	0	0	0	0	0	0	0	0	0	0	0	0	0	0	0	0	0	0	0	0	0	0	0
2016-03-07 4	0	1	1	1	0	0	2	1	0	0	0	0	0	0	0	1	0	0	0	0	0	0	0	0	0	0	0	1	0	0	0	0	0	0	0	0	0	0	0	0	0	0	1	0	0	0	0	0	1
2016-03-07 5	28	7	7	6	2	2	0	1	0	0	0	0	0	0	1	0	0	0	0	0	0	0	0	0	0	0	0	0	0	0	0	0	0	0	0	0	0	0	0	0	0	0	1	0	1	0	0	0	0
2016-03-07 6	97	35	26	29	31	0	20	4	4	0	4	0	0	0	0	1	1	1	1	0	0	1	1	0	0	0	2	0	1	0	1	0	1	2	0	1	1	0	0	1	1	0	0	1	0	0	2	0	0
2016-03-07 7	242	68	46	63	46	5	32	4	9	1	15	3	8	0	1	0	3	3	2	3	5	1	2	1	1	0	3	0	0	2	5	4	3	0	0	2	3	0	2	2	1	1	2	0	1	1	0	0	0
2016-03-07 8	309	62	42	96	78	8	34	19	13	3	17	3	6	0	9	1	1	3	2	1	10	1	2	1	0	2	2	2	1	2	3	2	2	1	0	2	2	0	6	0	1	1	0	0	4	3	4	1	0
2016-03-07 9	135	35	26	28	15	3	11	14	3	0	8	1	3	1	2	0	5	4	0	0	1	0	2	1	0	0	2	0	1	1	0	2	0	0	0	2	1	0	2	1	1	0	0	0	2	0	2	0	0
2016-03-07 10	55	19	23	17	11	0	13	9	4	0	2	0	1	0	2	0	1	1	0	0	1	0	0	0	0	0	1	0	0	3	0	1	0	1	0	0	0	1	1	0	1	0	0	0	0	1	0	0	0
2016-03-07 11	58	17	23	17	25	3	3	6	3	2	0	1	1	1	0	1	6	2	0	1	0	1	1	0	0	0	1	0	1	0	0	1	0	0	0	0	0	0	0	0	1	0	0	1	0	0	0	0	0
2016-03-07 12	75	21	20	18	24	8	6	8	4	0	4	0	0	1	0	2	3	2	0	1	1	0	0	0	0	0	0	1	1	1	0	0	0	0	0	0	1	0	0	1	0	0	1	0	0	0	0	0	0
2016-03-07 13	81	26	26	20	15	4	2	12	3	2	1	1	1	1	0	0	3	1	1	0	2	1	1	0	2	2	1	0	0	2	0	0	1	0	0	0	2	1	2	0	0	1	0	0	0	0	1	0	0
2016-03-07 14	65	30	18	17	24	10	4	9	4	3	2	1	1	2	1	0	0	1	3	1	1	1	1	2	0	0	2	2	0	1	0	0	0	1	0	1	4	1	1	1	2	0	0	1	1	0	0	0	1
2016-03-07 15	111	39	45	21	38	13	6	14	8	2	3	2	2	1	2	0	3	2	4	2	1	4	2	3	1	0	0	0	2	0	2	1	2	2	0	1	4	0	1	0	0	1	0	0	0	0	0	1	0
2016-03-07 16	271	61	64	60	62	29	7	15	9	10	5	3	2	12	2	1	1	4	2	4	2	3	3	3	1	1	2	2	2	2	6	1	1	2	0	0	0	3	3	1	1	0	0	0	0	1	0	0	3
2016-03-07 17	415	122	95	80	113	69	13	11	22	31	4	9	4	11	7	6	4	4	5	7	1	4	4	2	2	4	0	1	1	6	2	0	4	2	0	1	2	2	0	3	0	1	1	3	1	2	0	3	1
2016-03-07 18	219	103	66	40	41	49	17	19	23	15	3	6	10	3	5	3	6	4	2	2	0	1	0	2	5	2	0	4	2	1	2	1	7	1	0	0	0	1	0	4	2	0	1	2	0	0	0	1	0
2016-03-07 19	127	74	30	20	12	23	6	7	8	13	6	2	4	1	1	5	0	4	1	2	0	1	0	3	4	4	1	2	3	3	1	0	1	2	0	0	0	3	0	0	0	0	1	0	0	0	0	1	0
2016-03-07 20	67	45	19	9	7	18	9	4	5	10	1	2	6	1	2	1	0	1	2	2	0	1	2	2	3	3	0	1	2	2	1	0	3	0	0	0	0	0	0	1	0	0	0	0	0	1	0	1	0
2016-03-07 21	50	33	8	2	6	9	8	9	2	5	6	2	2	0	2	3	0	1	2	0	0	1	2	0	1	1	0	0	1	0	3	0	1	1	0	1	0	1	1	1	0	0	0	0	0	0	0	0	0
2016-03-07 22	23	15	9	2	2	7	2	4	3	2	3	0	1	0	1	3	0	0	1	1	1	0	1	3	1	0	0	0	0	2	0	0	0	0	0	0	0	0	0	1	0	0	0	0	0	0	0	1	0
2016-03-07 23	12	12	4	1	0	5	0	5	1	1	0	0	1	1	0	1	0	0	2	0	0	0	0	0	1	0	0	0	0	0	0	1	0	0	0	1	1	0	0	0	0	0	0	0	0	0	0	0	0
2016-03-08 0	5	9	2	1	2	0	0	1	1	0	2	0	0	0	1	1	2	0	0	0	0	1	0	0	0	1	0	0	0	0	0	0	0	1	0	0	0	0	0	0	0	0	0	0	0	0	0	0	0
2016-03-08 1	3	0	0	1	0	0	0	0	1	2	0	0	0	0	0	0	0	0	0	0	0	0	0	0	0	1	0	0	0	0	0	0	0	0	0	0	0	0	0	0	0	0	0	0	0	0	0	0	0
2016-03-08 2	0	1	2	1	1	0	0	0	1	1	0	0	0	0	0	0	0	0	0	0	0	0	0	0	0	0	0	0	0	0	0	0	0	0	0	0	0	0	0	0	0	0	0	0	0	0	0	0	0
2016-03-08 3	0	1	0	1	0	0	0	1	0	0	0	0	0	0	0	0	0	0	0	0	0	0	0	0	0	0	0	0	0	0	0	0	0	0	0	0	0	0	0	0	0	0	0	0	0	0	0	0	0
2016-03-08 4	8	0	0	2	0	0	2	1	0	0	0	0	0	0	0	0	0	1	0	0	1	0	0	0	0	0	0	1	0	0	0	0	0	0	0	0	0	0	0	0	0	0	0	0	0	0	0	0	1
2016-03-08 5	31	9	5	9	3	4	3	3	0	0	0	0	0	0	4	1	0	0	0	0	1	0	0	1	0	0	0	0	0	0	1	0	0	0	0	0	0	0	0	0	0	0	2	0	1	0	0	0	0
2016-03-08 6	111	41	27	32	39	3	16	3	5	3	4	3	4	0	1	0	0	0	3	0	2	1	2	0	0	0	4	0	1	0	1	2	3	0	0	3	2	0	2	1	0	0	0	0	1	0	0	0	0
2016-03-08 7	314	66	73	76	70	11	48	6	13	2	17	4	7	1	5	1	4	6	1	4	7	5	4	0	2	2	5	0	2	1	9	3	6	0	0	2	3	1	3	4	2	3	3	4	2	1	6	0	0
2016-03-08 8	372	72	72	107	98	6	61	23	16	1	26	5	4	0	5	2	3	4	2	2	11	1	5	0	0	2	4	1	1	0	2	3	0	1	0	5	4	1	5	1	1	0	0	0	3	0	1	0	1
2016-03-08 9	133	27	22	52	21	3	21	17	10	3	16	2	4	0	3	1	3	2	1	1	2	1	1	1	1	0	2	2	2	1	0	1	1	1	0	1	1	0	1	0	0	0	0	1	1	0	3	0	0
2016-03-08 10	52	28	21	15	16	2	9	11	5	4	4	1	2	2	0	2	2	1	0	2	0	0	0	0	1	1	4	0	2	0	1	0	0	1	0	2	0	0	0	0	2	0	0	0	0	0	0	0	0
2016-03-08 11	85	30	39	23	20	7	2	10	4	1	4	2	1	1	2	1	2	2	2	2	3	2	2	0	2	0	1	1	0	2	0	3	1	0	0	0	0	1	0	0	0	1	0	0	0	0	0	0	0
2016-03-08 12	128	37	32	31	36	11	7	18	6	1	5	1	1	3	4	2	2	2	4	1	2	1	0	0	0	0	4	2	0	0	0	0	0	0	0	0	4	2	0	0	3	3	0	1	0	0	0	0	0
2016-03-08 13	104	52	47	32	21	8	8	17	3	4	2	1	2	5	3	3	5	5	2	2	1	1	1	2	4	0	1	1	2	2	1	1	2	0	0	2	4	0	0	1	4	1	0	0	0	0	1	1	0
2016-03-08 14	78	43	25	26	32	7	6	6	4	4	3	0	2	0	1	0	0	1	2	2	0	0	0	2	1	0	0	2	2	1	1	0	1	1	0	0	0	0	1	0	0	0	0	1	0	0	0	1	1
2016-03-08 15	119	48	47	33	39	13	10	14	4	3	2	0	2	6	4	2	1	3	3	2	1	1	1	1	2	1	1	1	0	1	0	1	1	0	0	1	0	0	1	2	0	1	1	0	0	3	0	0	0
2016-03-08 16	303	76	74	63	88	48	8	25	10	17	5	2	7	11	7	4	3	3	3	1	1	4	5	4	6	2	6	3	1	5	1	2	2	1	0	1	1	3	1	3	3	1	1	1	0	2	0	2	0
2016-03-08 17	431	147	82	90	83	117	19	21	31	43	4	4	8	25	6	9	2	13	9	3	2	4	11	2	3	5	2	4	2	2	5	3	6	2	0	0	1	4	1	6	1	2	0	1	0	0	0	6	3
2016-03-08 18	203	149	52	39	32	66	28	24	26	24	8	4	8	10	13	10	2	7	5	7	0	5	7	8	4	2	0	2	3	8	8	2	4	1	0	1	0	6	0	6	2	0	2	2	2	0	0	2	0
2016-03-08 19	135	87	38	21	29	22	24	6	10	19	8	6	6	2	3	8	2	3	3	4	1	3	2	6	4	5	3	1	1	2	0	0	3	0	0	1	0	1	1	3	1	0	3	0	0	0	0	2	0
2016-03-08 20	91	62	20	14	10	22	8	6	12	10	8	2	3	2	1	6	5	2	4	3	4	0	1	1	1	2	3	3	2	0	0	2	0	2	0	1	0	1	1	0	0	0	1	2	0	0	0	0	1
2016-03-08 21	59	54	16	4	3	9	13	7	12	5	6	2	1	1	4	5	3	1	2	2	1	3	4	0	4	0	0	1	3	1	1	0	0	0	0	1	1	1	0	0	0	0	0	0	0	0	0	0	0
2016-03-08 22	41	23	7	8	7	11	4	3	4	5	1	1	2	1	1	4	0	2	1	2	0	1	0	0	0	0	0	0	1	1	0	0	0	1	0	0	0	3	0	1	0	0	0	2	0	0	0	0	0
2016-03-08 23	11	14	5	0	0	2	5	1	1	0	0	0	3	0	1	1	0	1	1	0	0	1	1	3	1	0	0	0	0	0	0	0	0	1	0	0	0	0	0	0	0	0	0	0	0	0	0	0	0
2016-03-09 0	3	4	1	2	1	4	1	0	0	0	0	0	1	0	1	0	1	0	0	0	0	0	0	1	0	1	0	0	0	0	0	0	0	0	0	1	0	0	1	0	0	0	0	0	0	0	0	0	0
2016-03-09 1	2	1	2	1	0	0	0	0	0	1	0	1	0	0	0	0	1	0	0	0	0	0	0	0	0	1	0	0	0	0	0	0	0	0	0	0	0	0	0	0	0	0	0	0	0	0	0	0	0
2016-03-09 2	1	0	0	0	1	0	0	0	0	0	0	0	0	0	0	0	0	0	0	0	0	0	0	0	0	0	0	0	0	0	0	0	0	0	0	0	0	0	0	0	0	0	0	0	0	0	0	0	0
2016-03-09 3	0	0	0	0	0	1	0	1	0	1	0	0	0	0	0	0	0	1	0	0	0	0	0	0	0	0	0	0	0	0	0	0	0	0	0	0	0	0	0	0	0	0	0	0	0	0	0	0	0
2016-03-09 4	6	1	1	1	0	0	1	0	0	0	0	0	0	0	0	0	0	0	0	0	0	0	0	0	0	0	0	1	0	0	0	0	0	0	0	0	0	0	0	0	0	0	0	0	0	0	0	0	1
2016-03-09 5	44	15	5	7	8	3	7	1	0	0	0	0	0	0	1	1	0	0	0	1	0	1	1	2	0	0	1	0	0	0	2	0	0	0	0	1	0	0	0	0	0	0	1	0	0	0	0	0	0
2016-03-09 6	115	36	32	37	31	1	17	4	6	0	6	0	1	0	0	0	0	1	3	0	4	0	1	0	0	0	3	0	0	0	3	0	2	1	0	1	6	0	1	1	0	0	0	0	1	0	1	0	0
2016-03-09 7	296	68	66	59	52	6	33	10	14	2	20	7	8	0	5	4	1	2	2	1	7	0	1	0	0	2	4	1	1	0	5	7	5	0	0	2	2	1	1	1	1	2	0	0	1	0	2	0	0
2016-03-09 8	389	68	68	107	78	8	44	23	12	1	28	3	6	1	5	1	2	3	1	5	8	2	2	0	1	2	5	1	1	1	2	2	0	1	0	2	1	1	5	0	0	0	2	0	3	0	2	0	0
2016-03-09 9	150	35	36	41	29	5	16	10	4	1	11	3	2	2	1	1	4	2	1	0	4	1	1	0	0	2	1	2	3	4	1	0	1	0	0	2	0	0	1	0	2	1	1	0	2	0	3	0	0
2016-03-09 10	63	36	31	15	18	3	10	13	5	1	4	1	2	0	0	2	1	0	2	0	1	0	0	2	0	0	0	0	1	2	0	3	1	0	0	1	4	0	0	0	1	0	0	1	0	1	2	0	0
2016-03-09 11	92	30	36	23	17	9	10	4	5	1	6	2	3	0	0	2	5	1	0	2	1	1	1	0	0	0	2	0	0	0	0	1	1	1	0	0	3	0	0	1	0	0	0	1	1	0	0	0	1
2016-03-09 12	90	40	45	22	18	8	9	19	2	5	0	1	2	1	2	0	1	1	1	3	2	0	0	0	2	0	0	1	1	0	0	1	0	0	0	0	0	1	0	0	0	2	1	2	0	0	0	0	0
2016-03-09 13	93	27	16	16	24	4	4	11	6	1	1	3	1	0	1	4	3	1	1	1	0	3	1	0	1	0	3	0	0	0	0	1	1	0	0	0	1	0	0	0	3	0	0	0	0	0	0	0	0
2016-03-09 14	52	17	17	16	13	4	3	7	2	2	1	1	0	0	1	1	1	1	2	1	0	0	0	0	1	0	1	0	0	0	0	0	0	1	0	0	3	0	0	1	1	0	1	1	0	0	0	0	0
2016-03-09 15	102	26	47	27	37	8	3	5	2	5	3	2	0	2	2	1	4	3	1	3	0	1	0	0	3	0	0	2	0	1	0	0	2	1	0	1	0	0	0	1	0	2	1	1	2	0	0	1	1
2016-03-09 16	280	59	61	59	85	26	9	20	3	7	5	2	3	15	0	3	4	5	2	2	1	2	3	3	1	1	4	1	1	2	1	1	1	1	0	1	0	3	2	2	2	0	0	1	0	0	0	1	2
2016-03-09 17	433	133	101	85	92	88	6	25	22	37	5	2	5	14	6	7	2	7	6	4	0	5	4	1	3	4	1	1	3	8	3	2	1	1	0	2	0	5	0	4	2	0	3	2	2	2	0	4	2
2016-03-09 18	215	107	50	40	50	55	20	10	14	10	11	7	8	6	6	6	3	1	1	7	1	2	2	2	2	6	0	0	2	4	4	1	4	0	0	0	0	2	0	4	0	0	1	1	0	1	1	2	0
2016-03-09 19	99	71	36	15	17	24	9	5	11	12	4	1	3	2	3	5	0	2	3	4	0	3	2	1	3	1	1	1	0	4	2	2	0	1	0	0	0	2	0	1	0	1	0	2	0	0	0	0	0
2016-03-09 20	60	56	21	16	12	26	9	2	3	5	6	2	2	3	1	4	0	2	1	3	0	2	4	1	2	0	0	1	1	3	0	0	2	0	0	1	0	3	0	1	1	0	0	1	0	0	0	2	2
2016-03-09 21	53	46	7	10	7	17	9	3	4	8	0	4	0	2	3	2	0	2	2	2	0	0	1	2	1	1	1	1	2	0	2	0	0	1	0	0	1	0	0	0	0	0	0	1	0	0	0	2	0
2016-03-09 22	36	20	8	2	4	5	5	2	6	3	0	1	1	3	0	1	0	2	3	3	2	1	2	1	2	1	2	1	1	1	1	0	0	0	0	0	0	0	0	0	0	0	1	0	0	0	0	0	0
2016-03-09 23	18	14	2	5	0	4	3	2	5	1	3	1	0	0	0	3	2	0	0	0	0	2	1	0	0	0	0	0	0	0	0	1	0	0	0	0	0	0	0	0	0	0	2	1	0	0	0	0	1
2016-03-10 0	7	7	2	0	1	3	1	0	0	0	0	1	0	0	1	0	1	0	0	0	0	0	0	0	1	0	0	0	0	0	0	0	0	0	0	0	0	0	0	0	0	0	0	0	0	0	0	0	0
2016-03-10 1	1	6	2	1	0	2	0	0	2	1	1	0	0	0	0	2	0	0	0	0	0	0	0	0	0	0	0	0	0	0	0	1	0	0	0	0	0	0	0	0	0	0	0	0	0	0	0	0	0
2016-03-10 2	4	3	1	0	1	1	0	0	0	0	0	0	0	0	0	0	0	0	0	0	0	0	0	0	0	0	0	1	0	0	0	0	0	0	0	0	0	0	0	0	0	0	0	0	0	0	0	0	0
2016-03-10 3	2	0	0	1	0	0	0	0	0	0	0	0	0	0	0	0	0	1	0	0	0	0	0	0	0	0	0	0	0	0	0	1	0	0	0	0	0	0	0	0	0	0	0	0	0	0	0	0	0
2016-03-10 4	3	3	1	2	1	0	0	0	0	1	0	1	0	0	0	0	0	0	0	0	0	0	0	0	0	0	0	1	0	0	0	0	0	0	0	0	0	0	0	0	0	0	0	0	0	0	0	0	0
2016-03-10 5	27	6	4	6	7	2	4	2	1	0	0	0	0	0	2	1	0	0	1	0	0	0	0	2	0	0	0	0	1	0	0	0	0	0	0	0	0	0	1	0	0	0	1	0	1	0	0	0	0
2016-03-10 6	107	26	25	29	28	4	17	5	3	2	5	0	2	0	1	0	0	2	2	1	1	2	1	0	0	1	3	0	2	0	2	0	1	0	0	1	4	1	1	1	0	1	0	1	0	0	2	0	0
2016-03-10 7	242	59	55	61	61	8	35	9	8	2	18	6	15	0	2	1	1	2	3	3	3	0	1	0	3	3	5	0	1	0	3	3	4	0	0	3	2	1	0	2	0	0	0	1	2	1	5	1	0
2016-03-10 8	343	68	57	96	73	8	43	20	18	3	20	5	4	1	5	4	5	1	4	4	7	4	6	0	0	2	8	2	3	0	2	5	1	0	0	3	1	1	6	1	0	1	2	1	1	0	4	0	0
2016-03-10 9	124	25	30	38	22	4	15	16	5	2	8	5	2	0	1	1	6	2	3	1	3	1	3	0	1	0	4	0	0	3	1	0	1	1	0	1	3	0	2	0	0	0	1	1	0	0	0	0	0
2016-03-10 10	68	15	19	14	14	4	10	10	2	1	6	0	2	0	1	3	4	1	2	1	1	1	1	0	0	1	0	0	2	2	0	1	0	1	0	1	0	0	0	0	0	0	0	0	0	0	0	0	1
2016-03-10 11	90	22	28	17	19	4	7	10	3	2	4	1	2	0	1	1	3	0	1	3	1	0	0	0	0	0	1	0	1	1	0	0	0	0	0	0	2	0	0	0	0	1	1	0	0	0	1	0	0
2016-03-10 12	92	27	33	27	19	3	4	12	2	4	3	2	1	0	1	0	3	3	2	2	0	0	1	0	1	1	2	1	1	1	0	0	1	0	0	0	3	0	1	0	1	0	1	1	1	0	0	0	0
2016-03-10 13	94	24	29	22	24	3	3	11	4	1	3	3	2	0	0	2	1	1	0	2	1	0	0	1	1	1	0	0	0	0	1	0	1	1	0	0	0	0	0	0	2	0	1	0	0	0	1	0	0
2016-03-10 14	68	28	31	16	18	4	1	14	0	6	2	1	1	0	0	3	0	0	4	1	0	0	1	0	0	0	0	0	0	0	1	0	1	1	0	0	2	0	0	1	1	0	0	1	0	0	0	0	0
2016-03-10 15	89	22	40	29	33	13	5	8	5	3	1	1	1	1	0	1	1	2	0	3	0	0	1	1	2	0	1	0	0	1	1	0	4	1	0	0	2	0	1	1	2	0	0	0	0	1	0	0	1
2016-03-10 16	226	49	54	57	71	20	2	17	9	10	3	4	2	7	2	3	6	1	4	2	1	2	1	2	5	0	3	1	1	0	3	0	2	2	0	1	1	3	3	1	1	2	0	0	0	1	0	1	1
2016-03-10 17	389	90	63	86	86	49	13	15	13	27	2	2	10	6	7	5	3	8	3	3	0	4	4	2	6	1	2	3	4	3	1	1	3	1	0	0	2	1	1	2	0	1	0	2	1	1	0	1	0
2016-03-10 18	186	74	45	37	33	38	13	16	19	13	7	4	6	7	2	7	7	4	3	5	0	7	2	2	8	7	1	1	2	1	4	0	4	1	0	1	0	0	0	2	1	0	1	1	0	0	1	2	0
2016-03-10 19	110	50	23	8	19	22	5	6	19	6	1	3	6	2	2	0	3	4	2	2	0	2	2	2	3	3	0	1	3	3	1	0	0	5	0	0	1	1	1	1	0	0	1	1	0	0	0	1	0
2016-03-10 20	47	28	14	8	8	9	8	4	3	4	3	1	3	1	0	6	1	0	5	1	0	0	1	2	2	1	1	1	1	0	1	0	0	1	0	4	0	0	0	0	0	1	0	1	0	0	0	0	0
2016-03-10 21	39	25	12	6	3	13	4	2	5	5	5	0	5	0	3	1	1	0	1	4	0	0	2	1	1	0	2	0	0	2	0	0	0	2	0	0	0	1	0	0	0	0	1	0	0	0	0	0	0
2016-03-10 22	26	22	5	4	4	1	0	3	2	1	2	0	1	0	2	1	2	3	1	1	0	0	1	1	0	1	1	0	0	0	3	1	0	2	0	0	0	0	0	0	0	0	0	0	0	0	0	1	0
2016-03-10 23	12	18	7	1	2	5	0	1	1	1	0	1	2	0	1	0	1	0	0	0	0	0	0	0	0	1	0	1	0	0	0	0	0	2	0	0	0	1	2	0	0	0	0	0	1	0	0	0	0
2016-03-11 0	7	2	3	0	4	1	0	0	1	2	1	1	0	0	2	1	0	0	0	0	0	0	0	1	0	0	0	0	0	0	0	0	0	0	0	0	0	0	0	1	0	0	0	0	0	0	0	0	0
2016-03-11 1	3	2	0	1	0	1	0	0	3	0	0	1	0	0	0	0	1	0	0	0	0	0	0	0	0	0	0	0	0	0	0	0	0	0	0	0	0	0	0	0	0	0	0	0	0	0	0	0	0
2016-03-11 2	0	1	0	1	0	0	0	0	1	0	0	0	0	0	0	0	0	0	0	0	0	0	0	0	0	0	0	0	0	0	0	0	0	0	0	0	0	0	0	0	0	0	0	0	0	0	0	0	0
2016-03-11 3	0	1	0	1	0	0	0	0	0	0	0	0	0	0	0	0	1	0	0	0	0	0	0	0	0	1	0	0	0	0	0	1	0	0	0	0	0	0	0	0	0	0	0	0	0	0	0	0	0
2016-03-11 4	12	3	1	1	0	0	1	0	0	0	0	0	0	0	0	0	0	0	0	0	0	0	0	0	0	0	1	2	0	0	0	0	0	0	0	0	0	0	0	0	0	0	0	0	0	0	0	0	0
2016-03-11 5	34	10	8	7	6	4	3	2	0	1	0	0	0	0	2	2	0	0	0	0	1	0	0	0	0	0	1	1	0	0	0	0	0	0	0	0	0	0	1	0	0	0	2	0	0	0	0	0	0
2016-03-11 6	90	33	22	25	17	1	12	4	3	1	4	1	1	0	0	0	0	2	1	0	2	3	1	0	1	0	1	0	1	0	1	0	0	2	0	0	2	0	0	1	0	0	0	1	0	0	1	0	0
2016-03-11 7	258	60	61	63	64	9	30	7	11	2	16	5	10	0	5	1	2	4	2	1	4	1	1	1	2	2	4	0	2	1	4	3	5	0	0	3	6	1	0	1	0	1	0	2	3	0	0	0	0
2016-03-11 8	297	77	53	81	70	4	38	10	23	2	10	3	9	1	4	1	2	6	3	2	2	2	4	0	0	3	8	4	1	1	2	5	0	3	0	3	1	1	6	1	1	0	1	0	2	0	2	1	0
2016-03-11 9	125	27	28	50	19	8	8	6	6	1	10	2	1	0	1	1	1	2	2	0	1	0	0	0	1	1	3	0	1	1	0	4	0	1	0	1	1	0	4	0	0	0	0	0	1	0	0	0	0
2016-03-11 10	63	17	22	15	21	4	6	5	7	6	1	0	4	1	2	1	1	2	3	2	2	0	1	1	0	2	1	1	0	0	0	2	1	0	0	1	0	0	0	0	0	0	1	0	0	0	1	0	0
2016-03-11 11	89	27	33	21	18	7	7	8	7	1	2	4	1	0	1	0	3	1	0	1	3	3	1	2	0	1	2	0	1	1	1	0	2	1	0	0	0	1	0	0	0	0	1	1	1	0	0	0	0
2016-03-11 12	114	38	46	31	26	6	8	8	3	1	2	2	3	1	0	0	4	2	2	1	3	5	0	0	2	0	2	0	2	3	2	1	1	0	0	0	0	2	0	0	1	1	0	1	0	0	0	0	0
2016-03-11 13	101	30	28	27	28	9	8	12	4	2	1	0	2	3	1	3	4	2	2	1	2	1	1	0	1	2	2	2	0	1	0	0	1	0	0	0	2	2	0	0	2	1	0	0	1	0	2	0	0
2016-03-11 14	78	28	45	23	22	7	9	9	1	3	5	3	3	0	2	0	3	1	1	0	0	1	2	0	1	0	0	1	2	1	0	1	0	1	0	1	1	1	0	0	0	0	1	2	0	0	1	0	0
2016-03-11 15	134	40	43	40	48	11	8	12	14	7	5	0	2	4	1	2	0	0	2	1	1	0	0	0	3	0	2	1	1	0	1	0	1	2	0	1	1	0	3	2	3	0	0	1	0	0	1	1	0
2016-03-11 16	269	67	82	72	84	31	8	12	5	9	7	1	3	5	1	4	5	1	3	0	3	3	3	0	5	1	6	2	1	7	1	3	1	2	0	1	0	5	2	1	0	2	2	1	0	0	1	1	0
2016-03-11 17	349	118	81	52	80	48	10	12	17	18	10	8	7	6	6	5	2	3	7	4	2	5	3	2	2	3	1	0	3	6	1	1	7	2	0	1	1	4	1	3	1	1	1	1	0	1	0	5	1
2016-03-11 18	158	74	35	32	36	24	6	6	12	11	10	4	10	2	4	2	7	5	3	3	1	1	2	0	6	2	2	2	3	2	1	2	5	1	0	1	0	1	1	0	0	0	0	0	0	0	0	1	1
2016-03-11 19	89	52	26	20	17	12	7	5	4	12	5	3	5	1	4	0	0	0	0	2	0	1	0	2	3	2	0	0	0	0	2	0	1	2	0	0	0	3	0	2	0	1	0	0	0	0	0	1	0
2016-03-11 20	39	34	12	6	8	6	4	8	5	3	4	2	2	0	0	0	3	5	2	0	0	2	2	1	3	0	0	0	1	1	1	0	2	1	0	0	0	2	0	1	0	0	0	0	0	0	0	1	0
2016-03-11 21	32	24	15	7	7	6	2	6	5	3	3	1	0	0	1	0	1	0	0	4	0	0	5	0	3	3	1	0	0	2	3	0	0	1	0	1	0	0	0	0	0	0	0	0	1	0	0	0	0
2016-03-11 22	27	22	3	3	0	5	2	3	0	1	3	0	1	0	2	0	1	0	3	0	0	0	0	0	1	0	0	0	2	1	0	0	0	2	0	0	0	0	0	2	0	1	0	0	0	0	0	0	0
2016-03-11 23	20	13	5	0	4	4	3	1	1	1	2	1	0	0	1	2	1	0	1	3	1	0	1	1	1	2	0	0	3	0	0	0	1	0	0	2	0	0	0	0	0	0	0	0	0	0	0	0	0
2016-03-12 0	18	6	2	2	2	1	2	1	0	2	1	1	1	0	0	0	0	0	0	0	0	0	0	0	0	0	0	0	0	0	0	0	1	0	0	0	0	0	0	0	0	0	0	0	0	0	0	0	0
2016-03-12 1	9	8	1	1	0	4	0	0	2	0	1	1	0	0	1	1	0	0	0	0	0	1	1	0	0	3	0	0	0	0	0	0	0	0	0	0	0	0	0	0	0	0	0	0	0	0	0	0	0
2016-03-12 2	0	3	1	1	0	0	1	3	0	0	0	0	0	0	0	0	0	1	0	0	0	1	0	0	0	0	0	1	0	0	0	0	0	0	0	0	0	0	0	0	0	0	0	0	0	0	0	0	0
2016-03-12 3	0	1	0	0	0	0	0	0	0	1	1	0	0	0	0	0	1	0	1	0	0	0	0	0	0	0	0	0	0	0	0	0	0	0	0	0	0	0	0	0	0	0	0	0	0	0	0	0	0
2016-03-12 4	1	0	0	0	0	0	0	0	0	0	0	0	0	0	0	1	0	0	1	0	0	0	0	0	0	0	1	0	0	0	0	0	0	0	0	0	0	0	0	0	0	0	0	0	0	0	0	0	0
2016-03-12 5	2	6	2	0	1	0	3	1	0	0	0	0	0	0	0	0	0	0	0	1	0	1	0	0	0	0	0	0	0	0	0	0	0	0	0	0	0	0	0	0	0	0	0	0	0	0	0	0	0
2016-03-12 6	11	7	6	3	3	3	2	0	0	0	0	0	2	0	0	0	0	0	0	2	1	0	1	0	0	0	1	1	0	0	1	0	0	0	0	0	0	0	0	0	0	0	0	0	0	0	0	0	0
2016-03-12 7	40	34	9	3	2	7	8	0	2	1	2	0	0	0	2	1	2	3	0	0	0	0	0	0	0	0	0	0	0	3	1	1	0	0	0	0	1	0	0	0	0	0	1	0	0	0	1	0	0
2016-03-12 8	69	43	26	10	20	12	19	1	4	5	5	0	1	0	2	2	0	2	1	0	1	0	2	1	0	1	0	1	1	1	1	1	0	0	0	1	1	0	0	0	0	0	2	2	0	0	0	0	0
2016-03-12 9	108	63	26	9	11	12	21	5	2	6	10	0	0	1	1	2	0	3	0	1	5	3	0	2	0	3	1	1	2	2	0	4	0	1	0	0	3	0	0	1	0	0	2	0	0	0	0	0	1
2016-03-12 10	94	60	22	8	19	24	16	8	10	4	9	1	0	0	4	1	4	7	4	2	1	2	3	2	0	2	1	2	3	0	3	0	2	1	0	0	5	0	1	1	0	0	1	0	0	0	0	0	0
2016-03-12 11	84	71	23	24	11	8	16	8	9	7	4	3	1	1	6	3	1	1	5	2	1	3	4	2	0	0	0	3	1	1	0	3	1	3	0	1	2	0	1	0	3	0	1	0	2	1	0	0	2
2016-03-12 12	82	64	35	22	12	14	14	10	14	3	6	3	2	2	4	0	2	1	4	2	2	3	2	1	3	3	3	1	1	0	0	5	1	1	0	1	4	0	1	0	5	1	0	0	2	0	2	0	0
2016-03-12 13	90	58	35	12	25	20	15	9	10	6	12	5	2	1	6	1	2	5	5	0	1	4	10	2	1	1	1	0	1	3	4	2	3	0	0	1	0	1	1	1	1	1	0	1	0	0	0	0	0
2016-03-12 14	84	71	34	9	10	15	18	12	11	8	11	1	3	1	1	3	0	6	1	4	2	1	2	5	2	2	2	4	1	2	0	0	0	1	0	0	2	0	0	0	2	3	1	1	0	0	0	0	0
2016-03-12 15	97	65	22	11	20	18	8	6	10	5	4	3	6	1	1	5	1	2	2	4	1	1	2	0	0	1	2	1	1	1	0	0	1	1	0	0	4	1	1	1	1	1	2	1	0	0	0	0	0
2016-03-12 16	84	57	20	11	14	18	4	15	18	9	4	1	2	1	2	3	0	1	2	0	1	4	3	6	2	1	2	1	1	1	0	4	1	1	0	0	0	0	0	0	1	0	0	0	0	1	0	0	0
2016-03-12 17	78	63	21	10	3	8	8	5	8	11	7	2	2	0	2	2	3	3	1	2	1	5	3	4	2	2	2	1	1	2	0	0	1	0	0	0	0	1	2	2	0	2	1	0	0	2	0	0	1
2016-03-12 18	58	39	13	9	10	5	4	4	4	4	3	3	2	0	4	3	3	0	1	1	0	2	0	2	1	2	2	0	3	0	0	1	0	1	0	0	0	0	1	0	0	0	0	0	1	1	1	0	0
2016-03-12 19	35	27	9	3	4	4	5	5	3	8	4	2	1	0	1	0	0	1	0	2	0	1	5	0	2	0	0	0	2	0	0	0	1	2	0	0	0	0	0	0	0	0	0	0	0	0	0	0	0
2016-03-12 20	26	24	4	2	4	9	2	6	4	2	2	1	0	0	3	2	0	0	0	2	0	0	0	0	0	0	0	2	2	0	0	0	0	2	0	1	0	1	0	0	0	0	0	0	0	1	0	0	1
2016-03-12 21	24	19	5	2	4	4	1	0	3	1	5	2	1	3	1	2	0	1	2	0	1	1	0	1	0	0	0	0	0	0	0	0	0	1	0	0	0	0	0	0	0	0	0	0	0	0	0	0	0
2016-03-12 22	20	15	6	5	4	1	5	2	5	2	4	0	0	1	1	1	0	0	1	0	1	1	3	0	0	1	0	0	0	0	1	2	0	0	0	0	0	1	0	0	1	0	1	1	0	0	0	0	0
2016-03-12 23	12	18	6	1	4	6	7	4	0	0	2	1	3	1	0	2	0	1	1	0	0	3	0	1	3	1	1	1	0	0	0	0	0	0	0	0	0	1	0	0	0	0	0	0	0	0	0	0	0
2016-03-13 0	6	12	2	4	1	3	2	2	6	2	4	0	0	0	1	0	0	1	0	1	0	1	0	0	1	3	0	0	0	0	0	0	0	1	0	0	0	0	0	0	0	0	0	0	0	0	0	0	0
2016-03-13 1	9	9	1	1	0	3	1	0	0	1	0	0	0	0	0	0	1	0	0	0	1	1	0	2	0	0	0	0	0	1	0	0	0	0	0	0	0	1	0	0	0	0	0	0	0	0	0	0	0
2016-03-13 2	0	0	0	0	0	0	0	0	0	0	0	0	0	0	0	0	0	0	0	0	0	0	0	0	0	0	0	0	0	0	0	0	0	0	0	0	0	0	0	0	0	0	0	0	0	0	0	0	0
2016-03-13 3	8	1	1	1	0	0	1	2	0	2	0	0	0	0	1	0	0	1	0	1	1	0	1	1	0	0	0	1	0	0	0	0	0	0	0	0	0	0	1	0	0	0	0	0	0	0	0	0	0
2016-03-13 4	2	5	2	0	1	1	0	0	0	0	0	0	0	0	0	0	1	0	0	0	0	0	0	0	0	0	0	0	1	0	0	0	0	0	0	0	0	0	0	0	0	0	0	0	0	0	0	0	0
2016-03-13 5	1	1	0	0	0	0	0	1	0	0	0	0	0	0	0	1	0	0	0	0	0	0	0	0	0	0	0	0	0	0	0	0	0	0	0	0	0	0	0	0	0	0	0	0	0	0	0	0	0
2016-03-13 6	0	1	1	0	0	1	0	0	0	0	0	0	0	0	0	0	0	0	1	0	0	0	0	0	0	0	1	0	0	0	0	0	0	0	0	0	0	0	0	0	0	0	0	0	0	0	0	0	0
2016-03-13 7	8	4	1	0	0	1	0	0	0	0	1	0	0	1	0	0	0	0	0	0	0	0	0	0	0	0	0	0	1	0	0	0	0	0	0	0	0	0	0	0	0	0	1	0	0	0	0	0	0
2016-03-13 8	11	11	4	0	0	1	2	0	0	1	1	1	0	0	0	2	0	0	0	0	0	0	0	0	0	0	0	0	0	1	1	1	0	0	0	0	0	0	0	0	0	0	0	1	0	0	0	0	0
2016-03-13 9	11	6	5	3	2	2	5	1	3	0	1	0	0	0	0	0	1	1	0	2	0	0	0	0	0	0	0	0	0	1	0	0	1	2	0	0	0	0	0	0	0	0	0	0	0	0	0	0	0
2016-03-13 10	14	13	2	2	2	1	1	0	0	0	0	1	0	0	0	1	0	0	0	2	0	2	1	1	0	1	0	0	0	0	0	1	0	0	0	0	0	0	0	0	0	0	0	0	0	0	0	0	0
2016-03-13 11	20	13	3	3	4	0	3	0	3	3	0	0	0	1	1	0	1	0	1	0	0	0	2	1	0	0	1	1	0	0	0	0	0	0	0	0	0	0	0	0	0	0	0	0	0	0	0	0	0
2016-03-13 12	12	13	4	3	0	2	4	3	1	0	0	0	0	0	0	0	0	0	1	2	0	0	0	1	0	1	0	0	0	0	0	0	0	1	0	0	0	0	0	0	0	0	0	0	0	0	0	0	0
2016-03-13 13	14	9	6	2	2	2	7	1	0	0	1	0	1	0	0	1	1	0	1	0	0	0	0	0	0	0	0	0	0	0	0	0	0	0	0	0	1	0	0	0	0	0	0	0	0	0	0	0	0
2016-03-13 14	12	9	4	3	1	1	2	3	1	1	1	0	0	0	0	0	0	1	1	0	0	2	0	0	1	0	0	0	0	0	0	0	0	0	0	0	0	0	0	0	0	1	0	0	0	0	0	0	0
2016-03-13 15	16	12	3	2	4	6	1	1	3	0	2	0	1	0	1	0	1	0	0	0	0	1	1	0	0	0	0	0	0	0	0	0	0	0	0	0	0	0	0	0	1	1	1	0	0	0	0	0	0
2016-03-13 16	16	5	3	1	4	2	2	3	2	1	0	0	0	0	0	0	0	0	0	1	0	1	0	0	0	1	1	0	0	0	0	0	0	1	0	0	0	0	0	0	0	1	0	0	0	0	0	0	0
2016-03-13 17	18	13	1	3	6	4	2	6	3	0	0	0	0	0	0	1	1	1	1	1	0	0	1	0	1	0	1	0	0	0	0	0	0	0	0	0	0	1	0	0	0	0	0	0	0	0	0	0	0
2016-03-13 18	17	12	7	1	1	4	6	3	4	2	1	0	0	0	0	2	0	0	1	0	0	1	0	0	1	0	3	0	0	0	0	0	0	1	0	0	0	0	0	0	1	0	0	0	0	0	0	0	0
2016-03-13 19	15	12	7	2	0	1	4	6	1	0	1	0	1	1	0	0	0	0	1	1	0	0	1	0	1	0	0	0	0	0	0	0	0	2	0	0	0	0	0	0	0	0	0	0	0	0	1	0	0
2016-03-13 20	10	3	1	1	1	1	1	1	1	0	0	1	0	0	0	1	0	1	0	0	0	1	0	0	1	0	0	0	0	0	0	0	0	0	0	0	0	0	0	0	0	0	0	1	0	0	0	0	0
2016-03-13 21	4	9	1	1	0	1	0	0	1	1	0	0	1	0	0	1	0	0	0	0	0	0	0	2	0	0	0	0	1	0	1	0	0	0	0	0	0	0	0	0	0	0	0	0	0	0	0	0	0
2016-03-13 22	5	4	1	0	1	3	0	3	0	1	0	0	1	0	0	0	0	0	0	0	0	1	0	0	0	0	0	0	0	0	0	0	0	0	0	0	0	0	0	0	0	0	0	0	0	0	0	0	1
2016-03-13 23	3	0	1	0	1	0	0	0	0	0	0	0	0	1	0	0	1	0	0	0	0	0	0	0	0	0	0	0	1	0	0	0	0	1	0	0	0	0	0	0	0	0	0	0	0	0	0	0	0
2016-03-14 0	2	2	1	1	0	0	0	0	0	0	0	0	0	0	1	0	0	0	0	0	0	0	0	0	0	0	0	0	0	0	0	1	0	1	0	0	0	0	0	0	0	0	0	1	0	0	0	0	0
2016-03-14 1	3	2	0	0	1	0	0	0	0	0	0	0	0	0	0	0	0	0	0	0	0	0	0	0	0	1	0	1	0	0	0	0	0	0	0	0	0	0	0	0	0	0	0	0	0	0	0	0	0
2016-03-14 2	0	0	0	1	0	0	0	1	0	0	0	0	0	0	0	0	0	0	0	0	0	0	0	0	0	0	0	0	0	1	0	0	0	0	0	0	0	0	0	0	0	0	0	0	0	0	0	0	0
2016-03-14 3	0	0	1	1	0	0	0	0	0	0	0	0	0	0	0	0	0	1	0	0	0	0	0	0	0	0	0	0	0	0	0	1	0	0	0	0	0	0	0	0	0	0	0	0	0	0	0	0	0
2016-03-14 4	3	3	1	1	1	0	1	0	0	0	0	0	0	0	0	1	0	0	0	0	1	0	0	0	0	0	0	1	0	0	0	0	0	0	0	0	0	0	0	0	0	0	0	0	0	0	0	0	0
2016-03-14 5	22	7	4	7	3	2	3	1	0	0	0	0	0	0	0	0	0	0	1	0	0	0	0	0	0	0	1	0	0	0	1	0	0	0	0	0	0	0	0	0	0	0	1	0	0	0	0	0	1
2016-03-14 6	66	24	11	26	14	1	10	2	2	1	5	0	3	0	0	0	0	0	1	0	1	3	0	0	0	0	0	0	0	0	2	0	1	1	0	0	0	0	0	0	0	0	0	0	0	0	0	1	0
2016-03-14 7	167	33	34	45	37	6	22	4	6	2	13	4	8	0	2	0	1	1	0	0	1	0	1	0	0	0	2	0	0	0	2	3	3	0	0	1	1	1	1	3	0	0	1	1	0	1	1	0	0
2016-03-14 8	249	46	51	79	59	6	29	18	11	0	14	4	3	1	4	3	1	3	1	0	9	4	2	0	1	2	3	0	1	2	2	3	1	0	0	2	3	1	5	0	1	1	1	0	1	1	3	0	0
2016-03-14 9	119	26	26	39	17	3	6	5	2	1	6	3	4	0	2	1	0	3	0	1	2	0	3	1	1	1	3	1	1	0	0	0	0	1	0	2	3	0	1	0	0	0	0	0	0	0	2	0	0
2016-03-14 10	46	21	30	17	11	2	7	7	0	1	2	0	3	0	0	1	0	2	0	1	1	0	0	0	0	0	2	0	1	0	0	1	0	1	0	1	2	0	1	0	0	0	0	0	0	0	1	0	0
2016-03-14 11	78	31	34	19	17	2	8	5	4	2	3	2	2	2	1	1	1	1	1	0	3	2	0	1	2	0	2	0	1	1	0	3	0	1	0	0	0	0	0	0	0	0	0	0	1	0	0	0	0
2016-03-14 12	86	28	37	14	19	3	5	8	2	2	1	1	2	0	1	0	2	1	1	1	0	0	1	1	1	0	2	1	0	0	0	0	0	4	0	0	3	0	0	0	0	0	0	1	0	0	1	0	0
2016-03-14 13	92	34	25	31	26	12	6	7	3	3	6	1	0	1	1	1	3	1	1	1	1	0	0	0	1	0	2	1	0	1	0	1	2	0	0	0	2	0	1	0	0	0	0	1	0	0	1	0	0
2016-03-14 14	70	27	42	16	17	8	5	6	7	3	2	2	2	2	1	2	0	2	2	1	1	1	1	0	1	0	3	1	0	2	0	1	0	0	0	0	3	1	0	2	0	0	1	0	0	0	1	0	0
2016-03-14 15	122	27	52	30	47	6	9	12	1	3	4	0	0	2	1	2	2	1	1	1	1	1	1	0	0	0	1	0	1	1	0	0	3	0	0	0	0	1	0	0	0	1	0	0	0	0	0	0	0
2016-03-14 16	274	55	58	65	76	32	9	14	12	14	2	1	4	9	3	1	0	1	7	2	4	2	4	1	4	0	3	1	3	2	1	1	2	0	0	0	2	2	2	2	1	1	0	0	1	4	0	2	1
2016-03-14 17	418	106	93	91	99	61	19	12	20	18	3	10	3	18	7	4	3	6	4	7	1	3	12	5	4	2	1	0	5	6	1	2	8	2	0	0	0	1	1	4	2	0	0	3	1	3	0	4	0
2016-03-14 18	208	85	65	31	36	35	8	10	15	19	9	7	8	6	7	8	2	4	3	6	0	2	1	1	7	4	1	1	2	2	3	0	2	1	0	0	2	2	1	0	0	1	1	2	1	0	1	2	0
2016-03-14 19	114	64	36	13	23	15	10	8	14	13	3	3	6	3	6	1	1	3	5	4	1	0	3	2	2	2	1	1	1	5	1	3	0	3	0	2	2	2	0	3	0	0	0	2	1	1	1	3	2
2016-03-14 20	68	33	14	13	13	8	5	7	5	5	0	3	2	0	2	1	0	1	5	3	0	3	1	1	1	2	0	3	1	2	1	0	1	0	0	0	1	0	0	0	0	0	0	2	0	1	0	0	1
2016-03-14 21	42	23	13	8	8	9	2	6	5	2	1	3	4	0	3	0	1	4	1	0	0	0	3	3	1	3	1	0	0	0	3	0	0	0	0	0	1	0	0	1	1	0	0	1	1	1	0	0	1
2016-03-14 22	20	17	10	5	4	0	5	1	2	3	1	0	0	0	1	1	0	1	0	2	0	0	1	0	0	0	0	0	0	3	0	0	0	1	0	1	0	0	0	0	0	0	0	1	0	0	0	0	0
2016-03-14 23	10	11	7	1	3	2	1	2	0	1	0	0	0	0	0	0	0	0	1	0	0	1	0	0	1	0	0	0	0	0	2	0	0	1	0	0	0	0	0	1	0	0	0	0	0	0	0	0	0
2016-03-15 0	4	4	7	1	1	0	0	3	4	0	0	0	0	0	1	0	0	0	0	0	0	0	0	0	1	0	0	0	0	0	0	0	1	0	0	0	0	0	0	0	0	0	0	0	0	0	0	0	0
2016-03-15 1	2	0	1	2	1	1	0	0	0	1	0	0	0	0	0	0	0	0	0	0	0	0	0	0	0	0	0	0	0	0	0	0	0	0	0	0	0	0	0	0	0	0	0	0	0	0	0	0	0
2016-03-15 2	1	2	0	1	0	0	0	0	1	0	0	0	0	0	0	0	0	0	0	0	0	0	0	0	0	0	0	0	0	0	0	0	0	0	0	0	0	0	0	0	0	0	0	0	0	0	0	0	0
2016-03-15 3	1	0	2	1	0	0	0	1	1	0	0	0	0	0	0	0	0	0	0	0	0	0	0	0	0	0	0	0	0	0	0	1	0	0	0	0	0	0	0	0	0	0	0	0	0	0	0	0	0
2016-03-15 4	10	3	1	2	1	0	0	0	0	0	0	0	0	0	0	0	0	1	0	0	1	0	0	0	0	0	0	1	0	0	0	0	0	0	0	0	0	0	0	0	0	0	0	0	0	0	0	0	2
2016-03-15 5	19	7	3	9	5	3	3	1	1	0	2	0	0	0	1	1	0	0	0	0	0	1	0	2	0	0	1	0	0	0	0	0	0	0	0	0	0	0	1	0	0	0	1	0	1	0	0	0	1
2016-03-15 6	69	36	21	29	20	2	13	6	4	5	2	0	2	0	1	0	0	0	3	0	2	0	1	0	0	0	2	0	0	0	2	0	2	1	0	0	1	0	1	1	0	1	0	2	1	0	1	0	0
2016-03-15 7	256	60	52	59	53	4	33	7	9	1	18	6	8	0	4	1	1	1	3	3	2	2	2	1	1	0	4	0	1	1	3	0	5	0	0	1	3	2	0	2	1	1	4	0	2	1	3	1	0
2016-03-15 8	338	56	62	92	68	7	37	12	12	2	14	2	5	2	6	3	3	3	1	0	8	3	6	0	0	6	7	2	2	0	6	9	0	2	0	4	1	1	4	2	0	0	0	0	4	0	3	0	0
2016-03-15 9	118	26	25	43	21	2	17	14	6	0	12	1	2	0	2	0	1	2	1	1	2	0	1	1	0	2	1	1	1	0	0	2	2	0	0	1	0	0	1	3	1	0	0	0	2	0	3	1	0
2016-03-15 10	54	19	24	12	19	2	8	2	4	2	4	3	2	0	0	0	2	0	2	0	1	0	0	0	0	2	1	1	0	0	0	0	0	0	0	0	1	0	0	0	0	1	0	0	1	0	1	0	0
2016-03-15 11	77	16	35	22	10	7	7	13	2	1	5	1	0	1	3	1	1	1	4	1	0	1	0	0	1	0	2	0	1	1	0	1	0	0	0	0	0	0	1	0	0	0	0	0	0	0	0	0	0
2016-03-15 12	95	23	37	19	23	2	4	8	1	2	2	2	1	0	1	1	0	3	2	2	0	0	1	0	1	1	0	1	0	1	0	3	0	1	0	0	0	0	0	1	0	1	0	0	0	0	0	0	0
2016-03-15 13	81	31	31	17	18	4	6	5	3	2	1	5	2	0	2	0	3	1	3	2	0	0	1	1	0	0	2	1	1	1	0	1	1	0	0	1	2	0	1	0	0	0	0	1	2	0	1	0	0
2016-03-15 14	81	34	29	22	16	6	5	5	2	4	4	3	2	0	0	2	1	2	1	1	0	1	2	0	0	2	2	0	0	1	1	0	1	1	0	1	3	0	0	1	0	0	0	0	0	1	0	0	1
2016-03-15 15	112	27	35	21	55	5	5	10	3	3	3	2	0	3	0	2	2	3	2	1	0	1	1	1	1	0	2	0	0	1	0	3	0	4	0	0	2	2	0	1	1	1	0	0	1	0	0	1	0
2016-03-15 16	283	64	72	72	64	35	8	12	5	8	3	3	2	8	3	3	0	1	8	1	1	3	1	0	4	2	1	2	3	2	1	2	2	1	0	1	0	7	2	1	2	0	2	1	1	2	0	0	0
2016-03-15 17	379	140	86	74	116	64	14	18	20	38	2	3	10	13	12	10	3	8	8	5	1	1	5	3	6	1	3	1	5	5	3	1	2	3	0	1	0	2	2	5	2	0	1	3	0	2	0	5	2
2016-03-15 18	238	108	47	38	46	56	14	15	21	22	10	4	12	14	4	8	3	8	6	5	0	2	4	2	2	2	1	0	6	6	3	3	2	4	0	2	0	0	1	2	0	0	0	2	0	0	0	4	4
2016-03-15 19	146	62	28	15	13	22	13	7	7	9	7	1	1	1	4	2	2	4	5	2	0	3	4	0	0	2	1	1	3	3	0	0	1	3	0	1	0	0	0	0	0	0	1	1	0	1	0	1	0
2016-03-15 20	79	26	19	8	10	6	5	6	6	7	2	1	3	0	2	4	1	0	1	2	0	0	0	1	2	0	1	1	3	1	0	0	1	2	0	0	1	2	0	1	0	0	0	0	1	0	0	0	0
2016-03-15 21	41	29	9	4	10	6	6	4	4	5	0	1	1	0	1	1	0	1	1	1	0	1	1	0	1	3	0	0	0	0	1	0	0	0	0	0	1	2	0	2	0	0	0	0	0	1	0	0	0
2016-03-15 22	25	9	6	1	1	3	1	1	3	0	0	2	1	0	2	1	2	0	1	0	0	0	0	1	1	1	0	1	1	2	0	0	0	0	0	0	0	0	0	0	0	0	0	0	0	0	0	0	0
2016-03-15 23	4	0	2	1	0	3	1	0	0	1	0	0	0	0	0	1	0	0	0	0	0	0	0	0	0	1	0	0	0	0	0	1	0	0	0	0	0	0	0	0	0	0	0	0	0	0	0	0	0
2016-03-16 0	7	6	1	1	1	1	0	0	0	1	0	0	0	0	0	0	0	0	0	0	0	0	0	0	0	0	0	0	0	0	0	0	0	0	0	0	0	0	0	0	0	0	0	1	0	0	0	0	0
2016-03-16 1	1	5	0	1	1	0	0	0	1	0	0	1	0	0	0	0	0	0	0	0	0	0	0	0	0	0	0	0	0	0	0	0	0	1	0	0	0	0	0	0	0	0	0	0	0	0	0	0	0
2016-03-16 2	0	0	0	4	1	0	0	1	0	0	0	1	0	0	0	0	0	0	0	0	0	0	0	0	0	0	0	0	0	0	0	0	0	0	0	0	0	0	0	0	0	0	0	0	0	0	0	1	0
2016-03-16 3	0	0	2	0	0	0	1	0	0	0	0	0	0	0	0	0	0	0	0	0	0	0	0	0	0	0	0	0	0	0	0	1	0	0	0	0	0	0	0	0	0	0	0	0	0	0	0	0	0
2016-03-16 4	4	3	2	1	1	0	1	1	0	0	0	0	0	0	1	0	0	0	0	0	0	0	0	0	0	0	0	0	0	0	0	0	0	0	0	0	0	0	0	0	0	0	0	0	0	0	0	0	0
2016-03-16 5	23	9	4	3	4	1	3	0	1	0	1	0	2	0	1	0	0	0	1	0	0	0	0	2	0	0	1	0	0	0	1	0	0	0	0	0	0	0	0	0	0	0	1	0	0	0	0	0	0
2016-03-16 6	71	22	13	22	11	1	7	2	3	0	3	1	1	0	3	1	0	1	2	0	0	2	1	0	0	0	1	0	0	0	1	0	1	0	0	2	0	0	0	1	0	0	0	1	1	0	2	0	0
2016-03-16 7	150	38	34	41	39	3	12	5	7	1	6	5	2	1	4	0	2	0	1	1	0	0	0	1	0	0	4	0	0	1	2	2	2	0	0	1	1	0	1	1	0	1	0	0	0	0	1	1	0
2016-03-16 8	280	38	47	82	56	6	20	15	9	1	11	4	5	1	2	0	5	5	2	0	1	1	3	0	1	2	1	0	0	0	2	6	0	0	0	2	1	0	4	0	1	0	1	0	1	0	2	0	0
2016-03-16 9	113	28	23	25	16	2	8	4	2	1	11	0	5	0	1	0	4	2	1	0	1	1	3	1	0	2	5	1	3	0	1	1	0	0	0	1	0	0	2	1	0	0	0	0	0	0	0	0	0
2016-03-16 10	54	13	19	13	12	2	3	8	3	1	3	0	1	0	2	0	2	1	0	1	0	0	1	0	1	0	1	0	0	3	0	0	1	0	0	0	0	0	1	0	0	0	0	2	0	0	0	0	0
2016-03-16 11	88	25	25	19	15	2	6	6	3	3	1	0	2	0	0	0	1	1	0	0	0	2	0	0	0	0	2	2	1	1	1	0	0	0	0	1	2	0	0	0	0	0	1	1	0	0	1	0	0
2016-03-16 12	80	23	22	17	23	2	2	12	2	0	2	1	0	0	0	2	1	2	1	0	1	1	1	2	0	1	0	0	0	0	0	0	0	0	0	1	5	0	0	0	0	0	2	0	0	1	0	0	0
2016-03-16 13	82	26	16	13	25	6	6	7	1	2	6	1	2	0	1	1	1	0	0	1	0	1	1	1	0	1	1	1	0	1	0	2	3	0	0	0	1	0	0	0	0	0	0	0	0	0	0	0	0
2016-03-16 14	94	24	22	16	16	4	5	2	2	2	1	2	0	2	0	2	0	1	0	2	0	1	0	0	1	0	0	1	2	0	1	0	1	1	0	0	0	0	0	0	0	0	1	0	1	0	0	0	0
2016-03-16 15	104	40	29	24	32	9	4	3	5	0	2	0	2	1	1	2	1	2	4	1	0	0	1	1	1	0	0	0	1	0	0	0	1	2	0	0	1	0	0	0	0	0	0	0	1	0	0	0	2
2016-03-16 16	224	48	56	58	70	27	10	12	6	12	1	3	4	7	3	3	0	3	4	0	1	1	5	1	1	2	1	1	1	1	3	0	2	1	0	0	1	1	2	1	1	1	1	0	0	1	0	1	1
2016-03-16 17	386	111	67	85	82	55	12	19	17	27	4	1	4	11	6	4	2	3	4	5	1	8	4	5	3	0	1	0	4	1	3	2	12	2	0	1	2	3	1	3	0	1	1	3	0	2	0	3	1
2016-03-16 18	186	86	47	30	48	25	12	12	20	13	7	3	9	6	4	4	6	1	3	2	3	2	3	4	3	5	2	1	1	3	4	0	3	5	0	0	0	1	2	5	0	0	0	1	0	1	0	1	1
2016-03-16 19	88	50	13	16	11	13	6	6	7	11	3	1	3	3	1	1	2	4	3	1	0	3	1	1	0	3	0	4	1	4	1	0	0	1	0	0	1	3	1	1	0	0	1	1	1	2	0	0	0
2016-03-16 20	65	41	21	10	8	13	1	6	9	3	1	1	2	1	1	0	0	1	2	0	0	1	2	1	0	0	1	0	2	2	1	0	1	0	0	1	1	0	2	0	0	0	0	1	0	0	0	1	2
2016-03-16 21	46	20	16	7	5	8	4	4	7	2	2	1	0	1	2	1	0	1	1	0	0	1	0	0	2	1	1	0	0	3	4	0	0	0	0	0	0	0	0	2	0	0	0	1	0	2	0	0	0
2016-03-16 22	27	25	8	2	1	3	3	2	6	2	1	1	1	2	1	1	1	1	0	0	1	0	0	0	0	0	0	1	0	0	1	0	1	0	0	0	1	0	0	1	0	0	0	0	0	0	0	0	1
2016-03-16 23	12	11	5	4	2	1	3	2	0	4	0	0	0	0	1	1	1	1	0	0	0	1	0	0	0	0	0	0	0	0	1	1	0	0	0	0	0	1	0	0	0	0	1	0	0	0	0	0	0
2016-03-17 0	6	5	2	1	0	0	0	5	2	0	0	0	0	0	1	1	1	0	0	0	0	0	1	0	0	0	0	0	0	0	0	0	0	1	0	0	0	0	0	0	0	0	0	0	0	0	0	0	0
2016-03-17 1	1	3	1	2	1	2	0	0	0	0	0	0	0	0	0	0	1	0	3	0	0	0	0	0	0	0	0	0	0	0	0	1	0	0	0	1	0	0	0	0	0	0	0	0	0	0	0	0	0
2016-03-17 2	1	2	1	1	0	1	0	1	0	0	0	0	0	0	0	0	0	0	0	0	0	0	0	0	0	0	0	0	0	0	0	0	0	0	0	0	0	0	0	0	0	0	0	0	0	0	0	0	0
2016-03-17 3	0	0	0	1	0	0	1	0	0	0	0	1	0	0	1	0	0	1	0	0	0	0	0	0	1	0	0	0	0	0	0	0	0	0	0	0	0	0	0	0	0	0	0	0	0	0	0	0	0
2016-03-17 4	5	2	3	1	1	0	0	1	0	0	0	0	0	0	0	0	0	0	0	0	1	0	0	0	0	0	0	1	0	0	0	0	0	0	0	0	0	0	0	0	0	0	0	0	0	0	0	0	0
2016-03-17 5	23	8	5	4	5	2	2	1	0	0	1	0	1	1	2	0	0	0	0	0	1	0	0	1	0	0	0	0	1	0	1	0	0	0	0	0	0	0	0	0	0	0	0	0	1	0	0	0	0
2016-03-17 6	79	25	27	21	23	1	8	4	5	2	1	0	1	0	1	1	0	0	2	1	0	1	0	1	0	0	4	0	1	0	2	0	1	1	0	1	2	0	1	1	0	1	0	1	1	0	1	0	0
2016-03-17 7	216	65	48	65	53	4	28	5	9	2	14	5	5	0	4	0	0	0	2	0	3	0	2	0	0	2	3	0	2	1	5	2	1	0	0	2	5	0	1	3	0	0	2	1	1	1	3	0	0
2016-03-17 8	319	64	74	103	76	6	40	12	15	1	30	2	6	1	3	2	4	4	0	2	5	2	4	0	1	2	6	0	1	0	3	8	1	1	0	3	3	1	3	0	1	0	0	0	0	0	5	0	0
2016-03-17 9	128	25	32	40	20	3	9	10	4	1	11	1	7	2	2	0	2	2	1	0	2	1	2	1	0	1	2	0	0	0	1	0	1	2	0	2	1	0	4	1	0	0	1	0	3	0	1	0	0
2016-03-17 10	66	25	30	12	9	4	8	11	2	1	8	0	2	0	1	0	1	1	0	0	0	0	1	0	0	0	3	1	1	0	1	0	0	1	0	0	0	0	0	0	0	1	0	1	0	0	0	1	0
2016-03-17 11	78	26	42	19	22	3	8	8	2	7	2	0	2	0	3	3	3	1	2	0	1	0	1	0	1	3	4	1	0	0	0	0	1	3	0	0	1	1	0	0	0	0	0	1	1	0	0	0	0
2016-03-17 12	92	50	37	24	22	8	6	12	5	2	2	2	0	0	2	4	2	4	0	3	0	0	0	2	2	0	0	0	0	0	0	0	0	1	0	1	3	0	1	0	0	0	0	2	0	0	0	0	0
2016-03-17 13	83	40	22	16	19	3	7	9	2	1	2	1	0	4	0	1	0	1	0	2	0	1	1	1	1	0	1	0	1	0	0	1	1	0	0	0	4	0	0	0	0	1	0	0	1	1	0	1	0
2016-03-17 14	72	23	29	14	18	5	5	13	2	2	2	1	1	0	2	2	0	2	3	0	0	0	1	1	3	0	0	1	1	1	1	1	2	0	0	0	1	1	0	3	1	0	0	0	1	0	0	1	0
2016-03-17 15	131	31	40	28	45	8	8	2	3	6	4	3	1	3	2	0	1	3	1	0	0	0	0	0	0	0	1	1	1	0	1	2	2	0	0	0	0	0	1	0	1	0	0	0	0	1	1	0	0
2016-03-17 16	280	59	62	52	85	32	6	12	5	9	3	3	1	6	1	2	2	3	3	0	1	1	1	2	4	2	2	1	2	3	1	1	1	0	0	0	1	1	2	2	2	0	0	0	0	1	0	3	1
2016-03-17 17	354	117	99	75	100	56	18	15	19	25	7	5	3	11	4	2	6	2	7	6	1	4	3	1	4	6	1	0	3	2	1	2	8	1	0	1	0	1	1	5	1	0	1	3	1	1	1	2	2
2016-03-17 18	210	110	41	30	47	38	13	18	9	18	4	5	4	10	3	9	4	0	4	2	1	3	6	1	2	2	2	3	2	3	5	1	3	0	0	0	0	1	1	1	4	1	3	2	0	1	0	4	1
2016-03-17 19	123	85	31	21	23	23	8	9	12	9	4	3	5	2	4	5	2	1	2	4	1	2	2	3	4	0	1	2	1	4	2	0	0	1	0	0	0	0	2	0	0	0	1	1	0	1	0	0	1
2016-03-17 20	70	43	30	17	13	27	9	5	5	5	4	2	3	2	1	4	1	0	4	0	0	1	0	2	3	1	1	3	2	2	0	0	1	0	0	1	0	2	1	2	0	0	0	3	0	0	0	1	1
2016-03-17 21	51	34	11	12	10	10	6	7	9	2	3	2	1	0	3	5	2	2	1	2	0	1	2	1	2	2	0	4	1	1	2	0	0	0	0	1	1	0	0	2	0	0	0	0	0	0	0	0	0
2016-03-17 22	36	34	5	5	5	6	4	2	1	4	0	0	7	0	2	0	0	2	2	3	1	1	0	1	0	0	0	0	0	3	0	0	0	0	0	1	0	1	1	1	0	0	1	0	0	1	0	0	0
2016-03-17 23	17	17	9	0	0	2	0	1	1	2	0	1	4	1	0	1	0	0	0	1	0	0	1	0	1	0	0	0	0	0	0	0	0	0	0	0	0	0	0	0	0	0	0	0	0	0	0	0	0
2016-03-18 0	5	5	1	1	2	2	3	0	1	1	0	0	0	0	2	1	0	0	0	2	0	0	1	2	0	2	0	0	0	0	0	0	0	0	0	0	0	0	0	0	0	0	0	0	0	0	0	0	0
2016-03-18 1	2	2	1	0	1	0	0	1	1	0	0	0	0	0	0	0	0	0	0	0	0	1	0	0	1	1	0	0	1	0	0	0	0	0	0	0	0	0	0	0	0	0	0	0	0	0	0	0	0
2016-03-18 2	1	1	0	0	0	1	0	1	1	0	0	0	0	0	0	0	0	0	1	0	0	0	0	0	0	0	0	0	0	0	0	0	0	0	0	0	0	0	0	0	0	0	0	0	0	0	0	0	0
2016-03-18 3	0	1	0	0	0	2	0	0	0	0	0	0	0	0	0	0	0	0	0	0	0	0	0	1	1	1	0	0	0	0	0	1	0	0	0	0	0	0	0	0	0	0	0	0	0	0	0	0	0
2016-03-18 4	8	4	1	2	4	0	1	0	0	0	0	1	0	0	0	0	0	0	0	0	0	0	0	0	1	0	0	1	0	0	0	0	0	0	0	0	0	0	0	0	0	0	0	0	0	0	0	0	0
2016-03-18 5	24	10	2	2	3	0	5	1	0	0	0	0	0	0	1	1	0	1	0	0	0	0	0	0	0	0	0	1	0	0	0	0	0	0	0	0	0	0	0	0	0	0	1	0	1	0	0	0	0
2016-03-18 6	73	21	17	23	21	3	7	1	3	0	1	1	2	1	1	0	0	1	1	2	3	0	1	0	1	0	1	0	0	0	3	1	1	2	0	0	2	0	0	0	0	0	0	1	1	0	2	0	0
2016-03-18 7	197	46	51	47	35	4	27	5	13	1	12	2	10	1	2	0	1	1	2	2	3	0	1	1	1	0	3	2	1	0	6	1	4	0	0	2	3	1	0	1	0	0	2	1	1	1	2	0	0
2016-03-18 8	317	62	67	95	59	6	34	9	9	3	15	4	5	1	2	4	2	6	2	1	6	3	5	1	1	1	6	1	1	2	2	3	0	2	0	2	6	1	4	1	1	0	1	0	3	0	1	0	0
2016-03-18 9	136	26	25	35	23	4	10	10	5	1	11	2	1	1	2	1	0	0	0	0	0	0	0	0	0	3	2	0	0	0	1	1	1	2	0	1	0	0	3	0	0	1	0	0	2	0	1	0	0
2016-03-18 10	70	25	25	14	13	0	6	5	4	3	5	0	0	1	4	1	3	1	0	1	0	1	1	0	0	0	0	0	0	2	1	0	0	1	0	0	1	0	1	0	0	2	1	0	0	0	1	0	0
2016-03-18 11	81	26	22	18	17	3	7	4	8	2	3	1	0	0	2	2	1	2	3	2	0	1	0	0	1	0	0	0	0	3	0	0	1	1	0	0	0	0	0	0	1	1	2	0	0	0	0	0	0
2016-03-18 12	89	31	45	19	26	5	6	4	5	2	3	1	1	0	1	1	2	3	1	1	2	1	0	2	1	1	1	0	0	1	0	2	0	1	0	0	5	0	0	0	1	0	0	2	0	1	0	0	0
2016-03-18 13	88	29	42	25	18	10	4	12	3	3	3	1	4	1	3	0	2	2	2	1	0	0	0	0	0	1	1	1	1	0	0	0	1	1	0	0	4	0	0	1	1	1	1	1	0	0	0	1	0
2016-03-18 14	90	48	26	16	24	12	6	8	2	3	4	4	0	4	1	3	3	2	2	0	0	1	1	2	1	0	0	1	0	0	0	1	2	0	0	1	0	2	1	0	0	1	0	1	0	0	0	0	1
2016-03-18 15	120	45	28	35	44	19	6	6	5	4	2	0	1	2	1	0	1	2	1	3	0	1	0	0	1	1	2	1	1	0	0	0	1	0	0	0	0	0	3	0	2	1	0	1	0	1	0	0	0
2016-03-18 16	259	59	66	52	83	33	6	13	6	11	4	3	3	4	4	3	1	6	3	1	1	2	4	0	1	2	2	1	2	3	0	1	2	2	0	1	2	2	1	1	2	2	0	1	0	1	0	2	0
2016-03-18 17	313	91	52	58	87	33	12	19	16	17	3	3	4	6	4	0	4	7	5	0	1	3	4	1	2	2	2	0	1	0	4	2	5	2	0	0	6	3	0	4	2	2	3	3	0	1	0	3	0
2016-03-18 18	148	72	29	26	28	27	14	5	16	10	2	6	9	3	3	7	2	5	3	0	0	4	6	5	1	2	1	1	3	2	0	0	0	0	0	0	3	1	1	1	2	0	0	1	0	0	0	3	1
2016-03-18 19	62	49	28	16	16	14	5	4	6	7	0	2	1	0	2	4	1	6	0	1	0	3	0	2	2	2	0	2	1	1	1	0	0	1	0	1	0	2	0	1	0	0	0	1	1	0	0	0	2
2016-03-18 20	46	17	8	6	4	7	5	1	3	4	2	0	0	0	1	1	1	0	0	0	0	1	1	0	3	2	0	0	0	0	0	0	1	1	0	0	1	1	0	0	0	0	0	2	0	0	0	0	0
2016-03-18 21	31	17	8	8	5	8	5	3	2	3	1	0	2	0	2	0	0	1	1	0	0	2	0	1	1	0	0	0	0	2	0	1	0	1	0	0	0	0	0	0	0	0	0	0	0	0	0	0	0
2016-03-18 22	18	19	11	6	4	6	1	2	3	1	3	2	1	0	0	1	2	1	0	1	0	0	1	0	0	0	0	2	2	1	0	0	1	0	0	0	0	1	0	0	0	0	1	0	0	0	0	0	0
2016-03-18 23	16	19	5	0	4	2	1	0	3	3	1	3	1	0	1	1	0	0	0	0	0	0	0	2	0	1	1	0	2	0	0	0	0	0	0	0	0	2	0	0	0	0	0	0	0	0	0	1	0
2016-03-19 0	9	11	1	4	0	2	0	0	1	3	1	0	4	0	2	2	0	0	1	2	0	0	1	1	2	3	0	0	0	0	0	0	0	1	0	0	0	0	0	1	0	0	1	0	0	0	0	0	0
2016-03-19 1	7	10	0	1	0	1	0	0	0	2	1	0	0	0	2	1	0	0	0	0	0	1	1	1	0	1	1	0	0	0	0	0	0	1	0	0	0	0	0	0	0	0	0	0	0	0	0	0	0
2016-03-19 2	8	2	1	1	0	1	0	0	2	0	0	0	0	0	1	0	0	0	0	0	0	0	1	0	0	0	0	0	0	0	0	0	0	0	0	0	0	0	0	0	0	0	0	0	0	0	0	0	0
2016-03-19 3	3	3	1	1	0	1	0	0	1	0	0	0	0	0	0	0	1	0	1	1	0	0	0	0	0	1	0	0	1	0	0	0	0	0	0	0	0	0	0	0	0	0	0	0	0	0	0	0	0
2016-03-19 4	1	1	0	0	0	1	0	1	0	0	0	0	0	0	0	0	0	0	0	0	0	0	0	0	1	0	0	0	0	0	0	0	0	0	0	0	0	0	0	0	0	0	0	0	0	0	0	0	0
2016-03-19 5	7	0	0	2	0	0	2	1	0	0	0	0	1	0	0	0	0	0	0	0	0	0	0	0	0	0	0	0	0	0	0	0	0	0	0	0	0	0	0	0	0	0	0	0	0	0	0	0	0
2016-03-19 6	7	4	4	2	4	0	1	0	2	0	0	1	0	0	0	0	0	0	0	0	0	0	0	0	0	0	0	0	0	0	1	0	0	0	0	0	0	0	0	0	0	0	0	1	0	0	0	0	0
2016-03-19 7	25	18	4	3	4	6	4	0	1	0	1	1	2	0	0	0	0	2	0	0	0	0	1	0	1	0	1	1	0	1	0	1	0	0	0	0	0	0	1	0	0	0	0	0	0	0	0	0	0
2016-03-19 8	42	30	10	10	6	6	8	0	3	3	3	1	3	0	2	1	0	2	2	1	0	1	0	1	0	2	0	0	2	0	0	0	0	0	0	0	2	0	1	0	0	0	1	2	0	1	0	0	0
2016-03-19 9	63	39	15	9	7	14	12	3	3	0	8	1	0	2	0	2	0	0	5	1	0	2	1	4	2	1	1	1	1	0	0	2	1	0	0	0	1	0	0	0	0	0	3	0	0	0	0	0	0
2016-03-19 10	62	55	19	8	8	8	13	5	3	3	7	3	5	1	6	1	1	6	3	1	0	1	1	1	2	5	1	0	0	0	0	0	0	1	0	0	3	0	0	0	0	0	0	1	0	0	0	0	0
2016-03-19 11	79	57	19	13	8	5	20	8	3	8	7	0	0	1	1	2	1	4	1	2	1	1	2	4	2	2	6	1	2	0	0	1	0	2	0	0	6	1	1	1	1	1	1	1	0	0	0	0	0
2016-03-19 12	70	62	25	12	8	11	18	10	7	2	4	2	2	0	6	5	4	2	2	3	5	1	4	3	0	4	1	4	6	2	0	0	0	2	0	0	4	0	0	0	0	5	0	0	0	0	0	0	0
2016-03-19 13	79	66	21	13	17	8	12	11	9	5	6	2	3	1	2	4	1	2	1	5	0	0	1	1	0	0	3	2	0	1	0	1	2	0	0	1	5	1	0	0	2	0	1	0	0	1	0	0	1
2016-03-19 14	79	67	22	9	13	14	17	6	4	4	6	1	3	1	0	5	1	1	2	1	2	4	2	1	3	1	1	2	2	1	1	0	2	3	0	2	0	0	2	0	0	0	1	0	0	0	0	0	1
2016-03-19 15	76	67	25	15	7	19	10	5	7	6	4	2	3	3	0	1	0	1	3	2	0	1	1	1	0	0	2	2	0	0	1	2	1	0	0	0	0	1	1	0	0	0	0	0	0	0	0	0	0
2016-03-19 16	75	73	26	10	15	8	16	3	6	6	4	4	3	0	2	2	2	2	0	1	4	3	3	0	2	1	1	1	3	0	0	0	0	2	0	1	2	1	2	0	0	0	0	0	0	0	0	0	0
2016-03-19 17	73	59	16	7	17	11	11	4	8	3	5	5	3	0	3	3	1	2	0	5	0	2	2	1	0	2	0	1	0	1	0	1	0	1	0	1	2	0	2	0	0	0	0	1	0	0	0	0	0
2016-03-19 18	50	40	21	1	4	12	13	3	3	1	5	3	1	1	1	3	4	6	2	3	0	1	1	0	1	2	3	2	1	0	0	0	8	2	0	0	0	0	0	0	0	0	0	1	0	0	0	0	0
2016-03-19 19	45	42	13	5	4	6	5	2	8	4	2	0	3	0	4	2	1	1	0	0	0	1	2	3	2	1	1	0	1	1	0	0	2	0	0	0	0	0	0	2	0	0	0	0	0	0	0	0	0
2016-03-19 20	23	21	9	2	8	7	0	1	3	0	2	1	1	0	0	2	0	1	0	0	0	0	0	0	0	0	0	0	1	1	0	0	1	1	0	0	0	0	0	0	0	1	0	0	0	0	0	0	0
2016-03-19 21	22	24	3	2	1	3	2	1	5	0	0	1	0	0	0	1	0	0	0	0	0	0	0	0	0	0	0	0	1	0	1	0	0	0	0	0	1	0	0	0	0	0	0	0	0	0	0	0	0
2016-03-19 22	21	11	7	3	2	4	3	2	2	1	2	1	1	1	1	1	0	1	0	0	0	2	0	0	0	0	1	0	0	0	0	0	0	0	0	0	0	0	0	0	0	0	0	0	0	0	0	0	0
2016-03-19 23	11	12	1	2	0	3	6	0	2	0	0	3	1	0	0	1	0	1	0	0	0	0	0	2	2	0	0	1	0	1	0	1	0	0	0	0	0	0	0	1	0	0	0	0	0	0	0	0	0
2016-03-20 0	11	14	2	3	1	2	0	1	2	1	0	0	0	0	1	0	0	2	0	0	0	1	0	1	0	3	0	0	0	0	0	0	0	0	0	0	0	0	0	0	0	0	0	0	0	0	0	0	1
2016-03-20 1	15	4	3	0	0	1	1	1	0	0	2	0	1	0	1	1	1	0	0	0	0	0	1	0	0	2	0	0	0	0	0	0	0	0	0	0	0	0	0	0	0	0	0	0	0	0	0	0	0
2016-03-20 2	10	6	0	1	0	1	1	0	1	0	0	0	0	0	1	1	1	1	0	0	0	1	0	1	0	0	0	0	0	0	0	0	0	0	0	0	0	0	0	0	0	0	0	0	0	0	0	0	0
2016-03-20 3	5	4	3	0	0	2	0	0	0	0	1	0	0	0	0	0	0	0	0	0	0	0	0	0	0	0	0	0	1	0	0	0	0	0	0	0	0	0	0	0	0	0	0	0	0	0	0	0	0
2016-03-20 4	0	2	0	0	0	1	0	0	0	0	0	0	0	0	0	0	0	0	1	0	0	0	0	0	0	0	0	0	0	0	0	0	0	1	0	0	0	0	0	0	0	0	0	0	0	0	0	0	0
2016-03-20 5	1	0	0	0	1	1	3	0	0	0	0	1	0	0	0	0	0	0	0	0	0	0	0	1	0	0	0	2	0	0	0	1	0	0	0	0	0	0	0	0	0	0	0	0	0	0	0	0	1
2016-03-20 6	5	4	0	3	2	0	0	0	0	0	0	0	1	0	0	0	0	0	0	1	1	0	0	0	0	0	0	0	0	0	0	0	0	0	0	0	0	0	0	0	0	0	0	0	0	0	0	0	0
2016-03-20 7	10	8	5	6	2	4	0	0	1	0	0	0	0	0	1	1	1	0	1	0	0	0	0	0	0	0	0	0	0	0	0	0	0	0	0	0	1	0	0	0	0	0	1	1	0	0	0	0	0
2016-03-20 8	23	17	5	1	7	2	4	4	2	1	1	2	0	0	0	5	1	0	0	1	0	2	0	0	0	0	0	1	0	1	0	0	0	0	0	0	3	0	0	0	0	0	2	1	0	0	0	0	0
2016-03-20 9	44	37	15	8	10	7	7	3	5	2	8	0	0	0	4	1	2	0	2	1	1	2	0	1	0	0	2	0	0	0	0	0	0	0	0	1	1	0	0	0	0	0	0	0	0	0	0	0	2
2016-03-20 10	59	57	15	6	6	8	13	6	3	3	5	2	1	0	0	3	1	1	1	5	0	1	3	2	0	1	0	1	1	0	0	1	0	0	0	1	2	0	0	0	2	1	1	0	0	0	0	0	0
2016-03-20 11	56	56	9	13	5	7	16	7	5	5	6	2	0	0	3	2	3	4	2	4	0	1	3	2	2	0	0	2	2	0	0	1	0	1	0	0	2	0	0	0	1	0	1	0	0	0	1	0	0
2016-03-20 12	64	49	23	11	12	20	9	2	6	3	5	3	1	1	2	0	2	2	1	3	4	2	2	3	0	1	1	0	1	0	0	0	0	3	0	0	0	1	0	1	2	0	0	0	0	0	0	0	1
2016-03-20 13	55	64	23	10	11	10	14	5	8	3	5	2	2	1	2	2	3	0	5	3	1	3	2	1	0	1	3	1	1	0	0	0	2	2	0	1	1	0	0	0	0	1	0	0	1	1	0	0	0
2016-03-20 14	74	60	23	8	9	16	14	7	11	9	4	2	1	1	5	2	2	5	0	0	1	3	2	2	0	1	1	2	0	2	1	0	0	1	0	0	4	0	0	0	0	2	0	0	1	0	0	1	1
2016-03-20 15	61	68	24	11	11	15	15	8	13	4	5	4	1	1	6	3	4	4	2	3	1	2	7	1	2	2	3	5	4	1	0	1	0	3	0	0	2	0	0	0	3	1	0	0	0	2	0	0	0
2016-03-20 16	76	73	17	9	17	11	16	6	3	5	5	6	2	0	1	0	2	4	4	2	4	0	5	3	3	1	0	0	3	1	0	0	0	0	0	1	1	0	1	0	1	2	2	0	1	0	0	0	0
2016-03-20 17	70	56	13	9	8	13	19	6	6	6	4	2	0	0	2	1	2	2	1	2	0	2	0	5	0	1	1	0	1	0	0	3	1	0	0	0	0	0	0	0	2	0	0	1	0	0	0	0	0
2016-03-20 18	61	49	19	8	9	14	7	6	8	6	7	1	4	1	0	1	4	2	2	1	1	1	0	0	1	0	1	1	1	0	0	0	2	0	0	0	0	1	0	1	0	0	0	0	0	0	0	0	0
2016-03-20 19	34	30	10	5	8	8	7	5	3	0	0	3	0	2	2	2	2	2	1	0	1	0	0	1	2	1	1	1	0	0	3	0	1	0	0	0	0	0	0	1	0	0	0	0	0	0	0	0	0
2016-03-20 20	28	17	9	4	4	5	4	1	2	4	1	4	1	2	0	2	3	2	1	0	0	1	0	1	1	3	1	1	0	0	0	0	0	0	0	0	0	0	0	1	0	0	0	1	0	1	0	0	0
2016-03-20 21	17	21	4	2	1	2	2	1	3	2	0	0	0	0	1	1	2	2	0	1	1	0	0	1	0	0	0	1	0	0	0	0	0	1	0	0	0	0	0	0	0	0	1	0	0	0	0	0	1
2016-03-20 22	11	13	0	3	1	2	2	2	3	1	0	0	0	0	0	0	1	0	0	0	0	0	0	0	0	1	1	0	0	1	2	0	0	0	0	0	0	0	0	0	0	0	1	0	0	0	0	0	0
2016-03-20 23	6	10	1	1	1	0	2	1	1	2	1	1	0	0	0	0	1	0	0	0	0	0	0	1	1	0	0	1	0	0	0	1	0	0	0	0	0	0	1	0	0	0	0	0	0	0	0	0	0
2016-03-21 0	3	3	1	1	0	0	1	0	0	1	0	0	1	0	2	0	0	0	0	0	0	1	0	0	0	0	0	1	0	0	0	0	0	1	0	0	0	0	0	1	0	0	0	0	0	0	0	0	0
2016-03-21 1	3	2	2	2	1	0	0	0	1	0	0	0	0	0	1	0	0	0	0	0	0	0	0	0	0	0	0	0	0	0	0	0	0	0	0	0	0	0	0	0	0	0	0	0	0	0	0	0	0
2016-03-21 2	2	1	0	0	0	0	0	1	0	0	0	0	0	0	0	0	0	0	0	0	0	0	0	0	0	0	0	1	0	1	0	0	0	0	0	0	0	0	0	0	0	0	0	0	0	0	0	0	0
2016-03-21 3	2	1	0	0	0	0	0	0	0	0	0	0	0	0	0	0	0	1	0	0	0	0	0	0	0	0	0	0	0	0	0	1	0	0	0	0	0	0	0	0	0	0	0	0	0	0	0	0	0
2016-03-21 4	5	3	1	0	1	0	2	0	0	0	0	0	0	0	0	1	0	0	0	0	0	0	0	0	0	0	0	0	0	0	0	0	0	0	0	0	0	0	0	0	0	0	0	0	0	0	0	0	1
2016-03-21 5	25	7	5	7	2	2	2	2	1	0	0	0	0	0	1	1	0	0	0	0	1	0	0	1	1	0	1	1	0	0	0	0	0	0	0	0	0	0	0	0	0	0	1	0	0	0	0	0	0
2016-03-21 6	74	29	19	23	23	0	12	2	4	1	4	2	3	1	1	2	0	0	2	1	1	2	1	0	1	1	0	0	0	0	2	1	1	2	0	0	3	0	1	0	0	0	0	1	1	0	1	0	0
2016-03-21 7	231	51	41	55	36	3	20	5	6	1	15	1	8	2	5	1	1	0	3	0	4	2	1	1	2	0	1	1	0	0	3	1	4	1	0	2	2	1	0	1	0	1	1	0	1	0	3	0	0
2016-03-21 8	316	65	65	93	67	7	33	11	21	2	34	5	4	2	4	2	4	4	1	2	7	4	3	0	0	3	6	1	2	3	0	3	1	0	0	5	0	1	3	2	0	0	2	1	2	2	5	0	0
2016-03-21 9	109	23	24	38	27	0	12	10	3	0	12	2	1	0	1	0	2	0	1	1	2	0	1	0	0	1	3	1	1	1	1	1	0	1	0	4	0	0	0	0	0	0	1	0	1	0	1	0	0
2016-03-21 10	57	18	13	8	11	2	8	6	2	2	4	2	0	1	1	1	2	1	2	0	0	0	1	0	0	0	0	0	1	2	0	0	0	0	0	2	0	0	1	0	0	0	0	0	0	0	0	0	0
2016-03-21 11	63	16	27	10	8	1	3	5	0	2	1	0	3	0	2	0	0	2	0	0	1	1	0	1	1	0	0	0	0	0	0	0	0	0	0	0	1	0	0	0	0	0	0	0	1	1	0	0	0
2016-03-21 12	83	26	31	26	16	3	4	7	3	3	3	0	2	0	1	0	0	0	1	0	0	0	1	2	1	0	0	1	0	0	1	1	0	1	0	1	0	0	0	1	0	0	0	0	0	1	0	0	0
2016-03-21 13	76	18	22	20	27	5	5	3	3	2	0	0	0	0	1	1	1	1	1	0	2	0	0	0	0	3	2	1	0	0	0	0	3	2	0	0	3	1	1	0	0	0	0	0	0	1	1	0	0
2016-03-21 14	84	25	22	22	17	3	6	6	3	2	3	1	4	1	2	0	0	1	1	0	1	0	4	1	1	1	1	0	1	0	1	0	0	1	0	0	4	0	1	0	0	0	0	1	1	0	1	0	0
2016-03-21 15	89	20	30	23	42	7	5	8	0	3	3	0	0	2	0	2	1	5	1	1	0	0	0	0	1	0	1	1	0	1	0	1	1	0	0	0	0	0	0	1	0	1	1	0	1	1	0	0	0
2016-03-21 16	210	52	51	43	82	21	11	13	9	10	4	2	1	5	1	2	1	2	6	1	4	3	2	1	5	0	3	1	1	1	3	1	4	1	0	1	1	0	1	0	1	0	0	1	1	0	1	1	0
2016-03-21 17	352	100	75	73	106	77	8	12	20	33	3	3	8	8	6	3	2	5	4	3	0	3	3	1	1	2	0	1	5	2	3	2	4	1	0	1	0	4	1	3	0	0	2	1	2	1	0	6	1
2016-03-21 18	199	79	52	37	35	36	8	9	12	18	6	2	6	3	5	6	5	2	5	5	1	4	3	3	4	5	0	1	1	4	3	1	6	1	0	0	2	1	1	2	1	0	0	1	0	3	0	3	1
2016-03-21 19	122	43	24	11	19	26	13	9	8	15	5	1	5	1	1	3	2	1	2	2	0	3	1	0	0	3	1	2	1	1	0	0	0	1	0	1	0	1	1	4	0	0	2	1	0	2	0	1	0
2016-03-21 20	65	39	14	11	5	8	2	5	3	3	4	1	2	1	0	2	0	2	2	0	0	1	3	2	0	1	0	1	1	1	0	1	1	1	0	0	0	0	0	0	0	0	0	0	0	0	0	0	1
2016-03-21 21	34	45	10	3	3	5	2	2	6	2	2	1	3	0	1	1	1	0	3	0	0	2	0	1	1	3	0	2	0	1	3	1	0	0	0	0	0	0	0	0	0	0	0	0	0	0	0	0	1
2016-03-21 22	22	19	2	3	1	2	2	3	1	1	0	2	0	0	2	0	0	0	0	2	0	1	0	0	0	0	1	0	2	0	1	0	0	1	0	0	0	0	0	2	0	0	0	1	0	0	0	1	0
2016-03-21 23	6	7	2	2	0	0	0	0	0	1	1	0	0	0	0	1	0	1	1	1	0	1	0	0	0	0	0	0	0	0	0	1	0	0	0	1	0	0	0	0	0	0	0	0	0	0	0	2	0
2016-03-22 0	4	3	0	0	0	0	1	0	2	0	0	0	1	0	1	0	1	0	0	0	0	0	0	1	0	0	0	0	0	0	0	0	0	0	0	0	0	0	0	0	0	0	0	0	0	0	0	0	0
2016-03-22 1	6	2	0	2	0	1	0	0	0	1	0	1	0	0	0	0	1	0	0	0	0	0	0	0	1	1	0	0	0	1	0	0	0	0	0	0	0	0	0	0	0	0	0	0	0	0	0	0	0
2016-03-22 2	0	0	0	0	0	0	0	1	0	0	0	0	0	0	0	0	0	0	0	0	0	0	0	0	0	0	0	0	0	0	0	0	0	0	0	0	0	0	0	0	0	0	0	0	0	0	0	0	0
2016-03-22 3	2	0	0	0	0	0	0	0	0	0	0	0	0	0	1	0	0	0	0	0	0	0	0	0	0	0	0	0	0	0	0	1	0	0	0	0	0	0	0	0	0	0	0	0	0	0	0	0	0
2016-03-22 4	4	4	1	1	1	0	0	1	0	0	0	0	0	0	0	0	0	0	0	0	0	0	0	0	0	0	0	0	0	0	0	0	0	0	0	0	0	0	0	0	0	0	0	0	0	0	0	0	1
2016-03-22 5	28	9	4	8	7	3	3	1	1	0	1	0	1	0	0	0	0	0	0	0	0	0	0	1	0	0	1	0	0	0	1	0	0	0	0	0	0	0	0	0	0	0	1	0	0	0	0	0	0
2016-03-22 6	85	37	28	28	25	2	8	3	4	1	4	2	1	1	3	0	1	0	3	0	0	2	1	0	1	3	0	0	0	0	1	1	0	2	0	1	2	0	4	1	0	1	0	1	1	0	1	0	0
2016-03-22 7	251	68	46	67	54	6	29	8	12	6	20	6	11	1	3	0	3	4	2	1	9	2	1	1	0	1	2	0	2	0	6	3	4	0	0	3	1	0	1	1	0	0	0	1	4	0	1	0	0
2016-03-22 8	323	74	66	105	78	6	48	9	16	3	26	2	6	2	3	4	2	6	1	3	6	2	3	1	0	3	7	1	3	2	1	3	1	0	0	3	1	2	5	1	1	0	2	1	3	0	4	0	0
2016-03-22 9	131	27	24	43	18	4	9	12	2	4	6	2	3	1	3	1	2	2	3	1	4	0	0	0	0	1	2	0	0	1	1	1	0	0	0	1	0	0	1	0	0	0	0	0	0	0	3	0	0
2016-03-22 10	63	24	17	15	13	5	5	5	2	2	4	0	0	1	2	0	2	2	0	1	2	0	0	0	0	1	2	0	1	0	1	0	0	1	0	0	1	0	1	0	1	0	0	0	1	0	0	0	0
2016-03-22 11	86	18	19	22	19	6	3	2	2	1	1	2	3	0	1	0	2	2	2	0	0	0	1	1	1	0	0	1	1	1	0	1	0	0	0	1	0	0	0	0	0	0	0	1	0	0	0	0	0
2016-03-22 12	109	34	31	21	29	11	4	6	3	0	1	1	1	0	0	1	3	3	0	1	0	1	0	2	0	1	0	0	0	0	0	2	1	1	0	1	0	0	0	1	1	0	1	1	0	0	0	0	0
2016-03-22 13	93	29	24	21	21	9	11	7	5	5	5	3	2	1	0	1	2	1	1	3	1	0	1	0	3	0	2	0	0	0	0	0	1	1	0	2	0	1	0	1	2	1	0	0	0	0	1	0	0
2016-03-22 14	79	36	16	20	26	14	7	2	6	2	5	3	1	2	2	3	0	2	0	1	2	0	0	2	3	0	0	0	1	1	1	0	0	1	0	0	0	0	0	1	0	3	0	0	0	0	0	0	0
2016-03-22 15	122	30	40	26	36	13	7	8	5	8	4	3	0	3	1	1	1	2	2	4	0	4	1	3	1	0	4	2	1	1	0	3	0	0	0	0	4	1	2	2	1	0	1	1	0	0	0	1	1
2016-03-22 16	270	74	75	63	80	38	14	14	7	16	5	2	2	19	3	5	4	2	4	0	4	4	3	2	2	3	2	4	2	3	4	0	5	3	0	1	6	1	2	0	7	2	0	0	0	1	0	2	0
2016-03-22 17	439	131	89	92	96	102	14	13	17	22	9	6	6	28	5	7	6	5	7	4	3	6	3	4	7	4	0	2	3	4	7	3	8	2	0	1	3	3	2	6	1	3	2	2	2	1	0	9	2
2016-03-22 18	269	136	45	35	51	77	27	10	27	24	10	3	11	14	11	8	7	2	8	4	3	2	7	3	3	4	0	3	2	4	0	2	3	6	0	1	1	2	2	0	0	1	1	0	2	2	0	4	0
2016-03-22 19	143	95	40	36	30	38	17	3	15	10	6	5	3	4	4	9	0	7	5	3	2	3	2	4	1	3	0	2	0	0	2	0	7	1	0	1	0	2	1	0	0	0	2	1	1	1	0	1	1
2016-03-22 20	75	48	17	16	24	7	7	3	15	13	2	2	2	1	1	6	6	1	3	3	1	3	5	0	0	1	0	1	1	1	1	0	1	1	0	1	1	1	1	0	1	0	0	0	0	0	0	1	0
2016-03-22 21	52	41	17	6	5	13	5	4	9	5	3	0	3	0	2	3	3	2	2	0	0	2	1	1	1	1	1	1	1	0	4	0	0	1	0	1	0	1	0	2	0	0	0	0	0	1	0	0	0
2016-03-22 22	26	20	9	2	3	5	2	0	4	2	1	2	2	0	1	1	2	1	2	3	0	1	1	0	0	0	1	0	1	0	1	1	1	0	0	0	1	1	0	0	0	0	0	0	1	1	0	1	0
2016-03-22 23	12	15	6	3	1	4	2	0	2	1	0	1	0	0	0	1	0	2	2	1	0	1	2	1	1	1	0	0	1	1	0	0	0	0	0	3	0	0	0	1	0	0	0	0	0	0	0	0	1
2016-03-23 0	5	4	1	0	0	0	1	2	1	1	0	0	0	0	0	0	0	0	0	0	0	1	0	0	0	0	0	0	0	0	0	0	0	0	0	0	0	0	0	1	0	0	0	0	0	0	0	0	0
2016-03-23 1	2	0	0	2	0	2	0	0	0	1	0	0	0	0	0	0	0	0	0	0	0	0	0	0	0	0	0	1	0	0	0	0	0	1	0	0	0	0	0	0	0	0	0	0	0	0	0	0	0
2016-03-23 2	0	1	0	0	0	0	0	1	0	0	0	0	0	0	0	0	1	0	0	0	0	0	0	1	0	0	0	0	0	0	0	0	0	0	0	0	0	0	0	0	0	0	0	1	0	0	0	0	0
2016-03-23 3	0	1	1	0	0	0	0	0	0	0	0	1	0	0	0	0	0	0	0	0	0	0	0	0	0	0	0	0	0	0	0	1	0	0	0	0	0	0	0	0	0	0	0	0	0	0	1	0	0
2016-03-23 4	3	3	2	1	1	0	1	0	0	0	0	0	0	0	0	0	0	1	0	0	1	0	0	0	0	0	1	1	0	0	0	0	0	0	0	0	0	0	0	0	0	0	0	0	0	0	0	0	0
2016-03-23 5	32	8	1	6	5	1	2	2	0	0	1	0	0	0	1	1	0	0	0	0	0	0	0	1	0	0	0	0	0	0	1	0	0	0	0	0	0	0	0	0	0	0	1	0	0	0	0	0	0
2016-03-23 6	93	24	21	27	24	1	10	2	2	0	4	1	2	0	0	1	0	0	1	1	1	2	0	0	0	0	0	0	0	0	1	0	0	0	0	1	2	0	2	0	0	0	0	1	1	0	1	0	0
2016-03-23 7	251	72	45	66	44	5	30	6	8	0	17	2	10	1	5	3	3	2	5	1	5	1	2	0	1	4	4	1	2	0	3	2	3	1	0	1	1	1	0	1	0	1	1	2	1	0	0	0	0
2016-03-23 8	294	70	56	91	74	7	39	12	14	2	20	5	7	1	4	3	6	4	2	2	9	2	1	0	1	1	3	0	1	0	3	3	2	2	0	3	1	0	5	2	0	0	2	1	2	0	6	0	0
2016-03-23 9	131	28	29	35	22	7	12	2	3	1	10	3	2	0	3	0	2	0	1	0	2	0	3	0	1	1	2	0	0	1	0	0	1	1	0	0	1	0	2	0	0	0	0	0	2	0	0	0	0
2016-03-23 10	56	15	15	16	8	7	7	6	4	1	0	2	1	0	0	1	1	2	0	1	0	0	0	1	1	0	1	0	0	1	0	2	1	1	0	0	1	0	0	0	0	0	0	0	0	0	1	0	0
2016-03-23 11	75	23	22	21	16	3	7	4	4	1	1	1	2	1	0	1	2	0	2	0	1	2	0	0	0	0	2	0	0	0	0	1	0	0	0	0	1	0	0	0	0	0	0	0	0	0	0	0	0
2016-03-23 12	84	23	23	19	16	0	5	5	3	1	2	1	2	0	0	1	1	1	0	0	1	1	0	0	1	0	1	1	0	0	0	0	0	0	0	0	1	0	0	1	0	0	0	0	0	1	0	0	1
2016-03-23 13	83	22	35	16	24	3	2	1	2	1	2	2	3	0	0	0	0	0	1	2	0	0	1	0	0	1	0	1	0	0	0	1	1	2	0	0	3	0	0	0	0	0	1	1	1	0	0	0	1
2016-03-23 14	69	30	26	16	14	5	7	4	0	1	3	1	1	0	0	0	0	1	1	1	0	0	0	0	2	0	2	0	0	0	2	1	1	0	0	0	2	0	0	1	1	1	1	1	0	0	0	0	0
2016-03-23 15	102	22	25	25	33	9	3	9	1	3	1	1	1	0	0	2	2	1	6	1	0	1	0	0	0	0	0	0	0	0	0	2	1	1	0	0	0	0	0	1	0	0	0	0	0	1	2	0	0
2016-03-23 16	163	38	29	36	57	8	6	9	7	5	0	3	1	5	2	0	1	1	1	0	1	2	3	0	2	1	2	1	1	1	1	3	2	0	0	1	1	0	2	2	0	0	0	0	0	2	0	2	1
2016-03-23 17	155	35	30	36	34	15	3	8	5	7	2	2	0	0	0	2	3	4	4	2	1	1	1	0	1	0	0	0	1	0	1	0	2	0	0	0	2	1	0	3	0	0	0	0	0	1	0	0	0
2016-03-23 18	81	31	17	13	10	11	0	4	10	6	3	3	3	2	0	0	1	1	3	1	0	0	1	0	1	0	2	0	2	0	1	0	1	1	0	1	0	0	1	2	0	0	0	0	0	0	0	0	0
2016-03-23 19	59	20	13	7	11	3	5	3	8	5	1	5	3	0	1	0	0	1	3	1	0	0	1	0	1	0	1	1	2	1	1	0	0	0	0	0	0	1	0	1	0	0	0	1	1	0	0	0	0
2016-03-23 20	34	9	5	5	7	1	5	3	3	2	0	2	2	0	0	0	0	2	0	1	0	0	2	1	1	0	0	0	1	0	0	0	0	1	0	0	0	0	0	0	0	0	0	0	0	0	0	0	0
2016-03-23 21	22	12	3	2	2	2	1	5	5	2	0	0	0	1	1	1	0	1	2	0	0	1	0	0	1	1	0	0	0	1	1	0	1	1	0	0	0	0	2	0	0	0	0	0	0	1	0	0	1
2016-03-23 22	13	13	9	4	2	1	0	1	2	2	1	0	0	1	1	3	0	1	0	0	0	0	1	0	0	0	1	0	0	2	0	0	0	0	0	0	0	0	0	1	0	0	1	1	0	0	0	0	0
2016-03-23 23	6	11	3	2	0	2	1	0	2	0	0	0	0	0	0	1	0	0	0	0	0	1	0	0	0	0	0	0	0	0	1	0	0	0	0	0	0	0	0	0	0	0	0	0	0	0	0	1	0
2016-03-24 0	1	4	1	1	2	0	0	0	1	0	0	0	0	0	1	0	0	0	0	0	0	0	0	0	0	0	0	0	0	0	0	0	0	0	0	0	0	0	0	0	0	0	0	0	0	0	0	0	0
2016-03-24 1	2	2	0	1	0	1	0	0	0	0	0	0	0	0	0	0	0	0	0	0	0	0	0	0	0	0	0	0	0	0	0	0	0	0	0	0	0	0	0	0	0	0	0	0	0	0	0	0	0
2016-03-24 2	0	1	0	1	1	0	0	0	0	0	0	0	0	0	0	0	0	0	0	0	0	0	0	0	0	0	0	0	0	1	0	0	0	0	0	0	0	0	0	0	0	0	0	0	0	0	0	0	0
2016-03-24 3	0	0	1	0	0	0	0	0	0	0	0	0	0	0	0	0	0	1	0	0	0	0	0	0	0	0	0	0	0	0	0	1	0	0	0	0	0	0	0	0	0	0	0	0	0	0	0	0	0
2016-03-24 4	2	2	3	2	0	0	0	0	0	0	0	0	0	0	0	0	0	0	0	0	1	0	0	0	0	0	0	0	0	0	0	0	0	0	0	0	0	0	0	0	0	0	0	0	0	0	0	0	0
2016-03-24 5	26	4	1	5	4	2	1	0	1	0	0	0	1	0	2	1	0	0	0	0	0	0	0	1	0	0	1	0	0	0	1	0	0	0	0	0	0	0	0	0	0	0	1	1	0	0	0	0	0
2016-03-24 6	40	13	25	16	12	4	2	2	3	0	0	0	1	0	0	0	1	0	0	1	0	1	1	0	0	1	2	0	0	0	1	0	0	0	0	0	0	0	1	0	0	0	0	0	0	0	0	0	0
[truncated: 6,785 more rows]
[truncated: 123 more columns]
