# Supplementary material for: Statistical patterns of human mobility in emerging Bicycle Sharing Systems
Source: PLoS One. 2018 Mar 15;13(3):e0193795. doi: 10.1371/journal.pone.0193795 (PMC5854355; doi:10.1371/journal.pone.0193795)
Supplement: S2 Dataset — (ZIP) [file pone.0193795.s002.zip]

Archive with 11 entries (8 files):
- bssdata/
- bssdata/X_Chicago-README.doc
- __MACOSX/
- __MACOSX/bssdata/
- __MACOSX/bssdata/._X_Chicago-README.doc
- bssdata/X_Chicago.csv
- __MACOSX/bssdata/._X_Chicago.csv
- bssdata/X_Hangzhou-README.doc
- __MACOSX/bssdata/._X_Hangzhou-README.doc
- bssdata/X_Hangzhou.csv
- __MACOSX/bssdata/._X_Hangzhou.csv
