# Supplementary material for: Statistical patterns of human mobility in emerging Bicycle Sharing Systems
Source: PLoS One. 2018 Mar 15;13(3):e0193795. doi: 10.1371/journal.pone.0193795 (PMC5854355; doi:10.1371/journal.pone.0193795)
Supplement: S2 Dataset — (ZIP) [file pone.0193795.s002.zip › bssdata/X_Hangzhou.csv]

	202	101	2626	3838	404	2525	1717	505	3636	707	1010	808	3434	303	3939	606	909	1919	2828	1313	205	502	2222	102	201	1212	1616	1818	401	402	204	104	3131	1001	203	3836	3638	110	302	1414	3737	3333	3439	3934	2323	517	801	1705	108
2013-08-09 0	0	0	0	0	0	0	0	0	0	0	0	0	0	0	0	0	0	0	0	0	0	0	0	0	0	0	0	0	0	0	0	0	0	0	0	0	0	0	0	0	0	0	0	0	0	0	0	0	0
2013-08-09 1	0	0	0	0	0	0	0	0	0	0	0	0	0	0	0	0	0	0	0	0	0	0	0	0	0	0	0	0	0	0	0	0	0	0	0	0	0	0	0	0	0	0	0	0	0	0	0	0	0
2013-08-09 2	0	0	0	0	0	0	0	0	0	0	0	0	0	0	0	0	0	0	0	0	0	0	0	0	0	0	0	0	0	0	0	0	0	0	0	0	0	0	0	0	0	0	0	0	0	0	0	0	0
2013-08-09 3	0	0	0	0	0	0	0	0	0	0	0	0	0	0	0	0	0	0	0	0	0	0	0	0	0	0	0	0	0	0	0	0	0	0	0	0	0	0	0	0	0	0	0	0	0	0	0	0	0
2013-08-09 4	0	0	0	0	0	0	0	0	0	0	0	0	0	0	0	0	0	0	0	0	0	0	0	0	0	0	0	0	0	0	0	0	0	0	0	0	0	0	0	0	0	0	0	0	0	0	0	0	0
2013-08-09 5	0	0	0	0	0	0	0	0	0	0	0	0	0	0	0	0	0	0	0	0	0	0	0	0	0	0	0	0	0	0	0	0	0	0	0	0	0	0	0	0	0	0	0	0	0	0	0	0	0
2013-08-09 6	5	0	0	0	0	0	12	2	0	2	0	2	0	0	0	6	0	0	0	0	0	0	0	0	0	0	0	0	0	0	0	0	0	0	0	0	0	0	0	0	0	0	0	0	0	0	0	0	0
2013-08-09 7	221	132	103	62	64	74	58	43	35	41	36	31	35	27	24	33	33	19	38	14	16	22	25	25	15	40	19	11	28	21	19	9	6	19	10	13	4	2	17	14	9	6	3	14	12	14	10	8	2
2013-08-09 8	948	475	438	223	280	259	178	110	137	148	133	119	93	115	61	114	138	105	80	88	66	103	62	64	71	79	69	36	102	79	61	50	44	84	25	51	10	37	48	44	33	45	29	41	37	27	40	29	17
2013-08-09 9	837	319	261	168	231	132	147	122	85	90	79	102	39	97	59	84	63	68	52	69	59	49	33	50	41	44	42	51	43	35	49	36	34	31	31	22	20	19	23	27	24	27	17	12	24	16	19	15	17
2013-08-09 10	399	151	126	85	100	53	69	63	44	39	37	44	25	40	20	33	31	36	16	33	30	16	11	19	21	13	18	24	10	22	23	13	11	11	8	8	5	10	12	12	15	8	4	10	11	11	11	5	7
2013-08-09 11	393	143	116	70	90	60	66	56	48	45	31	35	23	33	26	37	20	31	20	35	43	19	7	7	5	26	19	20	14	20	18	14	15	6	14	6	7	7	12	15	12	11	7	3	13	11	3	9	4
2013-08-09 12	263	117	113	52	60	52	39	46	22	35	19	21	21	24	19	24	22	15	13	13	24	21	9	10	14	17	13	13	9	11	15	8	13	10	4	1	5	8	9	15	14	9	10	8	5	2	2	15	7
2013-08-09 13	740	294	302	168	149	106	137	124	98	78	55	56	40	46	48	52	36	56	42	40	45	57	38	27	28	50	37	33	35	23	37	21	27	20	14	18	8	23	20	23	27	22	12	15	17	22	12	15	8
2013-08-09 14	1243	512	383	276	312	176	212	179	299	104	88	118	70	81	106	97	59	105	54	78	101	59	56	43	50	45	61	43	50	43	63	60	28	29	46	26	18	30	24	24	34	40	23	26	27	25	22	25	19
2013-08-09 15	1686	686	513	385	408	224	278	282	248	208	110	169	94	142	125	115	102	144	88	120	140	96	79	79	74	74	83	70	71	86	109	91	60	39	62	26	38	37	49	45	42	49	39	38	33	39	26	40	43
2013-08-09 16	2311	1029	890	565	625	385	461	397	268	318	221	257	205	236	246	235	154	187	167	185	226	131	111	133	122	93	132	132	130	124	150	137	108	60	98	61	84	56	66	66	98	97	68	61	58	80	41	72	74
2013-08-09 17	3091	2215	2056	1249	1201	1139	894	597	741	572	455	349	593	375	436	457	415	394	368	407	366	251	331	280	261	371	276	208	255	238	312	399	191	141	219	163	337	321	105	139	141	205	191	143	136	124	79	138	203
2013-08-09 18	2570	1789	1940	1087	1173	1274	736	568	633	591	588	421	557	406	472	457	467	344	414	349	254	223	321	241	200	384	259	249	197	189	207	261	203	136	157	116	200	275	114	121	162	133	156	153	140	111	75	105	169
2013-08-09 19	1997	1038	1634	973	628	740	535	383	441	333	344	315	346	260	380	296	221	241	241	260	197	170	188	115	101	235	175	166	110	89	159	151	171	94	80	102	181	140	73	105	136	94	142	139	83	89	49	70	69
2013-08-09 20	1371	685	1142	680	414	514	264	216	344	209	221	178	295	141	306	165	157	118	134	144	146	95	94	90	129	112	100	107	101	84	104	82	89	44	84	116	147	107	35	49	59	58	91	98	56	50	34	43	48
2013-08-09 21	88	32	686	332	22	4	7	10	229	9	7	5	1	1	6	2	0	6	9	10	5	5	3	0	4	0	2	4	8	6	6	2	0	8	2	45	90	2	1	1	1	0	1	4	6	1	0	0	5
2013-08-09 22	15	8	39	10	9	1	1	2	2	3	2	2	0	0	1	0	0	4	0	2	1	1	7	1	3	1	0	0	2	4	0	1	0	0	0	1	2	4	0	2	0	0	0	0	1	0	0	0	6
2013-08-09 23	17	4	9	0	5	1	1	0	0	0	2	2	0	0	1	0	0	1	0	0	0	2	0	1	3	0	0	0	1	1	0	1	0	3	0	1	0	2	0	0	0	0	0	0	1	0	0	0	0
2013-08-10 0	5	4	4	0	5	0	0	1	0	1	1	0	0	0	0	0	0	0	0	0	1	3	0	0	0	1	0	0	0	3	0	0	0	0	0	0	1	0	0	0	0	0	0	0	0	0	0	0	0
2013-08-10 1	2	0	5	0	2	0	0	3	0	0	1	0	0	0	0	1	0	0	0	0	0	0	0	0	2	0	0	0	0	1	1	0	0	0	0	0	0	0	0	0	0	0	0	0	0	0	0	0	1
2013-08-10 2	4	1	0	0	2	0	0	0	0	1	2	0	0	0	0	0	0	0	0	0	1	0	0	0	0	0	0	0	0	0	1	0	0	0	0	0	0	1	0	0	0	0	0	0	0	0	0	0	0
2013-08-10 3	4	0	1	0	0	0	0	0	0	1	0	0	0	0	0	0	0	0	0	0	1	0	0	1	1	0	0	0	0	3	1	0	0	1	0	0	0	0	0	0	0	0	0	0	0	0	1	0	0
2013-08-10 4	15	4	4	0	1	0	1	0	0	0	0	1	0	0	0	0	0	1	1	0	0	1	0	3	0	0	0	0	0	4	2	0	0	0	0	0	0	1	0	2	0	0	0	0	0	0	1	0	0
2013-08-10 5	53	22	38	7	2	0	16	1	2	21	3	17	0	0	0	5	0	15	1	1	3	2	1	2	8	0	2	4	1	7	6	1	0	5	1	1	0	0	0	1	0	0	0	2	1	1	1	1	0
2013-08-10 6	1628	644	1004	835	505	388	410	486	246	377	215	302	212	415	224	346	210	283	169	178	79	205	127	117	85	85	152	249	88	103	60	48	145	48	93	92	71	26	154	124	153	142	68	49	40	55	53	50	29
2013-08-10 7	2267	885	1633	1059	657	630	542	554	437	506	291	425	456	503	370	454	304	399	408	217	169	244	264	153	95	181	250	248	147	128	94	80	188	102	106	210	111	51	189	175	187	209	124	120	77	99	87	57	62
2013-08-10 8	2734	1142	1427	765	762	643	694	481	371	487	329	442	323	420	287	385	328	348	332	239	183	207	230	146	116	186	250	216	140	153	119	117	161	132	120	144	61	51	147	175	132	174	98	106	81	102	99	75	54
2013-08-10 9	2492	942	913	559	553	510	448	399	213	361	276	380	243	301	207	275	214	215	218	213	167	166	161	113	109	167	176	183	87	90	96	108	111	91	114	67	50	42	121	139	103	122	61	41	59	73	61	60	51
2013-08-10 10	1917	717	623	429	460	373	371	364	179	260	175	254	167	262	172	212	170	173	146	137	165	110	90	68	77	116	105	133	59	60	82	71	100	46	84	32	30	41	52	83	82	65	55	49	60	55	34	59	31
2013-08-10 11	1300	563	663	387	377	358	291	268	165	217	156	178	151	157	144	157	142	133	136	120	102	65	76	56	49	103	79	88	68	57	64	39	77	38	55	28	41	38	44	58	65	80	48	41	70	43	27	51	29
2013-08-10 12	1018	460	481	259	294	260	222	190	149	132	125	139	126	125	125	129	141	127	107	76	69	64	71	40	48	94	76	51	43	45	45	47	43	29	29	29	28	27	27	39	45	45	41	35	58	36	27	47	19
2013-08-10 13	1028	362	407	240	247	272	191	133	148	131	92	118	89	88	120	95	98	90	88	82	67	71	60	34	41	70	51	57	43	38	44	32	31	42	25	27	21	21	27	36	32	47	31	35	40	29	14	22	20
2013-08-10 14	1058	312	357	275	243	242	196	152	115	141	104	145	75	88	93	107	90	98	80	72	69	56	63	42	39	48	68	68	35	35	34	49	28	36	34	31	26	24	30	30	22	40	32	31	36	27	22	23	15
2013-08-10 15	1219	493	475	327	297	282	279	241	153	190	116	140	112	144	127	138	130	138	104	96	88	71	59	69	54	76	112	85	52	45	60	41	61	27	61	29	41	40	41	28	44	49	39	40	36	40	32	42	31
2013-08-10 16	1632	723	816	523	424	461	373	333	243	313	199	234	212	204	212	203	165	196	161	154	153	110	131	69	82	125	112	140	78	83	86	81	96	39	86	62	72	51	37	53	97	84	72	57	66	52	27	78	53
2013-08-10 17	2088	1163	1516	978	682	881	671	462	473	466	384	327	413	309	349	334	354	308	358	230	214	185	240	126	151	253	224	209	112	120	158	153	132	82	113	128	183	167	74	102	123	163	130	132	136	100	70	83	82
2013-08-10 18	1907	1011	1650	978	657	870	641	422	487	454	339	285	476	341	401	360	361	289	295	235	170	163	221	165	143	261	227	208	119	142	135	103	156	82	94	103	143	116	108	105	150	141	147	129	106	87	65	86	58
2013-08-10 19	1770	729	1415	913	489	666	440	264	369	257	214	215	384	217	357	260	225	203	162	169	150	138	136	141	142	164	199	155	89	95	98	81	149	50	85	103	107	73	67	84	142	78	114	101	80	45	41	73	46
2013-08-10 20	1334	562	1066	625	375	501	278	198	332	153	155	162	243	110	233	150	117	121	112	121	110	103	94	96	165	114	84	106	78	66	108	74	90	53	78	100	102	87	31	52	65	48	92	95	55	38	23	32	53
2013-08-10 21	71	19	631	330	19	10	11	1	173	7	15	6	1	0	16	4	2	6	5	13	2	1	1	3	9	2	0	1	6	3	11	3	0	4	1	43	61	4	0	1	1	0	3	9	1	0	1	0	4
2013-08-10 22	29	7	45	4	5	10	1	0	2	2	1	6	0	0	1	0	1	1	0	3	2	1	0	1	5	0	0	0	2	3	1	1	0	2	0	1	0	2	0	0	0	3	0	0	3	0	2	1	3
2013-08-10 23	11	9	11	0	4	0	1	0	0	1	0	0	0	0	0	0	0	2	0	0	0	2	0	1	1	0	0	0	4	0	3	1	0	0	0	0	0	1	0	0	0	0	0	0	0	0	0	0	1
2013-08-11 0	20	1	10	1	3	0	0	0	0	2	3	2	0	0	0	1	1	4	0	0	1	2	0	0	0	0	0	0	0	2	2	0	0	0	0	1	0	0	0	0	0	0	0	0	0	0	0	1	0
2013-08-11 1	4	1	5	0	2	0	1	2	0	0	1	0	0	0	2	0	0	0	0	2	0	1	0	0	0	0	0	0	0	2	0	0	0	0	0	0	0	0	0	1	0	0	0	0	1	0	0	0	1
2013-08-11 2	3	2	2	0	1	0	1	0	0	0	0	0	0	0	0	0	0	0	0	0	1	0	0	1	0	0	0	0	0	3	4	0	0	2	0	0	1	0	0	0	0	0	0	0	1	0	1	0	0
2013-08-11 3	2	2	2	0	2	0	0	0	0	1	1	0	0	0	0	0	0	0	0	0	1	1	0	2	3	0	0	0	1	2	2	0	0	1	0	0	0	0	0	0	0	0	0	0	0	0	0	0	0
2013-08-11 4	17	5	7	0	0	0	0	0	0	3	1	2	0	0	2	0	0	1	1	1	1	1	0	3	0	0	0	0	0	3	0	0	0	0	0	0	0	0	0	3	0	0	0	1	0	0	1	0	1
2013-08-11 5	60	13	41	9	2	1	16	4	0	14	4	16	1	0	2	6	0	15	1	5	1	2	1	5	9	0	4	1	1	10	4	1	0	1	2	0	0	1	0	0	0	0	0	1	2	0	1	2	0
2013-08-11 6	1485	607	982	684	374	303	341	451	178	299	168	282	169	428	209	301	189	258	153	103	83	169	107	108	99	87	157	230	82	78	57	39	141	57	84	61	69	27	129	121	146	94	51	26	35	58	65	45	34
2013-08-11 7	2059	858	1360	897	522	460	511	465	313	448	203	290	360	443	327	392	236	339	263	167	127	181	179	137	90	145	196	229	110	116	81	64	189	56	110	132	82	40	192	168	198	141	108	85	60	82	84	54	41
2013-08-11 8	2619	962	1326	800	639	538	576	456	285	399	282	398	292	418	286	398	254	344	280	262	179	186	189	123	81	188	187	234	113	148	103	92	183	111	131	117	59	50	155	160	133	123	79	87	92	77	69	75	48
2013-08-11 9	2480	916	1007	615	563	536	420	375	206	351	248	335	220	279	219	315	234	289	191	222	159	147	134	99	91	164	145	199	91	86	95	75	116	76	101	53	59	38	92	112	106	123	68	44	61	78	54	80	34
2013-08-11 10	1974	684	688	433	480	419	368	294	192	285	174	244	154	241	171	202	188	203	161	181	142	105	104	68	66	113	109	123	55	98	96	61	109	47	86	40	26	48	63	103	82	84	37	45	52	62	28	53	31
2013-08-11 11	1456	546	623	375	351	364	311	231	192	233	152	183	162	172	136	157	172	173	98	107	108	89	82	49	54	91	91	80	37	60	53	52	73	37	57	28	29	46	61	40	79	69	49	39	50	43	15	46	29
2013-08-11 12	1096	419	401	245	249	313	228	182	164	170	126	116	124	124	137	102	137	126	94	101	84	64	78	28	63	89	104	74	35	56	39	34	42	39	45	20	26	24	26	38	46	63	36	37	50	37	32	31	14
2013-08-11 13	929	372	330	227	237	240	212	135	126	125	109	115	83	77	98	95	103	108	75	78	79	48	50	36	44	69	75	59	41	25	38	30	43	43	32	20	14	26	24	23	27	37	30	26	26	20	30	19	16
2013-08-11 14	968	342	372	246	226	258	205	140	256	127	114	115	78	87	95	118	77	79	93	57	63	63	58	49	43	66	71	49	42	35	42	38	44	46	37	32	14	28	35	33	42	21	36	29	41	37	25	26	17
2013-08-11 15	1098	507	488	307	310	273	252	200	177	216	131	123	104	143	130	131	127	135	106	102	94	59	57	52	53	100	80	94	51	47	59	41	51	35	44	30	31	43	29	28	50	51	39	38	34	35	18	47	18
2013-08-11 16	1537	743	816	478	456	469	448	357	232	298	163	191	211	215	230	200	174	191	164	156	138	120	96	73	95	99	140	117	61	66	90	74	113	59	77	52	57	75	58	82	82	97	70	73	59	55	33	72	43
2013-08-11 17	1976	1136	1364	822	661	803	583	359	422	472	332	284	421	287	393	306	377	305	287	226	174	132	202	121	144	272	205	197	119	108	151	106	176	80	112	105	151	107	81	84	145	138	105	120	118	75	46	65	69
2013-08-11 18	1969	1083	1744	1012	669	888	554	403	474	401	338	319	448	316	429	296	353	227	280	280	143	155	204	149	134	293	229	209	112	89	100	95	260	87	91	90	111	93	105	134	215	97	104	155	124	93	64	63	78
2013-08-11 19	1809	796	1437	962	501	729	423	336	417	271	219	250	347	223	388	234	213	191	193	190	149	135	116	119	145	203	168	178	96	87	94	69	148	65	86	129	120	84	55	97	112	72	118	129	84	46	34	54	48
2013-08-11 20	1334	591	1059	728	358	538	257	190	330	212	130	158	278	94	287	144	120	119	116	131	155	104	92	67	146	118	92	98	65	60	98	63	63	43	89	88	109	84	46	51	53	40	114	82	44	36	24	45	46
2013-08-11 21	52	18	658	292	28	11	5	6	182	3	5	5	3	0	13	10	3	10	5	15	2	1	0	3	8	1	0	0	4	7	7	4	1	4	5	47	66	5	0	0	1	0	0	3	3	0	0	0	5
2013-08-11 22	24	5	46	3	12	0	0	0	3	4	3	1	1	0	0	0	0	0	0	1	0	1	1	0	1	1	0	2	2	1	3	0	0	1	0	2	1	4	0	0	0	0	0	1	0	0	0	0	1
2013-08-11 23	13	0	12	0	8	0	0	0	0	2	3	2	0	0	0	0	0	0	0	0	1	0	1	0	3	0	0	0	1	1	4	2	0	0	0	1	0	0	0	0	0	0	0	0	0	0	1	0	2
2013-08-12 0	2	3	4	0	2	0	1	0	0	1	0	0	0	0	0	0	0	1	0	0	0	1	0	1	0	0	0	0	0	2	0	0	0	0	0	0	0	0	0	0	0	0	0	0	1	0	0	0	0
2013-08-12 1	1	1	1	0	0	0	0	0	0	1	2	0	0	0	0	0	0	0	0	0	0	1	0	0	1	0	0	0	1	0	0	0	0	0	0	0	0	0	0	0	0	0	0	0	0	0	0	0	0
2013-08-12 2	4	1	3	0	0	0	0	0	0	0	0	0	0	0	0	0	0	0	0	0	0	0	0	0	1	0	0	0	0	0	0	1	0	0	0	0	0	0	0	0	0	0	0	0	0	0	0	0	1
2013-08-12 3	4	1	0	0	0	0	1	0	0	0	0	0	0	0	0	0	0	0	1	0	1	1	0	1	1	0	0	0	0	0	4	0	0	0	0	0	0	0	0	0	0	0	0	0	0	0	0	1	0
2013-08-12 4	15	0	6	0	4	0	0	0	0	2	0	3	0	0	0	2	0	1	0	0	0	0	0	1	0	0	0	0	0	3	1	1	0	0	0	0	0	0	0	3	0	0	0	0	0	0	0	0	0
2013-08-12 5	43	8	32	8	5	0	9	1	1	12	6	12	0	0	0	6	0	4	0	8	2	3	2	2	3	0	3	3	1	5	4	1	0	2	2	1	0	1	0	4	0	0	0	0	0	0	0	1	0
2013-08-12 6	1899	916	1175	996	626	439	468	551	312	461	260	386	276	451	315	344	245	311	217	206	113	236	175	139	113	127	231	315	131	130	86	67	193	91	103	132	94	47	192	141	168	139	117	66	86	77	102	74	34
2013-08-12 7	3306	2008	2186	1503	1166	1422	823	592	746	802	648	556	527	581	606	677	581	555	542	387	224	406	437	367	274	401	380	262	407	352	176	223	288	330	119	369	149	120	268	230	187	221	162	200	173	123	247	133	81
2013-08-12 8	3865	2101	1629	834	1172	1096	690	509	493	522	631	455	323	509	399	479	474	391	376	373	255	363	275	269	244	274	239	187	389	382	257	260	166	364	127	170	71	142	196	190	116	167	100	149	154	122	199	123	81
2013-08-12 9	2562	1034	807	513	639	385	385	375	216	241	226	271	144	286	144	248	153	226	140	254	175	156	100	126	109	85	123	165	123	118	127	117	94	68	99	42	36	52	86	105	78	67	50	39	71	73	64	63	56
2013-08-12 10	2019	738	581	340	481	220	313	271	137	212	144	213	108	203	146	171	108	156	88	127	140	122	97	94	85	68	99	100	61	97	110	65	65	50	64	39	30	54	62	66	70	50	27	40	52	55	29	41	25
2013-08-12 11	1806	679	682	416	395	271	273	254	153	160	124	173	126	166	136	151	131	156	123	131	147	106	80	61	52	113	84	80	66	78	81	84	75	39	66	31	29	25	43	55	88	62	40	41	62	38	21	49	37
2013-08-12 12	1317	589	471	290	355	259	253	201	119	143	110	129	102	136	115	105	119	110	76	86	108	83	59	43	43	72	59	62	56	53	61	55	46	29	39	18	22	39	29	38	36	32	29	19	47	33	23	33	17
2013-08-12 13	1166	432	443	226	277	181	216	140	140	108	94	88	82	108	91	97	72	81	51	78	72	84	53	40	47	56	62	49	50	65	57	32	26	34	33	21	18	31	20	31	39	45	21	30	51	27	27	23	10
2013-08-12 14	1242	457	411	388	290	170	215	193	245	140	90	123	86	112	77	91	72	82	60	97	84	83	52	51	49	45	52	37	44	56	61	54	32	29	35	16	23	22	32	26	38	35	30	27	37	43	25	31	17
2013-08-12 15	1790	618	488	425	419	232	319	275	222	196	117	166	112	152	122	128	97	122	74	120	153	97	63	72	66	65	72	76	57	80	110	80	60	26	61	27	38	37	35	42	40	46	22	30	44	39	31	40	42
2013-08-12 16	2359	935	855	579	649	412	451	372	252	312	194	254	194	234	230	238	155	207	156	185	220	123	123	106	125	122	172	133	98	101	180	141	118	42	114	64	72	67	54	54	87	97	47	65	58	60	42	58	51
2013-08-12 17	3243	2330	2082	1212	1400	1231	935	619	660	657	564	451	622	371	468	458	466	393	424	391	383	217	364	285	265	374	286	192	299	256	349	411	205	157	226	164	319	347	105	164	156	206	201	167	168	140	79	147	236
2013-08-12 18	2795	2058	2060	1234	1081	1310	732	559	664	619	657	427	592	349	486	497	593	337	434	420	285	209	352	253	250	430	305	253	224	179	229	324	237	143	159	116	224	341	106	179	170	188	163	194	170	131	74	106	176
2013-08-12 19	2015	1072	1717	1072	599	766	505	356	494	278	311	274	449	237	370	294	206	218	216	245	195	164	187	144	131	241	188	209	108	105	120	128	222	68	80	125	172	149	69	124	128	72	139	141	96	58	56	65	86
2013-08-12 20	1387	753	1188	719	467	516	288	231	365	204	202	167	317	142	259	148	138	157	152	168	159	97	105	81	131	148	111	88	77	75	111	93	87	66	81	101	129	128	37	69	75	42	98	103	62	53	39	48	51
2013-08-12 21	48	30	683	322	25	7	13	2	184	8	11	7	9	2	8	4	1	15	1	10	5	2	2	4	7	5	3	3	6	2	4	8	0	5	5	48	88	2	0	4	0	1	1	2	3	0	2	0	8
2013-08-12 22	16	5	32	3	5	0	1	0	5	3	6	3	0	0	0	0	0	2	0	3	0	0	0	0	1	1	0	0	1	1	3	0	0	2	0	0	1	1	0	0	0	0	0	0	3	0	3	1	4
2013-08-12 23	7	3	7	0	4	0	1	0	0	0	0	3	0	0	0	0	0	0	0	1	0	1	0	1	2	0	1	0	1	1	5	1	0	1	0	0	0	1	0	0	0	0	0	0	3	0	1	0	2
2013-08-13 0	11	4	3	0	2	0	0	0	1	0	1	2	0	0	0	0	0	1	0	0	0	1	0	0	0	0	0	0	1	3	1	0	0	0	0	1	0	0	0	0	0	0	0	0	0	0	0	0	2
2013-08-13 1	9	0	1	0	0	0	0	0	0	1	0	2	0	0	0	0	0	0	0	0	0	0	0	0	2	0	0	0	1	0	0	0	0	0	0	0	0	1	0	0	0	0	0	0	0	0	0	0	0
2013-08-13 2	4	1	0	0	1	0	0	0	0	0	1	0	0	0	0	0	0	0	0	0	0	1	0	1	3	0	0	0	0	0	2	0	0	0	0	0	0	0	0	0	0	0	0	0	0	0	0	0	0
2013-08-13 3	2	3	0	0	1	0	0	0	0	3	1	0	0	0	0	0	0	0	1	0	1	1	1	0	1	0	0	0	0	2	1	1	0	0	0	0	0	0	0	0	0	0	0	0	0	0	0	0	1
2013-08-13 4	20	3	2	1	0	0	3	0	0	1	0	0	0	0	0	0	0	1	0	2	0	0	0	1	0	0	0	0	0	4	1	1	0	1	1	0	0	0	0	2	0	0	0	0	0	0	1	0	0
2013-08-13 5	69	15	28	7	5	2	10	1	3	15	1	14	3	0	1	2	0	8	1	7	3	1	0	0	5	0	2	3	2	3	4	0	0	3	2	1	0	0	0	1	0	0	0	1	1	0	1	5	1
2013-08-13 6	1944	890	1184	983	604	497	517	659	327	540	254	434	296	495	316	382	253	347	220	273	134	258	222	157	119	108	233	347	123	126	87	90	168	110	81	143	86	44	200	180	150	187	117	55	94	101	106	71	35
2013-08-13 7	3415	1888	2094	1509	1236	1357	851	780	793	847	572	592	574	670	528	680	604	535	528	436	200	450	538	337	252	408	348	264	429	352	188	241	282	302	126	382	141	100	301	242	205	267	200	171	161	142	242	147	75
2013-08-13 8	4248	2042	1725	887	1262	1134	753	545	548	558	608	440	360	486	353	474	542	419	382	447	257	334	330	228	250	328	262	182	395	384	269	216	165	329	135	174	70	118	193	206	114	190	86	139	149	129	209	115	89
2013-08-13 9	2693	926	852	484	610	367	389	377	218	267	225	259	127	299	172	259	201	228	135	192	153	170	104	134	114	117	153	162	121	136	135	103	98	89	87	54	34	57	95	95	78	105	50	43	77	63	59	69	40
2013-08-13 10	2064	687	663	352	484	248	321	296	149	188	143	211	122	205	144	183	105	164	95	134	142	135	99	90	80	76	91	99	75	99	103	70	50	42	78	33	32	44	52	47	72	53	46	56	57	66	25	40	36
2013-08-13 11	1957	687	753	393	412	252	327	253	181	163	117	150	134	155	124	142	120	174	96	109	172	94	84	51	74	85	115	90	44	73	101	53	70	37	63	43	37	32	34	56	82	52	35	37	45	51	24	43	35
2013-08-13 12	1384	622	485	255	335	264	263	166	121	143	120	111	94	123	122	110	111	115	94	121	102	79	59	47	53	72	60	55	50	54	72	61	39	17	29	20	35	32	30	27	44	58	31	30	48	35	21	38	15
2013-08-13 13	1119	471	486	267	283	176	179	152	159	112	91	108	89	80	97	97	82	91	49	66	108	90	54	41	42	44	53	58	59	78	57	50	49	29	29	24	23	23	31	27	39	37	26	29	16	29	19	32	15
2013-08-13 14	1324	546	424	312	355	166	209	193	173	125	78	87	64	89	111	126	93	96	63	83	93	86	61	64	40	49	53	44	51	61	73	54	42	30	42	17	39	28	37	31	35	41	25	30	33	34	20	32	26
2013-08-13 15	1774	698	522	341	413	225	304	310	177	178	152	146	122	175	127	145	111	143	77	111	162	90	78	70	95	65	92	76	52	79	125	79	60	38	68	27	37	34	38	42	65	50	30	30	45	49	21	65	54
2013-08-13 16	2443	1041	955	600	627	407	481	335	289	305	232	259	227	233	246	241	168	195	156	178	234	143	143	151	127	126	162	133	124	133	161	134	103	55	113	84	66	70	75	70	76	108	80	92	53	68	42	82	73
2013-08-13 17	3409	2443	2146	1314	1307	1308	936	622	715	630	521	417	574	374	474	432	502	369	450	411	432	279	407	308	280	383	265	187	302	253	327	404	219	165	212	165	327	322	125	151	152	175	206	160	175	145	94	141	208
2013-08-13 18	2832	2104	2031	1173	1069	1255	781	475	745	612	683	415	516	364	546	454	537	381	425	414	280	220	350	361	219	437	300	248	257	207	235	286	226	158	175	117	227	315	117	178	176	141	158	178	144	130	79	124	171
2013-08-13 19	2189	1074	1587	1017	637	719	540	354	481	306	309	290	373	239	375	263	229	267	245	257	178	146	166	141	140	232	205	193	145	111	121	133	194	61	108	131	120	153	73	114	126	80	142	149	63	61	47	65	85
2013-08-13 20	1644	830	1229	723	444	467	297	210	420	140	201	157	264	120	275	152	121	159	119	155	165	101	119	81	157	148	86	99	86	74	126	88	125	58	71	77	149	98	45	58	93	46	119	87	47	55	36	61	56
2013-08-13 21	102	28	719	378	39	4	9	4	217	17	12	4	1	1	12	3	2	11	4	18	2	0	2	2	8	3	3	4	12	1	9	4	1	9	5	47	126	8	0	2	0	1	0	3	2	1	4	0	10
2013-08-13 22	18	12	61	8	18	0	1	1	2	7	3	3	0	0	10	2	0	1	1	2	1	0	0	1	0	1	0	0	1	2	0	1	0	2	0	1	0	4	0	1	0	0	0	0	2	0	0	0	2
2013-08-13 23	18	3	6	2	5	0	0	1	0	0	1	1	0	0	0	0	0	1	0	1	0	1	0	0	1	0	4	0	1	3	5	0	0	0	0	1	0	0	0	0	0	1	0	0	4	0	1	0	3
2013-08-14 0	11	1	6	0	2	0	0	1	0	0	1	0	0	0	0	0	0	0	1	0	0	2	0	0	0	0	0	0	2	1	3	1	0	0	0	0	1	0	0	0	0	0	0	0	2	0	0	0	0
2013-08-14 1	1	1	5	0	10	0	2	0	0	1	0	1	0	0	0	1	0	0	0	0	0	0	0	0	1	0	0	0	0	1	0	0	0	1	0	0	0	2	0	1	0	0	0	0	0	0	0	0	2
2013-08-14 2	6	2	1	0	3	0	0	1	0	0	3	0	0	0	0	0	0	0	0	1	0	0	0	1	0	0	0	0	0	1	0	0	0	1	0	0	0	0	0	0	0	0	0	0	2	0	0	0	1
2013-08-14 3	8	0	2	0	5	0	1	0	0	0	0	0	0	0	0	0	0	0	1	0	1	1	1	1	1	0	0	0	0	3	1	0	0	0	0	0	0	1	0	0	0	0	0	0	1	0	1	0	0
2013-08-14 4	16	3	6	0	3	0	1	0	0	2	0	0	0	0	0	0	0	1	0	1	1	0	0	2	2	0	1	0	2	4	2	1	0	0	1	0	0	1	0	5	0	0	0	0	0	0	1	0	0
2013-08-14 5	65	6	46	7	7	0	3	2	2	17	5	14	1	0	1	12	0	11	1	10	3	2	0	1	8	0	5	2	3	4	2	0	0	4	6	1	0	0	0	3	0	0	0	2	3	0	2	3	1
2013-08-14 6	2003	876	1277	1004	657	510	492	605	277	508	230	412	295	458	313	406	250	357	235	228	123	279	197	144	129	111	260	377	126	115	81	75	173	93	98	128	96	41	210	138	188	192	131	55	93	83	110	73	37
2013-08-14 7	3564	1945	2060	1495	1066	1354	932	683	799	940	524	568	577	586	520	683	602	583	557	465	219	430	492	331	255	408	382	289	381	339	183	233	306	285	141	419	162	106	317	228	199	289	172	155	149	145	248	143	56
2013-08-14 8	3978	2138	1700	832	1273	1202	818	509	522	565	695	460	392	513	329	437	464	405	357	465	268	358	324	272	238	320	285	189	396	343	262	250	183	328	116	150	78	108	185	221	107	157	99	138	122	137	203	119	84
2013-08-14 9	2667	1040	831	531	702	434	434	353	208	314	251	301	177	333	194	211	200	252	166	242	168	185	117	127	128	122	145	126	127	150	144	126	111	101	92	41	49	76	106	113	75	76	63	40	70	72	66	70	31
2013-08-14 10	2335	839	662	442	524	272	370	305	173	254	157	279	140	241	149	169	137	165	117	164	169	126	103	99	108	81	103	119	110	127	112	87	96	51	93	42	36	49	68	82	84	69	40	36	48	58	25	52	41
2013-08-14 11	2019	758	817	445	472	285	328	281	196	199	160	199	147	183	123	151	119	160	116	139	153	103	87	66	73	98	133	117	62	85	111	76	74	52	57	32	37	38	41	70	95	94	37	34	47	49	25	59	35
2013-08-14 12	1464	687	461	283	359	312	260	209	139	179	150	139	129	150	87	113	116	136	89	104	118	85	86	53	63	92	61	100	59	67	80	67	41	27	36	22	26	35	40	36	44	54	36	34	47	31	16	41	20
2013-08-14 13	1323	513	478	259	287	190	268	180	172	128	95	99	85	94	87	87	96	97	60	88	100	93	71	76	63	62	56	69	50	72	60	47	31	23	28	29	37	20	34	38	39	44	22	31	36	26	22	31	16
2013-08-14 14	1451	511	502	257	300	184	263	187	314	136	99	152	92	110	109	99	78	113	67	99	97	82	67	52	67	55	62	35	53	66	82	60	40	26	35	34	19	33	30	35	33	51	38	38	36	32	26	29	31
2013-08-14 15	2106	828	622	387	458	269	396	302	279	259	119	207	136	180	132	124	125	130	124	125	185	105	100	93	92	76	110	101	71	109	129	103	71	48	83	36	53	51	64	54	53	42	49	45	38	49	36	48	52
2013-08-14 16	2448	1109	982	702	692	492	616	460	327	341	218	255	236	260	240	274	178	209	159	226	259	164	157	131	157	121	171	161	127	118	169	144	120	65	132	80	90	79	78	79	93	100	62	70	57	99	51	97	80
2013-08-14 17	3364	2457	2172	1355	1299	1287	951	611	729	694	556	427	571	414	476	473	456	389	477	460	411	216	414	289	295	422	281	256	304	260	317	375	239	144	208	190	372	316	110	153	127	213	181	173	184	135	103	138	206
2013-08-14 18	2788	2117	2181	1217	1110	1237	710	534	723	568	636	390	489	430	545	462	486	405	416	346	287	181	373	258	230	427	271	273	222	167	184	302	251	142	155	133	245	326	130	149	214	148	154	185	169	143	61	94	178
2013-08-14 19	1904	1083	1636	1000	633	706	479	380	497	281	369	240	366	217	352	287	195	252	217	301	163	163	184	139	123	172	197	202	111	106	127	135	194	72	105	107	142	145	66	108	173	69	111	137	128	81	52	82	73
2013-08-14 20	1373	794	1220	709	409	533	327	193	366	157	228	168	241	141	256	160	95	146	112	169	149	83	83	79	131	136	117	128	79	57	128	85	103	60	94	104	135	113	40	69	65	49	118	87	43	54	37	48	64
2013-08-14 21	68	34	700	362	17	9	10	0	171	9	7	4	3	3	9	3	0	13	7	9	2	3	4	2	5	2	0	2	8	1	5	3	0	4	7	46	73	3	0	3	2	1	0	0	4	2	3	1	5
2013-08-14 22	25	6	41	1	5	0	2	0	1	2	4	0	0	0	0	0	1	5	0	1	0	1	1	1	2	0	0	0	2	2	2	0	0	3	0	1	1	2	0	0	0	0	0	0	3	0	2	0	4
2013-08-14 23	12	2	8	0	4	0	0	0	0	0	2	1	0	0	0	0	0	0	1	0	1	0	0	0	3	0	0	0	0	3	1	0	0	1	0	0	0	0	0	1	0	0	0	0	3	0	0	0	2
2013-08-15 0	9	2	2	0	3	0	0	0	0	0	0	1	0	0	0	2	0	0	0	1	0	1	0	2	1	0	0	0	0	3	0	1	0	1	0	1	0	1	0	0	0	0	0	0	0	0	0	0	1
2013-08-15 1	4	2	7	0	2	0	1	0	0	1	0	0	0	0	0	0	0	0	0	0	0	0	0	2	1	0	0	0	0	3	0	1	0	1	0	0	1	1	0	0	0	0	0	0	0	0	0	0	0
2013-08-15 2	5	0	0	0	3	1	1	0	0	0	0	0	0	0	0	0	0	0	0	0	0	0	0	0	0	0	0	0	0	1	1	0	0	1	0	0	0	0	0	0	0	0	0	0	0	0	0	0	0
2013-08-15 3	5	1	1	0	2	0	0	0	0	0	0	0	0	0	0	0	0	0	0	0	1	1	0	1	3	0	0	0	0	4	3	0	0	0	0	0	0	0	0	0	0	0	0	0	0	0	0	0	0
2013-08-15 4	24	1	7	1	1	1	1	0	0	0	0	1	0	0	1	0	0	1	1	1	0	0	1	3	1	0	0	0	1	4	0	1	0	0	1	0	0	1	0	1	0	0	0	0	0	0	2	0	0
2013-08-15 5	70	9	41	11	3	0	7	0	1	17	2	22	0	0	0	6	0	7	1	10	5	1	0	0	9	0	3	1	2	6	4	0	0	6	1	1	0	1	0	6	0	0	0	1	1	0	2	4	0
2013-08-15 6	1888	869	1187	1006	576	476	499	625	307	546	246	439	286	504	305	402	217	362	212	235	99	249	207	125	96	110	215	374	125	110	71	72	174	103	86	136	96	43	206	145	187	178	127	56	73	95	100	77	38
2013-08-15 7	3551	1968	2175	1564	1077	1397	930	794	830	940	594	534	628	690	593	665	671	570	545	489	216	431	510	354	281	448	374	312	386	324	186	224	319	304	140	428	159	119	295	230	196	243	167	180	165	128	275	118	73
2013-08-15 8	4141	2183	1882	986	1251	1136	810	540	528	582	683	484	386	591	409	458	577	413	405	437	260	367	392	293	248	342	308	203	409	392	291	255	182	337	157	179	89	114	231	208	129	187	92	149	173	143	218	117	111
2013-08-15 9	2977	1158	978	582	705	407	464	457	233	321	300	314	176	345	184	288	202	304	156	259	179	205	144	133	112	106	152	170	144	156	156	106	102	104	99	66	55	80	93	122	97	92	58	38	70	76	63	79	42
2013-08-15 10	2524	866	766	439	532	252	390	385	201	223	141	272	150	214	141	198	137	197	100	176	190	158	92	129	114	81	105	137	88	116	137	97	88	60	83	35	39	42	74	67	81	84	44	32	65	70	36	56	43
2013-08-15 11	2116	825	913	490	412	286	404	308	190	209	190	195	176	174	127	137	132	187	121	153	177	104	104	63	94	100	111	85	63	87	94	72	69	55	58	29	29	39	45	47	99	66	36	47	52	46	24	51	32
2013-08-15 12	1490	685	581	300	353	287	278	231	127	179	126	126	124	136	98	132	115	100	108	131	110	73	84	54	51	67	75	59	62	61	82	54	52	30	53	26	21	36	46	41	59	51	25	35	47	30	21	47	24
2013-08-15 13	1394	548	589	307	354	181	277	184	158	163	106	86	83	98	113	125	86	102	74	89	88	102	67	69	57	51	56	76	58	69	70	59	38	26	36	24	29	21	38	35	47	45	34	29	42	47	28	36	17
2013-08-15 14	1552	599	483	451	370	205	288	191	162	136	125	143	111	117	112	108	93	107	97	90	102	99	72	66	72	61	75	63	71	83	92	69	52	37	37	31	35	27	32	45	37	45	37	27	43	43	30	33	35
2013-08-15 15	2144	865	669	397	536	263	436	359	201	239	185	207	130	195	150	162	135	151	110	153	183	127	111	99	104	93	110	109	89	99	143	127	73	66	76	41	40	53	39	55	63	44	31	37	32	58	37	60	66
2013-08-15 16	2934	1358	1216	750	781	504	684	506	379	413	299	316	280	295	300	331	251	303	213	224	314	193	208	143	169	132	167	191	156	163	237	188	163	70	144	81	108	137	89	88	108	102	64	81	79	92	58	95	86
2013-08-15 17	3537	2659	2532	1530	1394	1441	1109	672	838	667	643	459	717	434	567	456	587	424	455	459	425	231	468	333	334	440	307	293	324	249	345	400	255	155	281	213	421	385	120	183	161	231	211	188	163	180	97	170	243
2013-08-15 18	2768	1943	2052	1205	1002	1184	722	524	659	611	676	389	513	464	469	461	552	333	387	409	275	201	355	272	211	372	305	268	198	138	212	284	235	137	170	122	214	287	104	168	177	152	153	163	145	119	77	122	160
2013-08-15 19	1939	976	1646	917	571	619	386	373	464	260	322	232	383	233	325	251	188	206	226	264	184	137	142	120	117	190	193	239	111	89	119	118	173	75	100	90	143	124	78	102	118	83	110	118	73	64	48	61	67
2013-08-15 20	1385	740	1081	664	385	530	259	207	306	175	209	142	278	112	229	128	105	136	113	151	142	89	89	85	124	130	97	98	82	78	100	79	78	66	94	104	113	101	36	56	59	54	91	85	46	46	37	60	48
2013-08-15 21	66	35	720	304	13	6	8	6	142	6	21	7	1	2	6	5	1	9	3	14	2	2	0	2	5	1	4	1	9	2	2	4	0	10	9	51	73	3	1	3	1	0	1	1	4	3	2	0	10
2013-08-15 22	14	7	38	2	5	0	0	0	2	4	1	3	0	0	2	2	0	0	0	3	1	1	0	1	2	1	1	0	2	3	4	0	0	1	0	0	2	2	0	0	0	1	0	1	3	0	1	0	1
2013-08-15 23	11	1	6	0	3	0	1	0	0	2	0	1	0	0	0	0	0	0	0	0	1	3	0	0	1	0	0	0	0	2	2	0	0	0	0	0	0	0	0	0	0	0	0	0	1	0	1	0	1
2013-08-16 0	5	3	5	0	3	0	0	0	0	1	0	0	0	0	0	2	0	1	0	2	0	2	0	1	3	0	1	1	0	2	1	0	0	1	0	1	0	0	0	0	0	0	0	0	2	0	2	0	1
2013-08-16 1	2	4	2	1	1	0	0	0	0	1	0	0	0	0	0	0	0	0	0	2	0	0	0	0	1	0	0	0	0	0	0	0	0	1	0	0	0	0	0	0	0	0	0	0	0	0	0	0	1
2013-08-16 2	3	1	3	0	3	0	0	0	0	0	0	0	0	0	0	0	0	0	0	0	0	0	0	0	0	0	0	0	0	2	0	0	0	0	0	0	0	0	0	0	0	0	0	0	0	0	0	0	0
2013-08-16 3	5	1	1	0	1	0	2	0	0	2	0	0	0	0	0	0	0	0	0	0	0	0	0	0	0	0	0	0	0	1	2	0	0	1	0	0	0	0	0	0	0	0	0	0	0	0	0	0	0
2013-08-16 4	17	6	4	1	4	0	2	0	0	1	2	2	0	0	0	0	0	0	1	2	1	1	1	0	0	2	0	0	0	3	0	2	0	1	0	0	0	1	0	1	0	0	0	0	1	0	1	0	0
2013-08-16 5	62	19	32	6	11	0	18	1	0	12	5	17	0	0	0	6	0	12	2	9	3	0	0	0	6	0	1	1	3	8	5	2	0	2	3	1	0	0	0	2	0	0	0	2	0	0	3	0	2
2013-08-16 6	1895	831	1209	1016	529	496	508	603	283	498	234	417	283	455	302	400	223	308	220	207	94	247	201	147	104	114	188	362	130	100	82	86	173	93	95	137	93	41	178	138	169	149	133	57	87	85	99	76	36
2013-08-16 7	3528	2172	2216	1534	1179	1460	885	777	735	940	687	605	570	713	571	740	697	601	535	466	228	439	528	359	292	466	364	330	410	327	169	262	321	376	126	448	173	108	326	238	212	318	168	185	158	149	266	123	80
2013-08-16 8	4290	2226	1843	856	1323	1205	783	621	528	547	589	488	397	558	389	411	520	418	429	446	287	374	356	253	253	373	275	223	398	378	288	254	183	365	144	190	82	132	236	220	142	204	102	155	157	146	233	138	103
2013-08-16 9	2900	1147	971	560	772	482	417	451	238	296	279	289	163	334	180	298	197	242	160	222	204	194	122	131	124	137	147	159	135	153	155	125	117	97	109	36	49	55	104	126	74	86	70	56	84	84	74	75	64
2013-08-16 10	2406	892	703	402	499	273	358	378	178	256	174	217	140	209	179	199	114	194	137	157	181	125	94	98	95	110	104	111	91	106	92	103	85	58	87	33	30	52	62	80	79	63	54	46	57	69	27	59	42
2013-08-16 11	2248	883	752	448	461	261	372	335	226	227	173	207	209	189	154	191	156	189	144	156	167	117	108	78	103	124	102	106	55	96	140	93	89	55	74	42	33	45	57	64	83	70	46	52	57	57	28	48	41
2013-08-16 12	1702	729	571	322	396	309	286	249	177	199	131	132	157	145	131	158	116	147	107	155	111	102	67	70	69	89	65	110	72	76	79	80	42	36	44	32	29	39	35	35	43	55	41	37	41	48	17	37	27
2013-08-16 13	1470	567	532	296	356	259	277	214	173	187	92	108	145	122	134	114	94	141	93	104	106	104	61	69	61	75	49	85	85	73	77	53	44	38	49	27	30	38	36	44	60	44	38	50	62	44	30	33	24
2013-08-16 14	1963	696	562	315	437	246	354	273	189	188	108	173	123	141	127	127	127	128	104	126	144	123	70	96	87	56	78	74	86	91	92	94	48	38	59	33	15	50	53	45	38	42	44	43	65	45	37	55	30
2013-08-16 15	2274	869	699	370	503	286	428	336	210	266	152	197	153	219	179	153	117	190	119	128	212	136	102	118	95	74	109	110	87	86	137	110	73	48	98	34	38	39	61	49	56	62	59	60	63	59	30	53	66
2013-08-16 16	2589	1211	1070	653	670	471	594	459	300	356	188	297	226	283	239	281	202	261	172	202	250	159	146	137	134	126	186	151	128	138	186	177	103	56	137	81	81	78	74	86	105	104	67	73	58	65	61	87	93
2013-08-16 17	3356	2485	2196	1322	1272	1305	881	721	824	668	544	458	634	479	455	501	501	434	460	406	440	234	432	304	312	426	259	203	298	258	316	442	204	155	241	177	341	315	112	157	148	192	223	162	185	161	82	147	229
2013-08-16 18	2760	1894	2071	1213	1087	1330	823	549	711	653	668	405	511	402	489	508	536	319	397	385	277	217	388	293	228	434	292	281	213	175	181	318	223	163	168	112	207	312	106	140	188	140	160	178	152	150	78	104	185
2013-08-16 19	2015	974	1610	1024	743	872	434	413	464	348	335	268	400	250	390	310	237	251	232	230	193	163	215	119	150	194	205	215	149	119	123	134	216	82	97	103	159	134	80	87	146	102	129	120	97	71	59	82	83
2013-08-16 20	1511	735	1200	745	374	589	290	218	389	196	196	170	281	126	265	206	142	137	141	144	148	93	125	70	113	138	106	118	80	76	83	96	89	58	69	85	134	100	41	53	94	28	110	81	48	43	30	47	52
2013-08-16 21	58	41	743	330	19	4	7	0	180	11	9	10	4	0	13	4	2	6	4	11	4	2	5	0	4	2	2	1	6	4	4	3	0	3	5	58	62	5	0	1	1	0	1	7	1	0	2	1	7
2013-08-16 22	23	11	49	6	11	0	3	0	1	3	5	2	0	0	0	0	0	0	1	0	0	0	2	4	2	0	0	0	1	1	2	1	0	1	0	1	1	7	0	1	0	0	0	1	1	0	1	0	3
2013-08-16 23	13	5	6	0	4	0	1	0	0	0	1	0	0	0	1	0	0	0	0	0	1	1	2	0	2	1	2	0	0	3	1	1	0	1	0	0	0	1	0	0	0	0	0	0	1	0	1	0	3
2013-08-17 0	11	1	9	1	3	0	1	0	1	0	1	0	0	0	0	1	1	2	0	0	0	0	0	0	3	0	1	0	2	1	1	0	0	0	0	1	0	0	0	0	0	0	0	0	0	0	0	0	1
2013-08-17 1	5	1	4	0	1	0	0	0	0	3	2	0	0	0	0	0	0	0	0	0	0	0	0	0	2	0	0	0	1	0	2	0	0	0	0	0	0	0	0	0	0	0	0	0	0	0	0	0	3
2013-08-17 2	7	0	0	1	1	0	0	0	0	0	2	0	0	0	0	0	2	0	0	0	0	0	0	1	1	0	0	0	0	1	0	1	0	2	0	0	0	1	0	0	0	0	0	0	0	0	0	0	0
2013-08-17 3	9	0	1	0	2	0	0	1	0	1	2	1	0	0	0	1	0	1	0	0	1	1	0	1	0	0	0	0	0	4	1	0	0	0	0	0	0	0	0	0	0	0	0	0	0	0	0	0	0
2013-08-17 4	25	3	7	1	2	0	1	0	0	2	0	0	0	0	0	0	0	2	1	0	1	0	1	3	2	0	0	0	2	5	3	2	0	0	0	0	0	0	0	3	0	0	0	0	0	0	1	0	0
2013-08-17 5	74	18	35	5	8	1	14	1	2	18	2	15	0	0	0	3	0	8	1	4	1	1	0	5	8	0	2	7	1	8	1	1	0	4	2	0	0	2	0	1	0	1	0	0	1	0	4	2	1
2013-08-17 6	1731	709	1128	803	420	376	414	502	205	390	191	300	214	434	229	294	196	278	178	147	84	198	176	118	108	84	156	299	108	79	50	56	130	64	92	79	87	41	167	122	156	124	88	46	51	59	72	49	33
2013-08-17 7	2268	982	1611	1062	628	632	588	628	444	523	325	387	385	498	367	462	333	411	387	255	160	244	291	159	101	166	281	261	144	124	88	94	201	108	107	213	106	48	213	170	196	189	114	104	90	79	92	69	46
2013-08-17 8	2793	1203	1450	789	759	714	616	609	350	451	347	400	373	491	340	415	358	356	352	276	208	245	275	162	134	206	279	238	157	160	129	116	145	138	119	121	67	63	163	162	135	151	83	92	126	102	110	89	59
2013-08-17 9	2704	1033	995	576	681	550	525	476	249	385	267	384	242	404	248	296	266	297	220	241	217	196	161	114	101	143	165	211	130	106	106	108	110	99	114	63	42	52	113	105	101	109	64	63	64	79	60	59	42
2013-08-17 10	2166	877	689	476	539	424	378	413	191	305	216	296	185	299	170	215	238	212	183	177	165	150	135	104	88	114	122	155	86	78	114	93	89	60	89	35	36	47	83	91	80	70	53	46	50	75	41	59	41
2013-08-17 11	1744	685	692	365	439	329	317	287	203	265	167	222	179	198	195	209	154	194	138	146	136	93	116	71	70	119	117	103	61	67	61	81	101	51	75	33	33	47	52	75	61	84	47	42	61	55	29	53	23
2013-08-17 12	1420	635	500	268	337	332	285	239	154	205	172	186	180	142	135	156	155	135	124	115	87	77	104	53	65	113	87	98	45	73	58	54	61	41	55	35	25	40	43	44	51	47	36	40	53	38	23	34	30
2013-08-17 13	1164	501	437	254	282	269	242	215	136	134	120	141	98	122	110	147	132	107	112	84	86	78	79	44	63	84	81	68	46	54	43	54	65	24	44	30	22	31	35	43	34	40	39	48	61	54	20	33	23
2013-08-17 14	1273	523	420	383	270	241	222	229	254	169	148	149	88	143	133	133	125	104	88	97	105	83	95	71	52	72	84	75	46	51	55	48	63	39	35	25	29	37	30	51	41	42	43	35	38	45	25	41	20
2013-08-17 15	1699	622	599	365	337	318	337	273	232	239	163	186	152	175	186	184	147	154	124	111	133	83	133	71	66	84	113	102	64	49	77	62	74	43	74	30	35	51	47	54	71	47	51	44	55	40	34	45	31
2013-08-17 16	1960	914	913	612	495	522	454	443	258	363	207	286	239	215	281	277	215	234	187	200	167	143	160	103	101	138	137	130	83	98	121	98	106	69	103	52	69	80	61	99	82	79	59	79	74	85	36	73	61
2013-08-17 17	2265	1273	1444	935	703	846	689	478	435	488	298	344	456	329	371	358	362	282	343	215	220	171	316	127	166	263	225	200	130	121	157	138	152	63	128	99	174	132	82	96	138	154	136	135	132	73	65	91	92
2013-08-17 18	2118	1267	1643	1018	648	916	684	469	457	453	385	360	463	295	430	337	419	300	382	268	162	164	274	186	131	327	243	257	108	131	149	121	222	106	112	100	140	130	89	142	177	133	144	119	155	94	72	92	64
2013-08-17 19	2054	899	1470	952	521	736	458	356	375	313	274	238	382	218	403	277	257	192	249	227	157	145	176	166	152	209	181	235	88	115	111	96	181	77	67	86	125	97	87	107	135	82	109	121	124	67	51	67	59
2013-08-17 20	1399	608	1090	695	351	445	306	183	315	153	169	177	285	148	320	172	139	133	137	145	150	106	94	81	160	107	97	139	69	64	102	58	83	46	86	91	87	90	39	61	75	61	97	92	59	52	43	53	47
2013-08-17 21	61	29	676	321	19	11	7	1	189	8	13	6	4	2	6	4	3	12	6	9	4	1	0	0	7	1	2	3	6	1	5	7	0	1	2	43	55	2	0	1	1	0	0	7	7	0	0	1	5
2013-08-17 22	19	8	34	6	9	0	1	0	1	2	3	1	0	0	4	0	0	0	2	3	0	1	0	0	7	0	1	0	1	3	0	0	0	2	0	2	1	2	0	0	0	0	0	0	4	0	0	0	2
2013-08-17 23	12	4	13	0	2	1	0	0	0	2	0	2	0	0	0	0	0	1	0	0	1	2	0	1	2	0	0	0	1	2	1	0	0	0	0	0	0	0	0	0	0	0	0	0	2	0	1	0	2
2013-08-18 0	13	2	3	0	0	0	1	0	0	1	3	3	0	0	0	2	0	0	0	0	0	0	0	0	0	1	0	0	0	2	1	0	0	1	0	1	0	0	0	0	0	0	0	0	1	0	0	0	3
2013-08-18 1	5	0	6	0	2	0	4	0	0	0	0	0	0	0	0	0	0	0	0	0	0	0	0	0	0	0	0	0	0	2	0	0	0	0	0	0	0	0	0	0	0	0	0	0	0	0	0	0	1
2013-08-18 2	9	0	0	0	0	0	3	0	0	0	0	4	0	0	0	1	0	0	0	0	1	0	0	1	1	0	0	0	0	2	1	0	0	1	0	0	0	0	0	0	0	0	0	0	0	0	0	0	0
2013-08-18 3	4	2	5	0	0	0	0	1	0	3	0	0	0	0	0	0	0	0	0	0	0	1	0	0	1	0	0	0	1	0	1	1	0	0	0	0	0	0	0	0	0	0	0	0	0	0	1	0	0
2013-08-18 4	12	1	10	1	0	0	2	0	0	0	0	1	0	0	0	1	2	2	1	1	0	0	0	1	1	0	0	0	0	1	3	1	0	0	1	0	0	0	0	1	0	0	0	0	1	0	0	0	0
2013-08-18 5	71	15	32	7	10	0	4	1	0	8	1	17	1	0	2	5	0	12	0	3	3	0	0	3	8	0	1	1	2	7	1	2	0	1	0	1	1	1	0	2	0	0	0	0	0	0	0	3	1
2013-08-18 6	1472	521	968	706	425	293	338	420	155	305	150	255	161	392	227	308	176	275	160	123	87	170	160	101	66	62	127	295	76	95	46	40	142	46	81	65	48	32	139	115	136	96	61	45	43	44	61	47	41
2013-08-18 7	2080	851	1406	841	552	399	506	511	323	475	250	367	288	493	374	419	268	327	267	206	138	210	210	114	111	165	208	247	109	139	79	73	177	86	101	126	92	55	188	155	202	139	85	85	77	76	73	85	38
2013-08-18 8	2787	1172	1387	772	642	549	589	562	285	489	300	436	298	503	319	436	225	353	282	232	188	221	252	156	112	197	219	252	116	154	124	114	204	107	136	91	60	52	167	180	132	138	85	85	93	101	95	66	61
2013-08-18 9	2766	1023	1097	605	644	549	563	488	210	376	285	434	270	471	275	383	288	331	248	195	184	165	213	139	118	187	209	234	140	120	103	93	151	78	143	64	69	50	152	150	101	133	74	69	58	77	61	70	47
2013-08-18 10	2577	937	866	472	533	548	455	404	197	339	242	347	264	331	216	330	213	274	215	185	162	155	183	105	134	167	135	159	90	95	107	87	122	70	112	55	40	56	77	136	104	112	73	66	53	70	44	71	52
2013-08-18 11	2014	780	763	430	450	499	393	323	167	273	211	251	249	217	176	274	222	184	155	120	149	115	135	75	91	155	116	112	79	80	70	63	89	56	71	50	41	53	47	73	76	94	62	59	47	56	31	64	32
2013-08-18 12	1611	691	569	332	410	421	346	247	157	216	176	169	200	188	193	174	185	156	133	88	107	86	95	78	69	130	96	116	54	68	68	58	60	60	62	25	33	55	64	57	54	49	54	64	79	47	29	47	26
2013-08-18 13	1744	674	637	322	362	384	362	222	219	210	165	207	224	187	163	157	202	157	136	98	122	92	116	78	77	112	92	93	56	76	69	61	62	58	53	40	33	52	37	78	49	57	53	58	56	58	30	41	27
2013-08-18 14	1921	751	653	482	463	463	377	338	296	287	205	233	224	192	209	190	192	201	133	126	153	128	158	96	104	134	107	108	97	87	79	90	92	73	64	56	38	68	66	76	53	54	65	65	61	38	30	48	23
2013-08-18 15	2435	1009	847	605	640	617	519	419	324	342	255	290	313	289	281	278	277	267	193	147	196	150	199	129	157	188	152	184	112	118	113	110	85	77	81	39	60	88	79	137	74	92	103	81	100	78	33	85	41
2013-08-18 16	2660	1310	1145	784	703	716	630	550	355	454	355	357	408	352	359	349	380	308	288	263	224	192	253	163	179	215	232	219	115	106	141	129	154	96	129	91	85	111	92	141	110	127	101	125	129	89	56	88	78
2013-08-18 17	2547	1493	1580	976	820	888	743	477	419	540	416	364	553	386	420	384	476	310	335	281	229	185	280	171	191	314	229	243	133	126	131	149	208	90	123	114	148	145	93	115	125	139	147	133	154	73	61	69	87
2013-08-18 18	2233	1176	1704	961	667	970	578	428	435	451	334	346	482	314	481	354	402	273	279	280	177	190	258	183	172	254	210	259	127	96	116	139	216	103	106	112	140	135	84	135	176	130	143	154	173	89	71	87	74
2013-08-18 19	1920	917	1439	923	484	691	362	328	428	245	171	299	380	215	372	243	207	187	172	189	160	139	160	128	174	190	197	141	78	88	102	87	170	56	93	88	98	84	74	93	138	85	114	97	100	59	49	66	44
2013-08-18 20	1449	680	989	605	315	479	255	197	328	172	124	153	287	160	266	152	112	118	99	120	157	95	101	77	146	105	82	80	74	65	102	58	67	37	81	70	106	85	41	44	67	46	76	66	58	47	34	52	45
2013-08-18 21	62	14	569	214	10	7	5	5	132	1	4	4	1	1	12	5	0	8	11	12	1	2	1	2	6	2	4	2	3	3	4	1	0	2	3	34	45	2	0	1	0	1	1	5	2	2	2	1	2
2013-08-18 22	7	4	14	2	5	0	0	0	1	0	2	3	0	0	1	1	4	0	1	0	0	2	4	1	1	1	0	0	0	0	2	0	0	1	0	0	0	4	0	0	0	0	0	0	2	1	0	0	1
2013-08-18 23	3	2	7	0	0	0	0	0	0	0	0	2	0	0	0	0	0	0	0	1	1	0	0	0	0	0	0	0	0	0	1	1	0	0	0	0	0	0	0	0	0	0	0	0	0	0	1	0	1
2013-08-19 0	4	2	3	0	0	0	0	0	0	0	0	0	0	0	0	0	0	0	0	0	0	1	0	0	1	0	0	0	0	4	0	0	0	0	0	0	0	1	0	0	0	0	0	0	0	0	0	0	1
2013-08-19 1	6	2	2	0	0	0	0	0	0	0	0	0	0	0	0	0	0	0	0	0	0	0	0	1	0	0	0	0	0	1	0	0	0	1	0	0	0	0	0	0	0	0	0	0	0	0	0	0	0
2013-08-19 2	0	2	0	0	0	0	0	0	0	0	0	0	0	0	0	0	0	0	2	0	0	0	1	0	0	1	0	0	0	0	0	0	0	0	0	0	0	0	0	0	0	0	0	0	0	0	0	0	0
2013-08-19 3	0	0	2	0	0	0	0	0	0	0	0	0	0	0	0	0	0	0	0	0	0	0	0	0	0	0	0	0	0	0	2	0	0	0	0	0	0	0	0	0	0	0	0	0	0	0	0	0	0
2013-08-19 4	0	0	0	0	0	0	0	0	0	0	0	0	0	0	0	0	0	0	0	0	0	0	0	0	0	0	0	0	0	1	0	0	0	0	0	0	0	0	0	0	0	0	0	0	0	0	0	0	0
2013-08-19 5	19	9	4	4	4	0	1	0	1	8	0	8	0	0	2	3	0	2	0	5	1	1	0	3	2	0	2	1	1	4	0	1	0	1	0	2	0	2	0	2	0	0	0	0	0	0	1	2	0
2013-08-19 6	1729	677	571	699	448	412	438	518	268	444	234	331	247	403	274	304	212	279	184	184	100	245	187	121	101	99	180	286	108	108	76	72	166	91	92	92	90	49	182	104	62	153	107	38	72	86	90	60	35
2013-08-19 7	3020	1485	1621	1258	819	1270	697	583	607	660	582	493	516	705	485	560	551	522	366	405	187	344	541	280	293	435	368	255	304	245	164	176	301	359	114	352	139	86	272	212	155	231	134	181	161	138	238	124	58
2013-08-19 8	3617	1594	2003	823	956	1029	643	475	473	585	556	377	319	592	423	354	394	347	462	444	233	319	290	233	222	340	256	185	319	288	218	192	217	279	132	180	84	105	239	211	145	161	65	127	136	133	185	132	57
2013-08-19 9	2425	1120	1242	498	696	382	424	389	235	382	283	309	152	284	232	313	251	277	268	184	180	169	166	192	125	141	147	211	148	156	127	159	117	134	91	51	34	65	71	112	88	123	69	77	94	67	73	70	56
2013-08-19 10	2807	1059	878	418	637	225	462	386	197	316	224	271	178	244	220	260	182	227	204	183	185	186	153	155	119	66	120	142	115	139	122	110	91	72	97	49	37	64	60	59	84	74	62	62	80	75	62	62	49
2013-08-19 11	2639	1082	970	548	636	329	481	355	255	277	229	262	227	215	194	231	198	207	156	196	208	144	120	111	123	113	137	130	92	122	129	108	99	66	85	46	45	65	70	99	100	86	65	54	90	61	48	60	36
2013-08-19 12	2235	944	693	373	552	351	405	308	174	259	166	199	162	202	149	194	152	169	125	176	165	119	113	89	75	135	107	82	68	94	89	82	55	56	56	30	42	57	36	51	55	72	37	35	81	65	34	53	36
2013-08-19 13	2012	722	609	399	462	314	321	289	189	216	128	180	120	169	152	180	143	151	79	154	146	160	95	97	105	145	89	94	88	85	82	85	69	46	56	41	39	46	55	70	52	58	41	41	65	52	35	40	21
2013-08-19 14	2142	802	601	434	509	263	364	287	322	186	145	149	124	146	146	164	128	143	115	133	145	133	79	108	87	104	87	59	92	82	99	84	56	43	56	36	41	45	55	76	57	61	34	38	46	42	33	55	34
2013-08-19 15	2609	1104	753	486	596	335	447	441	270	316	174	202	137	216	188	259	139	200	124	170	232	152	114	123	143	130	120	137	113	126	151	116	98	53	106	39	49	70	72	96	73	68	44	47	49	62	46	55	68
2013-08-19 16	3027	1339	1068	712	764	454	590	539	304	402	288	299	233	314	276	338	245	287	185	228	292	175	174	187	179	139	205	139	134	138	226	186	156	76	126	74	87	98	83	84	95	122	57	96	73	80	51	105	88
2013-08-19 17	3491	2833	2413	1397	1440	1280	1059	759	774	770	659	485	636	485	585	567	591	486	472	467	463	286	468	358	352	449	341	217	317	270	326	408	235	172	269	172	409	381	149	147	151	240	220	167	167	162	100	159	273
2013-08-19 18	2640	2263	1991	1227	1016	1272	792	695	726	674	825	447	572	417	520	495	607	386	446	479	300	214	379	272	276	450	348	301	240	152	189	310	259	154	192	121	195	341	114	186	215	196	169	170	193	142	73	124	202
2013-08-19 19	1935	1124	1607	1003	682	696	477	420	497	326	425	310	430	230	434	306	191	297	209	273	193	154	189	119	129	215	179	218	106	86	100	135	185	78	104	105	147	147	82	92	132	123	124	119	98	70	48	76	85
2013-08-19 20	1341	820	1095	680	457	500	281	209	349	189	236	154	255	123	261	180	93	172	125	161	142	101	92	82	141	134	123	122	73	71	101	90	91	64	81	112	120	114	24	57	74	50	97	95	68	44	43	42	59
2013-08-19 21	60	17	767	328	28	5	4	4	192	12	13	8	0	0	6	5	2	16	2	9	3	0	0	2	4	2	2	0	7	0	4	4	0	9	2	49	69	3	0	2	0	0	1	2	5	1	0	1	9
2013-08-19 22	9	6	34	6	12	2	2	1	1	2	5	1	0	0	0	1	0	1	0	1	5	0	0	1	0	0	0	0	4	1	3	1	0	2	0	0	0	0	0	0	0	0	0	0	1	0	0	1	2
2013-08-19 23	6	4	9	0	5	1	0	0	0	2	1	1	0	0	0	0	0	1	0	0	0	1	0	1	1	0	0	0	1	0	1	0	0	1	0	0	1	2	0	0	0	0	0	0	3	1	1	0	2
2013-08-20 0	6	4	9	1	3	0	0	1	0	0	0	2	0	0	0	1	0	2	0	0	2	1	0	1	0	0	0	0	3	0	0	0	0	0	0	0	0	2	0	0	0	0	0	0	0	0	0	0	1
2013-08-20 1	7	0	2	0	2	0	0	0	0	0	0	0	0	0	1	0	0	0	0	0	0	0	0	2	0	0	1	0	0	0	1	0	0	0	0	0	0	0	0	0	0	0	0	0	0	0	1	0	0
2013-08-20 2	9	0	1	0	3	0	0	0	0	0	0	0	0	0	0	0	0	0	1	0	1	0	2	1	1	0	0	0	2	2	3	0	0	0	0	0	0	0	0	0	0	0	0	0	0	0	0	0	0
2013-08-20 3	4	0	1	0	2	0	0	0	0	1	1	0	0	0	0	0	0	0	0	1	1	1	0	0	0	0	0	0	0	0	1	0	0	1	0	0	0	0	0	0	0	0	0	0	0	0	0	0	0
2013-08-20 4	16	2	1	0	5	0	1	0	0	1	0	0	0	0	0	0	0	1	1	0	0	1	0	1	0	0	0	0	0	3	1	1	0	0	0	0	0	0	0	0	0	0	0	0	0	0	0	0	0
2013-08-20 5	47	12	46	6	9	0	13	2	1	18	3	8	1	0	3	6	0	17	0	0	1	2	1	0	12	0	5	2	3	7	1	0	0	5	3	0	0	0	0	8	0	0	0	0	0	0	3	2	2
2013-08-20 6	1923	863	1347	931	613	494	452	726	312	589	247	453	341	449	294	408	243	355	243	239	114	282	209	139	109	102	226	393	133	108	81	87	197	94	96	133	95	46	213	115	172	170	135	58	95	78	123	60	57
2013-08-20 7	3534	2177	2281	1445	1216	1582	892	769	768	976	747	668	612	813	623	773	754	721	563	470	233	417	588	385	286	507	413	315	427	348	193	257	332	418	128	451	166	133	309	273	200	301	177	197	211	155	294	131	82
2013-08-20 8	4510	2496	1983	783	1359	1242	868	601	539	655	830	553	424	662	396	577	610	480	438	493	299	412	405	300	299	446	326	213	395	405	264	277	195	419	160	155	79	151	241	249	123	198	112	170	176	167	227	152	101
2013-08-20 9	3189	1163	1000	539	755	501	516	452	233	330	289	359	184	378	219	305	222	273	173	244	239	238	152	169	135	147	175	213	166	190	172	114	123	91	81	66	44	64	115	131	97	112	66	63	68	92	75	59	55
2013-08-20 10	2847	1073	826	436	658	360	439	382	228	305	248	285	184	265	175	255	141	208	128	151	230	173	131	142	109	111	116	146	110	148	152	130	100	65	93	62	39	47	83	102	81	80	57	52	59	69	41	66	44
2013-08-20 11	2373	1101	959	548	609	298	429	327	248	231	225	195	177	199	159	208	172	195	134	188	208	140	116	103	85	146	156	114	85	114	112	80	93	47	88	36	44	55	51	80	100	69	37	44	69	65	30	61	51
2013-08-20 12	2017	952	646	307	446	352	344	295	200	224	201	182	143	175	134	172	153	168	124	159	117	126	105	78	70	101	69	88	68	82	92	93	47	47	58	36	40	44	61	72	40	71	36	58	49	45	33	37	25
2013-08-20 13	1856	735	595	321	401	260	331	217	195	189	110	146	100	136	114	132	96	161	86	111	135	107	87	74	81	81	76	84	67	94	78	65	52	46	48	30	31	48	46	45	52	50	38	34	52	44	27	35	37
2013-08-20 14	2008	822	553	374	455	239	328	261	263	179	134	149	103	157	124	117	101	155	97	120	140	130	78	103	83	77	74	63	79	96	128	85	53	49	63	27	30	51	49	43	37	40	33	31	44	51	46	41	31
2013-08-20 15	2436	912	651	413	542	255	436	400	225	249	183	239	158	216	151	188	166	183	98	142	197	144	133	105	116	84	142	126	89	125	136	103	72	51	82	57	41	45	59	67	69	58	50	55	52	70	28	63	68
2013-08-20 16	3000	1335	1018	686	703	522	611	477	296	408	284	289	254	370	284	274	214	283	195	223	294	201	166	160	157	117	189	155	146	147	210	147	117	74	135	70	95	100	66	80	110	101	72	97	66	101	56	117	90
2013-08-20 17	3698	2859	2428	1363	1252	1353	1117	654	797	678	616	538	685	484	492	515	561	439	479	459	444	247	473	339	346	458	300	231	301	258	330	414	220	176	235	195	397	366	119	174	138	213	195	176	206	145	110	147	252
2013-08-20 18	2874	2296	2131	1210	936	1366	770	516	751	725	778	459	614	388	528	520	526	379	439	407	310	212	388	280	215	450	300	258	228	185	209	313	280	146	179	124	235	356	103	163	179	180	175	164	164	143	104	118	186
2013-08-20 19	2085	1218	1712	1026	604	689	557	390	465	320	367	250	440	253	329	325	207	253	225	318	200	147	177	125	132	238	216	208	107	97	145	123	178	72	87	113	214	140	64	106	108	105	115	126	140	67	59	69	103
2013-08-20 20	1666	803	1229	676	422	504	324	222	389	157	213	161	309	133	259	208	116	150	107	178	160	112	92	71	161	140	111	80	81	85	109	88	83	62	96	88	121	121	36	75	80	60	107	81	53	60	39	54	63
2013-08-20 21	62	28	690	329	24	3	12	2	171	8	7	2	3	1	7	2	1	12	2	9	7	3	2	3	8	1	2	1	5	1	0	3	0	4	4	61	78	6	0	1	2	1	3	3	4	0	1	0	4
2013-08-20 22	13	9	34	0	11	0	1	3	1	2	4	2	0	0	0	0	0	1	2	2	1	0	0	0	0	0	1	0	2	2	1	1	0	1	0	0	1	1	0	2	0	0	0	0	1	0	1	0	3
2013-08-20 23	7	5	11	1	2	0	1	0	0	3	1	1	0	0	0	0	0	0	0	0	0	2	0	0	1	0	0	0	0	2	1	0	0	1	0	0	0	1	0	0	0	0	0	0	4	0	0	0	2
2013-08-21 0	2	2	3	1	0	0	0	0	0	0	1	1	0	0	0	1	0	1	0	0	0	1	0	0	1	0	2	0	0	0	0	0	0	0	1	0	1	1	0	0	0	0	0	0	0	0	0	0	1
2013-08-21 1	3	3	4	0	0	0	0	0	0	2	1	0	0	0	1	0	2	0	1	0	0	0	0	2	0	0	5	0	1	0	0	0	0	1	0	0	0	1	0	0	0	0	0	0	0	0	0	0	0
2013-08-21 2	3	0	2	0	0	0	0	0	0	0	1	0	0	0	0	0	2	0	0	0	0	0	0	1	0	0	0	0	1	0	1	0	0	0	0	0	0	0	0	0	0	0	0	0	0	0	0	0	1
2013-08-21 3	9	0	2	0	0	0	1	0	0	0	0	0	0	0	0	0	0	0	0	0	0	0	0	0	1	0	0	0	1	0	0	0	0	0	0	0	0	0	0	0	0	0	0	0	0	0	0	0	0
2013-08-21 4	20	0	1	1	0	0	1	0	0	1	2	0	0	0	0	1	0	2	0	0	1	0	0	2	3	0	0	0	0	2	2	2	0	0	0	1	0	0	0	4	0	0	0	0	0	0	0	0	0
2013-08-21 5	56	16	34	5	6	1	13	4	0	10	2	9	0	0	0	9	0	11	2	3	1	0	1	1	6	0	2	0	1	3	6	1	0	4	0	0	1	1	0	2	0	0	0	1	1	0	2	0	2
2013-08-21 6	1965	758	1342	529	559	311	501	562	173	497	208	385	265	469	257	391	208	329	227	189	116	259	203	129	110	73	237	343	114	112	81	74	186	82	97	47	52	32	183	117	167	164	107	42	72	92	95	66	39
2013-08-21 7	3687	2284	2345	1158	1196	1409	963	768	685	917	679	677	684	775	576	781	709	657	609	460	218	423	623	411	311	440	424	328	445	359	180	253	266	403	168	326	134	111	332	212	195	322	199	220	173	147	308	159	76
2013-08-21 8	4583	2680	2089	902	1415	1318	879	623	609	641	832	604	490	731	438	554	642	477	390	507	332	421	460	359	307	443	283	236	426	391	282	294	190	451	153	199	98	181	252	275	152	192	124	169	182	166	239	149	121
2013-08-21 9	3046	1177	1237	456	773	553	497	393	246	363	411	419	243	448	200	314	212	316	195	246	229	225	179	173	168	142	214	187	165	179	163	112	120	144	133	51	42	89	94	126	97	89	77	56	82	75	99	75	69
2013-08-21 10	2973	983	865	433	711	398	470	427	218	296	233	303	207	343	165	186	184	186	134	183	223	193	156	132	148	91	131	151	127	144	153	111	116	66	103	49	48	70	115	105	74	70	55	54	57	78	45	74	50
2013-08-21 11	2816	1013	989	408	623	373	474	396	258	239	197	287	168	241	125	189	174	226	129	174	209	132	109	116	108	136	153	118	92	112	138	111	84	64	90	42	38	64	62	85	84	80	54	43	73	54	39	64	54
2013-08-21 12	1520	494	599	279	294	333	296	199	151	164	146	133	154	164	113	149	105	131	106	132	128	121	90	48	66	115	64	74	55	70	83	55	75	35	52	26	32	36	52	63	59	70	39	47	42	59	31	46	21
2013-08-21 13	2202	720	633	393	403	291	382	329	174	176	122	172	126	173	135	129	99	133	94	120	177	172	93	90	91	82	91	83	74	101	113	63	38	33	55	45	28	43	47	59	59	49	27	44	41	57	34	61	23
2013-08-21 14	1785	657	722	398	402	274	341	244	275	186	139	189	124	162	126	157	134	171	78	126	140	138	100	62	68	93	105	109	69	103	87	78	35	36	53	50	43	37	55	72	54	46	40	34	41	51	37	37	31
2013-08-21 15	2643	852	779	507	517	407	499	410	259	231	149	250	189	239	168	167	168	208	124	164	268	145	162	114	153	112	146	148	95	124	161	120	47	53	114	59	70	61	63	84	74	65	48	57	47	82	23	66	61
2013-08-21 16	3227	1308	1130	784	807	556	698	535	349	396	263	381	314	325	305	322	252	285	175	217	270	183	201	183	199	153	201	201	130	147	210	187	111	75	150	92	94	113	80	104	96	127	77	98	59	85	54	125	85
2013-08-21 17	3685	2804	2627	1299	1414	1455	1043	624	815	702	581	464	699	476	541	521	503	446	480	446	449	256	468	326	338	504	268	263	319	283	348	405	223	167	238	155	354	373	138	180	175	212	223	188	161	165	100	163	271
2013-08-21 18	2833	2087	2021	758	1051	1257	668	547	579	591	626	379	508	396	482	397	463	351	357	366	291	185	330	257	235	371	287	298	227	156	217	308	197	132	175	85	196	313	73	157	191	148	148	152	137	123	73	94	164
2013-08-21 19	1686	841	1402	470	520	552	405	291	268	199	233	157	344	210	285	215	157	162	155	191	151	113	120	98	125	152	147	147	90	88	103	107	150	65	71	47	70	111	54	80	113	44	109	93	55	67	35	46	64
2013-08-21 20	1072	600	888	320	356	374	195	161	214	121	161	121	190	102	199	122	90	84	77	111	106	63	77	64	99	97	75	80	68	66	83	75	61	32	65	40	89	82	20	48	59	48	75	51	35	44	22	44	44
2013-08-21 21	59	21	489	201	15	2	7	3	116	5	10	4	2	1	3	2	1	13	7	11	6	1	1	0	6	1	1	1	3	0	5	5	0	5	1	28	42	5	0	1	0	0	0	3	2	1	1	1	5
2013-08-21 22	10	10	27	1	5	0	0	1	2	3	1	5	0	0	2	1	0	0	0	0	1	0	0	0	2	0	0	0	0	1	2	0	0	1	0	2	1	1	0	0	0	0	0	0	2	0	0	0	2
2013-08-21 23	3	2	9	0	1	0	0	0	0	0	0	0	0	0	0	0	0	1	0	0	0	1	0	0	1	0	0	0	1	1	1	0	0	0	0	0	0	1	0	0	0	0	0	0	0	0	1	0	0
2013-08-22 0	5	1	3	0	0	0	0	0	0	1	0	0	0	0	0	0	0	1	0	0	0	1	0	0	1	0	0	0	1	2	0	0	0	0	0	1	0	1	0	0	0	0	0	0	1	0	0	0	2
2013-08-22 1	5	0	3	0	0	0	0	0	1	0	0	0	0	0	0	1	0	0	0	0	0	1	0	0	0	0	0	0	0	0	1	1	0	2	0	0	0	0	0	0	0	0	0	0	0	0	1	1	0
2013-08-22 2	6	2	1	0	2	0	0	0	0	0	0	0	0	0	0	0	0	0	0	0	0	0	0	0	0	0	0	0	0	3	1	0	0	0	0	0	0	0	0	0	0	0	0	0	0	0	0	0	0
2013-08-22 3	1	1	0	0	0	0	0	0	0	1	0	1	0	0	0	0	0	0	0	1	1	1	2	0	0	0	0	0	0	0	1	0	0	0	0	0	0	0	0	0	0	0	0	0	0	0	0	0	0
2013-08-22 4	6	0	10	0	0	0	0	0	0	0	0	0	0	0	0	0	0	0	0	0	0	0	0	1	0	0	0	0	1	1	0	1	0	0	0	1	0	0	0	1	0	0	0	0	0	0	0	0	0
2013-08-22 5	44	7	28	6	3	0	10	2	0	9	5	10	0	0	0	9	0	5	1	2	2	2	0	1	6	0	0	2	1	4	3	1	0	2	2	1	2	1	0	6	0	0	0	1	0	1	2	2	2
2013-08-22 6	1662	754	1206	820	539	403	433	526	259	487	229	352	284	433	258	380	211	307	200	189	91	238	198	116	115	98	237	337	117	104	72	78	163	82	81	127	85	40	194	103	185	146	112	43	74	78	94	67	39
2013-08-22 7	3490	2352	2355	1433	1249	1570	959	908	764	911	739	769	681	683	616	719	721	607	584	439	235	499	618	419	287	536	466	309	447	381	184	269	300	422	152	418	169	117	319	240	169	270	185	221	195	131	304	140	74
2013-08-22 8	4531	2539	2026	889	1392	1263	779	654	602	661	842	661	445	599	467	527	641	494	396	427	299	414	402	359	304	442	309	210	444	423	282	309	223	452	176	187	80	164	247	204	148	193	118	146	203	144	214	139	112
2013-08-22 9	3290	1338	1212	549	793	436	481	433	268	364	334	405	218	354	219	319	259	291	168	217	270	240	184	194	185	141	204	199	196	194	156	157	137	113	119	63	69	83	137	133	88	95	74	67	87	99	92	75	69
2013-08-22 10	2870	1137	930	521	683	284	434	385	187	310	241	317	151	291	176	248	189	234	147	168	213	166	125	161	119	88	163	175	137	163	154	153	66	81	121	55	37	66	68	82	99	83	52	46	60	77	58	64	56
2013-08-22 11	1372	458	1183	371	361	203	287	240	122	199	78	177	189	114	189	172	51	182	175	87	143	88	76	53	51	58	168	130	51	62	73	56	36	25	38	26	24	29	36	42	113	104	53	52	40	53	28	44	36
2013-08-22 12	789	291	831	173	183	135	140	144	92	107	67	77	138	90	124	75	54	82	106	63	67	63	34	31	31	34	73	82	23	33	55	28	23	17	34	12	13	13	24	32	61	47	38	43	22	22	13	21	13
2013-08-22 13	972	321	745	250	210	168	208	145	141	123	61	76	90	94	98	82	64	87	75	83	77	67	58	35	41	38	71	66	44	44	36	40	41	15	37	31	26	26	40	23	54	34	23	29	25	37	18	43	18
2013-08-22 14	951	320	568	169	263	141	222	162	189	127	54	101	98	96	109	70	45	93	96	71	95	71	55	44	50	23	67	75	46	34	39	44	40	18	41	25	23	23	27	29	43	58	50	42	21	21	18	26	20
2013-08-22 15	2573	1059	1027	488	629	344	494	441	333	320	176	265	220	257	195	209	139	204	168	166	254	193	121	162	159	107	147	137	113	131	146	144	66	62	105	58	68	87	63	79	70	79	67	58	79	85	32	82	73
2013-08-22 16	3188	1424	1260	718	928	504	622	547	386	492	302	377	295	355	337	284	201	299	221	257	306	202	190	192	211	146	201	198	150	151	235	185	145	78	173	93	112	121	92	118	141	131	90	116	78	91	70	116	95
2013-08-22 17	3385	2651	2556	1229	1284	1023	963	667	745	700	551	497	689	400	547	471	458	437	433	424	422	264	464	283	307	324	301	246	282	271	320	437	190	153	235	158	339	333	102	127	166	189	256	164	217	153	127	128	255
2013-08-22 18	1327	898	1956	608	539	607	352	262	361	327	263	189	462	187	493	249	176	186	352	198	149	96	160	108	89	150	180	229	111	85	116	162	72	62	101	61	117	133	37	40	155	127	119	137	55	59	32	63	91
2013-08-22 19	1055	578	960	513	416	364	256	228	279	194	159	143	185	136	228	204	95	127	154	156	125	85	107	50	65	111	108	139	81	62	90	73	51	31	60	41	83	80	34	27	87	63	78	59	45	42	27	42	51
2013-08-22 20	789	507	510	301	210	300	131	115	166	74	127	98	143	63	159	82	67	71	73	86	71	42	90	40	56	94	27	58	45	48	52	59	57	49	30	36	57	81	25	26	35	34	48	45	30	33	16	27	38
2013-08-22 21	14	16	390	150	10	4	2	0	68	4	2	1	3	1	4	1	2	5	4	3	1	0	0	0	1	1	1	1	2	1	1	0	0	1	1	19	32	2	0	1	0	1	1	2	0	0	0	0	0
2013-08-22 22	6	5	19	2	2	0	0	0	0	2	4	1	0	0	0	1	0	0	0	0	1	0	2	1	0	0	0	0	2	6	5	0	0	3	0	1	0	3	0	0	0	0	0	0	0	0	0	0	2
2013-08-22 23	9	5	14	0	2	0	0	1	0	0	0	0	0	0	0	0	0	0	0	0	0	1	3	0	3	0	0	0	1	1	1	0	0	0	0	0	0	0	0	0	0	0	0	0	0	0	1	0	0
2013-08-23 0	3	3	3	0	0	0	0	0	0	1	0	0	0	0	0	1	0	0	0	1	0	1	0	0	0	0	0	0	1	0	0	0	0	0	0	2	0	1	0	0	0	0	0	0	0	0	0	0	1
2013-08-23 1	6	3	2	0	0	0	0	0	0	0	1	0	0	0	0	0	0	1	0	0	0	0	0	0	1	0	0	0	0	3	0	0	0	2	0	0	0	0	0	0	0	0	0	0	0	0	0	0	0
2013-08-23 2	4	1	1	0	0	0	0	0	0	3	0	1	0	0	1	0	0	0	0	0	0	1	0	2	0	0	0	0	0	0	1	1	0	0	0	0	0	0	0	0	0	0	0	0	0	0	0	0	1
2013-08-23 3	6	0	1	0	1	0	0	0	0	0	0	0	0	0	0	0	0	0	0	0	1	1	0	1	0	0	0	0	0	1	1	1	0	0	0	0	0	0	0	0	0	0	0	0	0	0	0	0	0
2013-08-23 4	16	1	10	1	2	2	1	0	0	2	3	0	0	0	0	0	0	1	0	0	0	0	0	1	3	0	0	0	0	3	0	0	0	0	0	0	0	0	0	1	0	0	0	0	0	0	0	0	0
2013-08-23 5	55	16	32	1	3	0	8	3	0	19	0	10	0	0	2	0	0	13	1	5	5	0	0	2	13	0	1	0	2	4	3	2	0	2	3	1	1	1	0	3	0	0	0	1	0	0	3	1	2
2013-08-23 6	1829	807	1226	871	561	449	496	556	256	499	251	437	258	444	289	410	212	316	208	213	123	258	214	148	110	96	239	347	136	123	89	80	175	90	91	142	108	43	196	126	157	164	114	53	79	89	102	59	43
2013-08-23 7	3591	2226	2231	1427	1326	1467	913	741	780	846	733	615	665	705	582	728	674	568	546	382	234	486	581	414	322	467	417	249	449	367	210	241	296	419	152	424	172	117	329	212	193	281	179	204	177	155	294	159	84
2013-08-23 8	4374	2314	1942	850	1367	1170	773	611	525	587	812	599	425	580	424	439	582	455	409	372	282	409	380	357	270	350	289	209	419	398	246	274	216	414	128	200	104	159	230	181	137	178	112	147	195	149	241	150	91
2013-08-23 9	3189	1224	913	534	720	420	484	416	244	322	310	342	180	398	213	258	219	251	144	182	229	194	151	168	151	104	135	192	153	174	183	151	114	125	110	58	53	87	101	130	93	82	48	74	105	104	91	72	64
2013-08-23 10	2796	976	796	480	599	264	402	396	197	288	171	258	132	270	166	217	145	199	127	164	206	164	121	134	139	96	147	116	109	122	147	113	94	63	111	57	37	55	67	75	89	83	67	48	52	69	47	58	52
2013-08-23 11	2584	1011	968	529	563	330	394	351	235	229	180	233	171	208	170	213	186	217	129	161	172	142	130	109	98	121	135	126	90	107	145	110	108	57	76	50	54	59	55	83	88	72	41	64	71	55	42	65	52
2013-08-23 12	2350	995	694	371	568	429	414	315	207	225	226	200	172	199	169	158	175	185	145	145	177	131	108	107	90	92	87	79	82	89	127	98	74	49	71	42	41	47	60	66	56	55	58	49	63	60	39	68	43
2013-08-23 13	2226	732	724	412	423	304	355	302	183	190	147	194	168	160	156	138	139	145	132	115	127	151	80	117	93	80	87	66	96	109	93	77	75	54	64	36	33	50	69	61	41	53	48	46	55	71	40	52	28
2013-08-23 14	2660	1005	777	563	555	340	478	343	260	222	203	244	178	219	184	156	150	220	126	143	167	162	109	117	118	92	94	85	134	122	157	108	81	57	72	45	41	56	74	69	49	46	60	56	63	64	44	52	45
2013-08-23 15	3085	1287	961	666	783	422	568	424	290	300	263	282	222	273	194	244	202	259	158	215	258	163	175	177	198	123	129	140	151	146	168	183	104	88	153	70	69	94	73	117	74	86	55	57	79	75	37	96	82
2013-08-23 16	3349	1710	1357	828	1016	549	737	540	381	451	293	363	349	316	351	325	251	309	235	270	328	206	232	201	256	177	215	196	179	160	224	248	144	92	170	90	120	128	96	143	103	116	103	99	84	99	69	128	123
2013-08-23 17	3707	2924	2544	1388	1367	1373	920	707	800	674	630	504	737	440	573	567	562	419	488	459	423	248	497	376	375	460	311	237	338	260	335	480	248	188	275	186	371	384	134	148	132	185	237	165	211	163	97	133	270
2013-08-23 18	2741	2086	2059	1218	1140	1338	713	509	704	645	719	447	517	395	575	463	493	356	378	363	296	221	399	286	278	405	320	296	235	177	207	344	270	162	183	141	234	311	127	130	197	149	153	157	149	125	86	104	171
2013-08-23 19	1915	1093	1634	939	680	795	442	327	484	312	341	281	365	262	377	311	264	225	230	242	170	165	201	141	147	244	192	182	138	125	116	134	169	78	120	97	155	129	67	102	146	77	134	141	80	72	57	61	85
2013-08-23 20	1355	774	1161	684	480	482	230	184	367	201	223	168	262	138	294	188	132	113	128	154	151	102	86	96	141	131	102	109	88	73	92	107	109	59	72	92	147	126	36	68	72	72	87	81	58	39	41	51	63
2013-08-23 21	65	24	776	320	23	10	4	2	177	9	11	4	4	0	15	6	7	18	5	15	12	0	1	1	8	3	2	3	1	6	6	1	1	1	6	60	71	3	0	1	0	1	0	7	4	0	2	3	11
2013-08-23 22	22	6	48	3	4	1	3	0	4	2	2	3	0	0	2	0	0	1	1	4	1	1	0	1	4	1	0	0	3	2	4	0	0	1	0	1	1	0	0	1	0	0	0	1	2	0	0	1	3
2013-08-23 23	26	8	8	0	4	0	1	1	1	5	3	1	0	0	0	0	0	0	1	0	0	1	0	2	1	1	0	0	0	6	1	1	0	4	0	0	0	2	0	0	0	0	0	0	2	1	2	0	3
2013-08-24 0	4	2	5	0	3	0	1	1	0	1	1	0	0	0	0	1	0	0	0	0	1	4	0	0	0	0	0	0	1	1	0	0	0	0	0	1	0	3	0	0	0	0	0	0	0	0	0	0	2
2013-08-24 1	7	1	2	0	3	0	0	0	0	0	0	1	0	0	0	0	0	0	0	0	0	0	0	1	5	0	0	0	1	2	0	0	0	2	0	0	0	0	0	0	0	0	0	0	0	0	1	0	0
2013-08-24 2	11	2	1	0	3	0	0	0	0	1	2	0	0	0	0	0	0	0	0	0	0	0	0	1	0	0	0	0	1	2	2	0	0	0	0	0	0	0	0	1	0	0	0	0	0	0	0	0	0
2013-08-24 3	2	3	0	0	2	0	0	0	0	0	1	0	0	0	0	0	0	0	1	0	1	0	0	0	1	0	0	0	1	2	1	0	0	0	0	0	0	1	0	0	0	0	0	0	0	0	0	0	0
2013-08-24 4	17	2	5	0	1	0	0	0	0	1	0	0	0	0	0	0	0	0	0	0	0	1	0	2	3	1	0	0	0	7	3	0	0	0	0	0	0	0	0	3	0	0	0	0	0	0	1	0	0
2013-08-24 5	64	22	44	9	11	0	8	3	1	11	1	10	0	0	0	6	1	6	0	6	3	2	0	5	6	0	2	1	0	10	3	0	0	1	1	1	0	0	0	5	0	0	0	0	1	0	2	1	0
2013-08-24 6	1659	661	996	768	423	392	379	521	204	343	191	326	182	359	242	317	173	250	169	159	95	207	185	111	95	72	182	261	81	110	54	55	146	59	94	90	81	39	190	134	155	131	67	42	51	63	64	43	31
2013-08-24 7	2430	982	1685	1075	633	701	579	551	464	586	311	423	433	499	397	458	322	427	400	233	152	263	327	164	140	191	247	257	159	146	99	93	233	120	136	199	105	46	220	178	194	211	124	122	109	87	96	83	56
2013-08-24 8	2953	1317	1521	831	753	742	618	572	453	568	403	538	360	536	337	437	372	406	358	224	244	267	303	205	113	238	257	243	142	164	136	132	197	177	161	126	75	73	202	171	121	175	94	118	111	124	107	99	57
2013-08-24 9	2688	1157	1019	643	663	577	454	467	279	388	310	435	268	356	252	339	282	259	197	220	194	234	180	156	144	189	193	213	135	137	123	107	149	97	115	56	47	48	133	174	103	112	75	53	82	77	69	66	48
2013-08-24 10	2449	946	796	466	534	445	377	364	225	287	284	327	198	300	185	234	241	218	159	174	175	149	136	151	119	126	186	153	110	124	115	105	114	75	120	42	41	61	85	136	85	71	68	55	63	66	43	64	46
2013-08-24 11	2094	854	836	450	433	400	382	336	230	301	208	255	242	240	187	200	181	195	168	160	149	124	158	77	88	123	138	136	78	72	99	90	106	66	56	47	39	46	56	83	104	84	55	59	75	50	49	53	37
2013-08-24 12	1641	691	593	291	383	446	371	281	206	225	183	199	209	173	176	183	164	159	135	121	129	92	126	79	79	142	107	86	65	61	79	74	65	44	65	42	34	33	48	54	48	51	36	54	62	60	20	44	33
2013-08-24 13	1817	638	473	332	388	321	333	240	189	234	153	167	192	160	144	186	162	154	119	126	109	116	111	80	93	106	86	95	67	77	70	58	72	48	51	36	23	39	55	59	65	45	40	48	47	57	30	44	32
2013-08-24 14	1658	638	539	412	443	326	347	243	418	262	164	162	177	172	147	183	162	140	154	120	112	111	114	82	92	82	92	107	87	74	77	88	82	58	68	26	34	48	51	67	37	57	53	44	45	44	40	56	29
2013-08-24 15	2351	1046	707	492	591	427	484	401	301	309	273	344	230	269	223	243	206	238	206	199	172	128	161	137	135	181	148	118	109	101	114	102	154	97	90	45	62	88	77	79	103	75	86	70	86	82	46	72	58
2013-08-24 16	2789	1399	1235	822	690	717	656	558	365	510	373	392	374	327	309	376	362	325	224	232	225	206	277	180	178	226	189	193	132	143	165	158	170	102	147	84	107	146	84	114	128	116	110	94	105	77	54	102	79
2013-08-24 17	2691	1545	1762	1128	815	1123	745	463	539	524	424	406	538	371	426	440	442	382	416	296	241	199	332	190	230	289	283	239	175	150	184	161	198	118	153	139	222	179	117	156	131	167	173	158	158	111	79	85	135
2013-08-24 18	2339	1246	1622	988	697	936	559	429	453	394	362	321	495	358	480	349	323	289	308	303	207	173	245	206	194	351	211	240	115	130	150	156	242	104	110	102	157	145	82	119	159	142	120	139	142	88	77	92	60
2013-08-24 19	1813	890	1328	855	491	696	347	283	380	232	264	227	358	215	345	248	203	186	199	192	156	159	158	161	157	214	168	166	96	87	126	85	163	53	74	108	124	88	75	96	99	61	84	104	84	55	55	45	47
2013-08-24 20	1324	622	981	607	350	458	247	175	337	159	137	175	271	129	288	171	116	141	114	142	146	105	95	73	155	121	95	97	64	58	112	79	87	51	83	81	89	85	52	55	63	51	108	89	28	44	31	40	47
2013-08-24 21	58	29	600	312	24	3	4	2	170	13	7	3	2	1	12	2	0	17	9	12	7	0	1	0	5	4	6	2	5	5	8	3	0	4	3	37	55	0	0	0	0	1	1	2	0	0	0	1	5
2013-08-24 22	28	13	39	2	5	0	2	0	3	3	8	1	0	0	0	2	0	0	0	5	1	0	0	2	2	0	0	0	3	0	2	1	0	0	0	1	0	2	0	1	0	0	0	0	1	1	0	0	3
2013-08-24 23	13	3	9	1	7	1	2	0	0	1	1	2	0	0	0	0	0	0	0	0	1	2	0	0	0	0	0	0	2	3	3	0	0	0	0	0	0	0	0	0	0	0	0	0	0	0	0	0	4
2013-08-25 0	9	5	4	0	1	0	1	0	0	1	0	2	0	0	0	0	0	0	0	0	0	1	0	1	1	0	0	0	1	2	0	1	0	0	0	0	0	3	0	0	0	0	0	0	0	0	0	0	2
2013-08-25 1	3	1	9	0	1	0	1	0	0	0	1	0	0	0	0	0	3	1	0	0	0	0	0	0	2	0	0	0	0	2	0	1	0	0	0	0	0	0	0	0	0	0	0	0	0	0	0	0	0
2013-08-25 2	4	1	1	0	0	0	1	0	0	0	0	1	0	0	0	0	0	0	0	0	0	0	0	0	3	0	0	0	2	1	1	0	0	0	0	0	0	0	0	0	0	0	0	0	0	0	0	0	0
2013-08-25 3	0	2	0	0	1	0	2	0	0	0	0	1	0	0	0	0	0	0	1	0	1	1	2	0	1	1	0	0	0	0	0	0	0	0	0	0	0	1	0	0	0	0	0	0	0	0	0	0	0
2013-08-25 4	18	0	2	1	1	1	0	0	0	2	1	0	0	0	0	0	0	1	0	0	1	0	0	1	2	0	0	0	1	1	0	0	0	0	0	0	0	0	0	1	0	0	0	0	0	0	0	1	0
2013-08-25 5	55	9	29	1	4	1	4	4	1	5	2	3	0	0	1	1	0	13	1	8	3	0	0	3	7	0	1	2	0	2	4	0	0	1	1	0	1	3	0	2	0	0	0	0	0	0	2	2	0
2013-08-25 6	1400	548	863	655	362	280	342	424	151	265	124	261	170	391	192	268	152	249	137	158	67	188	155	123	84	92	134	219	66	78	54	42	135	41	91	66	67	24	146	95	134	88	52	39	31	53	55	44	34
2013-08-25 7	2093	865	1509	923	605	440	480	461	288	474	262	333	345	547	368	398	225	349	282	207	130	212	225	165	108	121	236	260	119	143	57	87	211	92	121	139	89	70	199	174	179	168	88	80	68	74	73	63	51
2013-08-25 8	2824	1178	1683	815	684	613	573	479	336	519	325	445	337	556	349	448	357	424	312	220	188	225	289	186	126	196	234	298	129	156	115	109	224	130	153	97	61	58	199	192	165	157	91	98	107	80	100	72	54
2013-08-25 9	2850	1118	1390	637	685	591	457	400	201	438	311	454	291	438	268	368	300	378	261	215	204	181	293	113	114	153	198	242	118	121	118	121	154	82	140	55	52	79	144	147	119	139	97	77	61	78	76	71	53
2013-08-25 10	2458	1024	952	483	552	462	412	334	198	327	242	363	220	280	195	251	268	294	167	203	169	130	197	163	94	164	199	179	88	97	109	96	123	66	111	60	42	48	91	109	89	119	52	44	64	62	48	45	53
2013-08-25 11	1921	819	908	486	444	397	354	279	207	272	200	231	252	240	255	227	222	224	180	151	131	104	141	81	99	142	146	157	63	73	76	68	107	55	71	40	37	54	61	81	89	86	53	52	64	47	37	45	40
2013-08-25 12	1608	643	669	341	328	421	281	231	175	209	187	178	206	183	206	166	155	177	110	135	119	81	105	74	67	106	98	118	58	63	51	60	76	46	49	31	41	40	48	58	56	66	51	51	49	45	30	53	19
2013-08-25 13	1412	498	616	327	337	333	312	209	182	198	118	199	204	148	208	203	136	164	113	88	94	104	99	60	74	133	98	84	51	63	67	47	28	41	43	38	39	31	57	46	35	67	60	74	42	49	34	35	24
2013-08-25 14	1479	658	358	475	466	377	332	249	266	260	178	219	121	217	118	182	158	165	118	114	116	99	144	113	86	133	112	101	88	90	80	83	105	51	78	47	44	49	76	69	42	63	35	34	58	56	30	48	30
2013-08-25 15	2613	1159	1162	621	655	631	560	496	325	435	370	400	358	321	280	318	350	309	229	216	220	144	225	173	163	184	211	200	123	134	167	110	160	101	118	89	71	92	99	118	103	107	100	111	93	87	61	84	69
2013-08-25 16	2842	1462	1412	875	835	837	762	546	398	523	469	396	481	388	416	384	399	350	311	276	256	182	303	158	173	244	244	260	132	130	157	127	224	108	152	111	106	136	106	156	113	122	126	129	95	86	53	122	74
2013-08-25 17	2681	1517	1755	1019	798	1038	701	450	455	545	428	339	568	396	523	409	459	340	352	249	220	195	291	168	206	312	247	239	148	122	159	167	200	97	161	126	180	129	121	137	153	154	132	169	155	79	76	109	92
2013-08-25 18	1771	889	1729	891	566	843	458	324	462	341	267	269	489	271	450	387	289	238	274	253	127	114	230	87	134	248	176	215	104	69	100	90	208	56	87	106	123	102	83	139	167	146	147	131	113	52	57	57	76
2013-08-25 19	1500	651	1333	687	381	608	288	196	400	234	214	199	284	197	279	205	193	152	150	177	172	104	140	105	110	175	119	134	84	64	95	93	121	61	84	103	104	77	58	77	125	48	95	100	84	56	34	50	65
2013-08-25 20	886	274	949	516	239	386	182	116	296	132	69	91	207	151	228	107	40	91	69	99	83	66	57	36	82	100	71	65	49	44	56	29	40	17	53	70	96	34	24	36	64	32	82	82	51	27	20	30	22
2013-08-25 21	20	9	577	198	5	1	1	2	99	4	3	1	2	1	6	2	0	5	2	1	1	0	0	0	1	0	3	0	0	0	0	1	0	0	0	18	26	2	0	0	1	0	1	2	1	1	0	1	1
2013-08-25 22	5	3	24	1	2	0	0	0	2	1	0	0	0	0	0	0	2	2	1	2	1	0	0	0	0	0	0	0	0	0	1	0	0	2	0	1	0	1	0	0	0	0	0	0	0	0	0	0	0
2013-08-25 23	0	2	3	0	2	0	0	0	0	0	0	0	2	0	0	0	0	0	0	0	0	0	0	0	0	0	0	0	2	1	0	0	0	0	0	0	1	0	0	0	0	0	0	0	0	0	0	1	2
2013-08-26 0	3	3	3	0	4	0	0	0	0	0	0	0	0	0	0	1	0	0	0	1	0	1	0	0	0	0	0	0	1	2	1	0	0	0	0	0	0	1	0	0	0	0	0	0	0	0	0	0	0
2013-08-26 1	3	0	0	0	0	0	0	0	0	1	0	0	0	0	0	0	0	1	0	0	0	0	1	1	1	0	0	0	1	2	0	0	0	1	0	0	0	0	0	0	0	0	0	0	0	0	0	0	1
2013-08-26 2	6	1	1	0	2	0	0	0	0	0	1	0	0	0	0	0	0	0	0	0	0	0	1	1	1	0	0	0	0	2	1	1	0	1	0	0	0	0	0	0	0	0	0	0	0	0	0	0	0
2013-08-26 3	10	1	1	0	0	0	0	0	0	0	0	0	0	0	0	1	3	0	1	0	1	0	0	0	2	0	0	0	0	0	1	0	0	0	0	0	0	1	0	0	0	0	0	0	0	0	0	0	0
2013-08-26 4	19	5	5	1	1	1	1	0	0	1	1	0	0	0	0	0	0	1	0	0	0	1	0	2	4	0	0	0	0	1	0	1	0	0	0	0	0	0	0	0	0	0	0	0	0	0	0	0	0
2013-08-26 5	53	14	30	0	11	0	5	2	0	7	1	7	1	0	0	6	0	9	2	5	2	1	2	2	8	0	0	2	3	7	4	0	0	2	1	0	0	0	0	1	0	0	0	1	0	0	3	2	4
2013-08-26 6	1758	787	1323	1059	561	489	470	629	292	460	251	390	270	432	292	364	208	335	212	211	109	259	242	158	104	113	196	332	149	118	90	91	190	106	103	146	102	50	175	93	197	133	112	67	66	93	101	68	42
2013-08-26 7	3430	2112	2375	1524	1175	1392	895	703	733	736	636	608	539	632	610	660	725	637	559	441	218	435	595	384	287	494	363	288	438	343	180	234	307	424	140	470	176	119	324	216	163	283	171	210	221	139	318	152	70
2013-08-26 8	3870	2454	2130	908	1390	1095	700	568	494	434	747	548	375	608	426	464	677	573	423	431	294	410	358	407	285	373	293	239	502	450	262	287	244	534	135	178	74	172	222	186	126	167	103	150	193	143	260	134	102
2013-08-26 9	3215	1260	1022	574	837	460	470	494	251	342	365	402	199	357	198	278	277	278	156	228	235	226	165	210	165	183	177	228	172	213	171	168	105	177	150	63	50	79	120	110	89	97	62	72	80	122	97	77	53
2013-08-26 10	3295	1141	509	555	705	327	504	429	214	310	218	327	231	271	152	260	197	250	139	179	230	176	146	188	180	108	160	151	141	158	167	155	118	84	130	52	47	78	102	103	39	70	59	52	79	80	52	73	54
2013-08-26 11	3113	1142	1086	612	659	360	492	466	234	277	247	254	265	257	199	230	179	203	186	177	217	150	102	125	128	154	176	143	99	131	150	132	115	68	91	45	59	82	71	85	89	79	64	75	85	81	40	85	75
2013-08-26 12	2659	1122	878	425	646	388	428	369	203	275	242	256	255	211	178	186	199	222	160	175	165	163	128	117	134	134	105	104	112	108	127	104	69	72	79	47	39	77	66	74	52	62	66	57	78	63	48	50	38
2013-08-26 13	2786	1020	526	475	550	367	463	390	218	263	221	216	172	184	182	240	150	227	109	148	176	178	125	135	130	100	111	126	106	134	127	122	53	70	84	51	45	70	81	71	25	65	62	44	63	62	48	85	38
2013-08-26 14	1550	527	239	350	299	284	289	220	266	126	157	111	78	152	58	108	90	78	31	91	95	71	65	64	50	90	31	31	53	56	64	65	72	36	45	35	42	44	48	72	36	42	20	34	44	47	30	47	28
2013-08-26 15	2489	1061	837	207	605	218	489	457	116	289	200	284	129	184	156	222	124	227	118	135	231	156	149	136	151	55	152	138	115	122	172	119	114	61	95	31	28	65	64	48	79	90	64	37	74	96	50	83	86
2013-08-26 16	3372	1562	1264	768	854	551	735	539	375	367	359	399	337	307	275	307	282	332	199	236	330	198	227	219	256	187	253	174	164	177	265	241	183	85	167	101	117	152	83	101	114	115	77	106	96	92	70	126	117
2013-08-26 17	3036	2084	1675	1341	1051	967	860	585	703	549	434	354	612	356	453	377	321	303	348	331	397	226	355	262	278	278	178	186	229	214	295	334	221	119	223	166	331	280	104	103	123	180	203	143	132	110	87	123	194
2013-08-26 18	880	649	1378	270	298	350	229	142	141	195	240	178	227	106	248	166	151	200	168	138	133	57	198	83	62	104	129	104	77	62	86	123	65	42	48	18	42	121	18	18	159	94	70	86	85	33	33	39	79
2013-08-26 19	942	635	1217	249	337	309	215	185	160	185	160	129	246	84	215	164	95	170	142	107	129	83	123	74	62	69	111	131	71	69	82	88	56	50	49	21	55	87	22	29	81	59	89	76	36	33	30	32	59
2013-08-26 20	861	543	907	354	256	298	188	137	183	130	132	104	193	69	190	102	119	89	82	100	109	57	64	72	71	81	79	70	57	64	76	80	35	35	49	36	66	85	22	32	38	46	82	61	53	48	19	27	47
2013-08-26 21	43	31	582	200	19	4	9	0	141	8	5	3	3	0	8	3	1	2	4	12	1	3	3	2	6	2	0	1	5	0	4	4	0	0	4	22	46	2	0	0	0	1	1	3	0	1	1	0	2
2013-08-26 22	20	9	43	6	7	0	0	0	3	1	2	3	0	0	3	1	0	0	1	0	0	0	2	0	1	0	3	0	1	2	1	1	0	0	0	3	1	1	0	0	0	0	0	0	1	0	1	0	1
2013-08-26 23	6	3	4	0	5	0	0	0	0	2	0	1	0	0	0	1	0	0	1	0	1	0	0	0	1	0	0	0	0	2	1	2	0	0	0	0	0	0	0	0	0	0	0	0	1	1	2	0	0
2013-08-27 0	5	1	1	0	6	0	1	0	0	2	1	0	0	0	0	1	0	0	0	0	1	3	0	0	1	0	1	0	0	4	1	0	0	1	0	0	0	0	0	0	0	0	0	0	0	0	0	0	0
2013-08-27 1	8	1	1	1	0	0	0	0	0	1	1	0	0	0	1	0	0	0	0	0	0	0	0	0	2	0	0	0	2	0	0	0	0	1	0	0	0	1	0	0	0	0	0	0	0	0	0	0	1
2013-08-27 2	5	2	0	0	0	0	0	0	1	1	0	0	0	0	0	0	0	0	0	0	2	0	0	1	1	0	0	0	0	1	0	0	0	0	0	0	1	0	0	0	0	0	0	0	0	0	0	0	0
2013-08-27 3	11	2	3	0	0	0	0	0	0	0	0	0	0	0	0	0	0	0	0	0	0	1	0	2	2	0	0	0	1	0	1	0	0	0	0	0	0	0	0	0	0	0	0	0	0	0	0	0	0
2013-08-27 4	23	0	6	0	0	0	1	0	0	3	0	0	0	0	0	0	0	3	1	0	0	0	0	2	0	0	0	0	0	4	1	0	0	0	0	0	0	0	0	0	0	0	0	0	0	0	0	0	0
2013-08-27 5	53	16	26	4	6	1	6	3	0	15	1	11	1	0	3	7	0	7	0	2	2	2	3	6	7	0	1	0	3	5	3	2	0	2	2	1	0	0	0	2	0	0	0	1	0	0	2	1	3
2013-08-27 6	1848	792	1305	951	515	415	482	593	271	506	241	360	269	363	246	357	222	277	222	179	114	255	237	151	122	99	203	378	124	121	83	75	174	102	77	139	105	35	187	97	173	161	111	43	59	82	110	65	34
2013-08-27 7	3825	2360	2025	1543	1286	1428	972	865	842	903	721	680	657	722	662	684	763	603	554	443	240	512	581	469	315	491	394	348	465	398	194	281	364	443	167	496	179	125	303	241	197	268	186	224	201	160	329	147	84
2013-08-27 8	4601	2676	2026	978	1529	1183	889	758	615	454	840	627	437	623	431	415	532	532	451	445	350	484	326	406	338	401	311	239	470	433	272	364	247	471	163	206	83	157	284	247	69	228	89	175	180	176	281	164	126
2013-08-27 9	3475	1328	1120	637	968	487	526	539	274	308	361	347	209	400	236	234	199	329	198	262	261	258	166	206	182	139	227	243	183	221	172	170	144	133	126	67	62	108	143	166	99	103	65	69	104	89	90	96	75
2013-08-27 10	3209	1147	988	522	708	343	507	447	223	267	268	313	189	311	176	221	212	257	151	199	254	204	134	175	173	81	178	187	119	155	195	145	134	85	123	60	51	66	98	113	97	82	46	54	94	97	46	70	65
2013-08-27 11	3089	1197	1179	679	729	404	594	396	309	262	274	265	250	262	170	214	192	295	163	206	262	160	155	147	154	131	188	158	115	148	149	136	133	74	98	59	69	90	79	82	106	72	61	68	103	91	39	84	60
2013-08-27 12	2216	1304	851	406	590	435	460	300	261	236	237	301	78	238	47	232	202	226	135	237	137	111	125	154	99	131	142	148	92	106	94	138	108	57	82	41	38	79	67	68	73	86	17	12	92	55	68	72	46
2013-08-27 13	2439	1010	930	490	454	318	292	309	191	230	220	253	81	183	126	190	170	184	146	201	198	168	138	140	136	108	118	122	106	115	110	95	98	65	74	60	31	65	76	54	89	86	42	62	83	78	54	42	51
2013-08-27 14	2993	1163	932	541	606	299	491	438	238	255	212	222	161	203	180	174	167	204	159	182	207	216	138	160	165	108	105	112	140	176	175	122	109	82	98	65	48	84	88	73	89	80	76	57	66	82	54	73	72
2013-08-27 15	3460	1507	1136	677	750	441	738	543	344	310	251	374	239	314	249	306	187	257	152	243	312	192	150	198	212	108	150	166	143	167	226	178	139	76	146	71	88	120	99	123	78	98	102	90	74	104	69	89	100
2013-08-27 16	3951	1741	1452	896	976	540	818	532	414	428	361	403	378	387	343	312	265	313	211	299	351	228	214	247	290	157	223	219	184	158	307	190	173	88	199	107	146	155	100	137	134	147	90	98	83	122	67	125	130
2013-08-27 17	4294	3308	2731	1561	1575	1435	1128	704	865	691	753	526	715	533	586	607	637	477	488	447	514	296	590	406	467	492	355	273	370	317	454	502	284	200	312	226	451	430	139	196	159	226	238	173	193	191	117	177	296
2013-08-27 18	2925	2388	2070	1209	1125	1290	833	561	692	591	800	427	545	457	531	483	615	422	398	439	344	236	388	306	281	431	296	286	272	176	258	326	296	148	183	134	244	365	120	161	204	155	163	175	138	137	85	112	212
2013-08-27 19	1893	1119	1536	981	648	677	429	338	424	279	351	274	380	254	416	305	264	243	216	281	204	144	188	136	144	186	182	188	109	115	124	121	171	67	127	120	138	115	66	104	139	72	119	124	59	84	58	55	68
2013-08-27 20	1414	822	1060	646	400	511	272	209	360	137	275	139	259	158	250	205	147	142	97	161	152	101	102	82	111	146	79	114	101	73	123	102	95	50	75	84	119	106	45	66	71	55	114	79	76	36	33	47	51
2013-08-27 21	50	31	683	340	24	5	8	4	185	8	7	6	3	0	4	3	0	14	3	7	7	4	0	2	9	2	3	0	6	1	4	1	0	2	8	44	82	2	1	2	2	0	2	2	8	0	1	1	2
2013-08-27 22	14	5	44	2	5	2	1	0	1	0	4	1	0	0	0	0	1	4	0	2	1	2	0	2	1	0	1	1	2	2	2	1	0	3	0	0	0	1	0	1	0	0	0	0	0	0	1	0	3
2013-08-27 23	16	4	10	0	4	0	0	0	0	2	1	1	0	0	0	0	0	0	0	1	2	1	0	0	1	1	0	0	0	3	1	0	0	4	0	0	0	1	0	0	0	0	0	0	1	0	1	0	1
2013-08-28 0	5	2	3	0	2	1	0	0	0	2	0	0	0	0	0	1	0	0	0	0	0	1	0	0	0	0	0	0	1	1	0	0	0	1	0	1	0	0	0	0	0	0	0	0	0	0	0	1	0
2013-08-28 1	0	5	1	0	0	0	0	0	0	1	1	0	0	0	1	0	0	0	1	0	0	0	2	0	2	0	0	0	1	3	1	0	0	2	0	0	0	1	0	0	0	0	0	0	0	0	0	0	1
2013-08-28 2	6	3	2	0	1	0	0	0	0	0	3	0	0	0	0	0	0	0	0	0	1	0	0	1	2	2	0	0	0	0	1	0	0	1	0	0	0	0	0	0	0	0	0	0	0	0	1	0	0
2013-08-28 3	3	0	1	2	2	0	0	0	0	0	0	0	0	0	0	0	0	0	0	2	1	0	0	1	1	0	0	0	0	2	2	0	0	1	0	0	0	1	0	0	0	0	0	0	0	0	0	0	0
2013-08-28 4	17	3	3	0	1	0	0	0	0	0	0	0	0	0	0	0	0	0	0	1	0	1	1	2	0	0	0	0	0	4	3	0	0	0	0	1	0	1	0	2	0	0	0	0	0	0	1	0	0
2013-08-28 5	62	10	27	8	11	0	10	1	0	5	1	5	1	0	3	3	1	5	0	0	3	2	0	5	7	0	0	5	1	5	4	3	0	3	1	0	0	0	0	3	0	0	0	1	0	0	1	1	3
2013-08-28 6	1850	870	1324	1000	552	460	573	565	280	519	256	356	295	452	241	395	240	323	200	196	116	271	223	159	132	111	182	369	132	116	88	83	177	108	80	164	110	54	196	109	172	167	103	53	69	90	117	73	32
2013-08-28 7	3693	2501	2342	1682	1367	1439	1031	893	866	944	751	650	706	738	617	793	787	605	565	499	254	540	684	463	310	507	439	314	503	411	221	268	339	446	156	506	190	116	352	240	208	263	183	225	180	160	331	156	93
2013-08-28 8	4403	2368	2050	899	1381	1226	862	703	625	638	736	574	461	649	414	526	584	486	404	513	308	434	375	349	310	377	308	294	437	428	278	274	224	419	162	194	89	172	236	194	176	200	103	143	144	174	259	146	104
2013-08-28 9	3093	1208	1053	565	766	401	506	460	238	316	316	357	229	383	234	295	224	271	146	256	256	240	160	165	160	111	173	187	147	192	172	138	131	110	105	52	44	89	113	118	92	111	64	58	105	107	80	79	59
2013-08-28 10	2753	1058	815	435	595	298	409	403	233	269	212	296	172	253	184	234	162	220	136	166	221	165	115	130	114	81	145	156	131	119	138	114	88	63	108	41	40	62	76	71	83	91	62	56	71	74	51	67	52
2013-08-28 11	2660	1050	922	523	534	339	444	385	250	260	194	216	202	177	180	199	189	193	127	164	209	165	106	105	120	124	128	137	84	136	115	121	102	62	86	37	46	52	50	104	77	89	53	62	82	58	37	55	36
2013-08-28 12	2119	923	744	352	523	339	354	319	177	214	162	204	155	205	144	189	133	173	136	151	160	135	96	88	87	101	111	84	77	76	88	101	50	58	54	38	25	60	46	53	53	83	46	38	66	54	34	50	28
2013-08-28 13	1978	729	690	365	392	227	329	262	181	238	140	181	161	135	156	189	124	172	109	123	162	140	101	105	96	92	77	101	94	100	88	81	56	56	46	38	33	53	57	56	73	58	67	43	48	57	38	45	29
2013-08-28 14	2081	793	669	474	441	228	373	309	211	229	130	223	108	173	144	155	123	165	104	120	144	130	109	91	75	66	98	80	80	104	118	84	56	39	66	31	35	56	58	49	56	50	52	52	72	50	39	54	35
2013-08-28 15	2838	1163	823	539	630	336	516	488	307	274	169	249	167	267	176	249	144	197	153	169	250	182	146	144	158	108	131	128	114	121	178	145	78	64	110	60	68	80	62	88	98	81	58	60	72	67	51	67	66
2013-08-28 16	3410	1625	1297	790	853	581	710	564	377	415	337	414	307	405	352	288	263	357	197	272	325	231	196	218	232	205	231	230	198	157	261	201	153	98	186	92	110	144	109	126	134	131	94	113	111	99	74	139	133
2013-08-28 17	3952	3000	2514	1464	1485	1337	1132	793	832	710	694	576	698	479	589	526	545	462	511	516	487	308	500	348	405	492	343	246	349	295	378	491	277	170	294	196	417	437	141	164	174	254	235	198	204	172	98	180	295
2013-08-28 18	2889	2255	2104	1178	1138	1394	864	568	675	635	731	428	508	470	527	437	544	343	384	445	300	235	372	289	243	457	291	320	225	186	263	308	286	142	153	126	264	362	134	142	185	169	147	163	141	155	77	103	210
2013-08-28 19	1827	1050	1510	942	593	663	453	383	430	291	364	238	385	239	378	310	214	255	228	290	196	143	174	134	148	199	169	163	123	99	158	125	179	87	99	121	152	139	60	99	135	102	126	119	114	56	50	64	66
2013-08-28 20	1404	863	1115	598	397	455	306	209	369	156	202	169	294	136	242	145	79	133	89	161	152	102	99	100	144	149	86	121	96	73	117	105	103	74	92	87	143	123	41	39	81	48	111	80	81	42	35	42	74
2013-08-28 21	70	23	690	319	21	7	8	0	201	12	5	6	2	1	10	4	1	5	10	12	3	5	3	5	10	3	0	0	4	9	6	3	0	4	5	42	72	2	0	2	0	0	0	2	2	0	1	0	7
2013-08-28 22	12	6	33	2	8	1	2	0	3	2	4	1	0	0	1	0	0	0	0	2	0	1	1	0	1	0	0	0	4	6	2	4	0	2	0	1	0	6	0	0	0	0	0	0	0	0	4	0	1
2013-08-28 23	14	5	5	0	2	1	3	1	0	0	1	0	0	0	0	0	0	0	0	0	0	0	0	0	2	0	0	0	0	0	5	1	0	0	0	0	1	0	0	0	0	0	0	0	2	0	0	0	2
2013-08-29 0	9	3	4	0	1	0	2	0	1	0	3	0	0	0	0	1	0	0	0	0	0	1	0	0	1	0	0	0	0	1	0	0	0	0	0	1	0	1	0	0	0	0	0	0	0	0	1	0	2
2013-08-29 1	6	0	1	0	2	0	1	0	0	0	1	0	0	0	0	1	0	1	0	0	0	0	0	0	1	0	0	0	0	2	1	0	0	1	0	0	0	1	0	0	0	0	0	0	0	0	0	0	0
2013-08-29 2	6	0	0	0	6	0	0	0	0	3	0	1	0	0	0	0	0	0	0	0	0	0	0	0	1	0	0	0	0	2	2	0	0	0	0	0	0	0	0	0	0	0	0	0	0	0	0	0	0
2013-08-29 3	3	1	2	0	1	0	1	0	0	0	0	0	0	0	0	0	0	0	0	0	1	1	0	1	3	0	6	0	1	0	3	0	0	0	0	0	0	0	0	0	0	0	0	0	0	0	1	0	0
2013-08-29 4	15	3	8	1	1	0	2	0	0	1	0	0	0	0	0	0	0	0	1	0	0	0	0	5	1	0	0	0	0	5	1	0	0	2	0	0	0	0	0	1	0	0	0	0	0	0	0	0	0
2013-08-29 5	69	10	27	6	10	0	7	1	3	15	4	10	0	0	0	2	1	5	1	7	3	1	2	4	10	0	6	1	3	10	4	2	0	4	1	0	0	2	0	1	0	0	0	0	0	0	2	3	4
2013-08-29 6	1912	809	1299	995	624	462	519	711	323	555	251	413	274	454	282	353	223	309	223	267	123	276	220	127	110	109	216	351	139	116	101	89	179	93	89	150	110	47	207	135	193	195	104	54	77	90	114	73	41
2013-08-29 7	3770	2251	2216	1497	1193	1438	996	847	861	935	712	623	668	678	651	727	705	476	536	418	240	458	536	407	304	479	437	286	465	351	193	233	334	393	155	470	180	104	323	207	187	277	199	220	151	155	288	140	73
2013-08-29 8	4176	2414	1801	869	1447	1103	853	601	600	606	715	626	452	571	379	471	485	396	408	435	293	416	325	303	294	355	305	234	407	400	254	270	219	386	125	189	90	130	242	209	146	195	103	131	149	137	223	127	105
2013-08-29 9	2870	1131	937	487	756	374	493	465	220	336	295	349	219	358	150	294	181	246	149	241	224	214	121	164	141	109	155	189	129	174	145	139	106	105	109	55	37	59	102	121	96	85	65	47	62	80	90	79	63
2013-08-29 10	2437	900	708	429	567	251	365	339	179	254	180	216	159	251	149	224	134	201	139	165	189	134	110	109	88	101	104	133	119	95	135	106	71	65	79	43	43	53	67	71	74	70	47	54	50	51	49	58	44
2013-08-29 11	2320	987	820	492	578	281	417	332	217	238	199	190	190	208	165	180	133	209	126	151	182	144	95	85	79	104	103	97	81	99	126	76	94	49	73	51	39	51	53	58	85	82	54	45	73	67	32	52	45
2013-08-29 12	1922	774	610	305	448	256	353	326	204	217	184	155	173	154	137	156	130	160	102	141	163	142	78	68	75	92	110	78	86	81	96	77	72	39	51	29	27	48	56	47	75	66	47	35	54	52	34	45	29
2013-08-29 13	1909	771	688	335	450	203	368	287	211	216	132	156	134	179	141	142	127	136	75	127	150	139	72	104	92	75	91	89	94	102	95	76	99	60	58	41	35	50	56	30	56	58	45	48	54	70	28	63	39
2013-08-29 14	2143	767	743	403	552	141	394	323	401	277	102	161	168	107	184	211	71	136	112	104	166	127	81	106	110	43	113	100	108	126	121	93	71	27	68	39	39	43	35	35	57	61	58	45	39	66	43	57	33
2013-08-29 15	2926	1262	956	609	697	315	544	479	319	356	244	307	222	237	220	234	168	212	166	177	262	170	144	174	163	98	157	151	111	161	184	155	89	80	110	72	75	105	91	63	73	80	62	71	72	95	36	79	86
2013-08-29 16	3349	1591	1300	812	881	482	691	508	359	447	338	423	349	356	376	297	266	326	205	255	349	200	240	194	233	148	224	219	171	172	232	214	178	110	193	80	136	127	90	105	138	125	93	96	85	92	62	137	118
2013-08-29 17	3835	2975	2721	1505	1523	1322	1071	726	891	790	752	549	683	459	615	550	580	472	461	502	481	310	495	359	420	477	313	249	373	275	397	498	301	189	282	199	441	435	137	165	165	281	232	199	195	174	116	188	282
2013-08-29 18	2717	2009	2088	1124	1088	1171	744	535	713	577	678	440	487	411	528	491	463	383	389	396	290	206	342	232	191	401	299	252	220	156	173	322	274	141	179	106	252	350	123	88	187	169	156	164	138	137	66	105	179
2013-08-29 19	1787	978	1512	815	602	629	408	341	417	288	327	226	352	240	326	272	222	214	211	259	181	126	178	106	124	208	161	183	131	85	117	108	195	86	96	103	150	146	54	94	75	81	121	140	75	76	37	50	74
2013-08-29 20	1238	712	1095	562	388	459	246	176	343	130	184	138	298	112	258	129	118	142	105	163	138	91	77	72	115	141	86	83	87	83	97	99	79	53	74	89	129	103	27	45	54	51	107	73	50	32	29	40	70
2013-08-29 21	51	32	672	291	35	7	3	4	157	12	9	4	2	0	5	12	1	18	6	11	5	1	2	3	11	4	2	0	6	2	2	1	2	3	9	53	67	1	0	0	0	2	0	2	4	1	1	1	5
2013-08-29 22	32	8	35	5	10	0	2	0	2	4	4	1	0	0	8	2	0	1	0	5	0	0	0	1	2	0	0	0	2	2	0	2	0	3	0	2	0	2	0	1	0	2	0	0	2	0	0	1	1
2013-08-29 23	8	1	10	2	5	0	0	0	0	0	0	1	0	0	0	1	0	1	0	1	0	1	0	0	1	0	1	0	1	1	2	0	0	0	0	0	0	1	0	0	0	0	1	0	1	0	1	0	0
2013-08-30 0	5	5	4	1	2	0	1	0	1	1	0	0	0	0	0	0	0	0	0	0	0	1	0	0	0	0	0	0	0	3	1	0	0	0	0	1	0	2	0	0	0	0	0	0	0	0	0	0	0
2013-08-30 1	0	0	5	0	4	0	0	0	0	0	0	0	0	0	0	1	0	1	0	0	0	0	0	0	0	0	0	0	0	3	0	0	0	1	0	0	0	0	0	0	0	0	0	0	0	0	0	0	1
2013-08-30 2	4	0	0	0	0	0	0	0	0	1	0	0	0	0	0	0	0	0	0	0	0	0	0	1	0	0	0	0	0	1	0	0	0	0	0	0	0	0	0	0	0	0	0	0	0	0	1	0	0
2013-08-30 3	8	5	1	0	0	0	1	0	0	1	0	0	0	0	1	1	0	0	1	0	1	1	0	2	2	0	2	0	0	0	2	0	0	1	0	0	0	3	0	0	0	0	0	0	0	1	0	0	0
2013-08-30 4	9	2	4	0	0	1	0	0	0	0	0	2	0	0	0	0	0	0	0	0	2	0	0	2	0	0	2	0	0	4	2	0	0	0	0	0	0	0	0	0	0	0	0	0	0	0	0	0	0
2013-08-30 5	57	16	37	5	14	0	10	1	0	13	3	3	0	0	0	3	0	8	0	5	0	1	0	1	7	0	2	1	2	5	4	2	0	2	0	1	0	3	0	2	0	0	0	1	0	0	3	2	1
2013-08-30 6	1682	758	1234	951	507	411	461	588	295	455	235	348	216	356	249	373	215	244	204	163	119	237	192	128	109	97	222	380	124	87	76	75	155	97	87	127	98	36	149	84	193	175	104	59	58	72	115	66	39
2013-08-30 7	3430	2167	1480	1455	1188	1062	993	871	759	898	718	641	686	576	401	804	739	535	551	356	239	518	603	406	271	478	379	283	472	365	176	270	346	444	138	410	156	104	296	199	174	288	142	113	177	151	314	148	75
2013-08-30 8	4167	2465	1960	1026	1280	1211	939	687	641	666	808	591	440	546	452	550	581	415	448	399	273	425	370	330	258	347	290	218	413	420	257	282	247	462	151	218	106	152	250	199	120	157	94	150	168	153	265	145	108
2013-08-30 9	3199	1341	1182	662	909	460	541	527	268	377	360	445	237	389	218	348	224	282	209	267	232	218	155	228	153	151	180	256	166	198	154	158	144	130	121	74	71	89	142	144	102	83	82	68	91	97	109	92	82
2013-08-30 10	3075	1205	1080	564	779	383	492	429	250	303	259	317	204	338	224	282	194	262	159	205	241	200	154	179	139	119	178	166	160	152	155	143	114	77	125	62	43	68	94	86	116	88	50	59	86	84	64	85	55
2013-08-30 11	2938	1277	1143	623	701	446	524	528	354	339	291	334	245	261	217	283	235	207	167	183	249	187	152	144	183	169	184	180	130	140	162	131	129	68	104	78	73	87	88	88	118	92	67	72	88	76	42	70	58
2013-08-30 12	2661	1234	940	451	642	474	457	404	265	285	242	281	229	232	207	228	208	196	113	160	198	177	144	144	134	167	120	123	106	113	127	123	76	70	76	48	56	76	69	97	83	97	72	66	71	61	49	75	51
2013-08-30 13	2745	1138	1011	449	606	395	516	383	281	288	234	289	219	216	182	241	174	236	121	162	221	215	137	169	130	125	103	103	145	179	137	149	77	66	85	43	50	80	83	61	83	61	60	41	77	90	49	75	60
2013-08-30 14	2985	1297	1128	379	632	394	500	434	148	321	253	309	218	220	246	202	155	229	137	140	248	189	181	142	159	107	135	131	136	156	156	130	108	79	137	31	38	74	88	69	75	72	74	64	72	92	69	76	60
2013-08-30 15	3531	1439	1285	645	795	436	704	544	301	398	350	377	281	304	264	315	223	304	165	221	308	225	159	197	182	155	163	186	179	142	209	192	142	100	129	75	72	112	98	95	118	97	67	84	109	98	77	109	75
2013-08-30 16	3510	1976	1383	953	963	647	762	600	375	473	386	432	399	355	450	378	275	318	243	299	354	235	188	276	279	190	225	218	197	167	270	234	174	90	207	117	159	184	102	104	148	130	120	107	116	124	78	130	141
2013-08-30 17	3871	3020	1204	1456	1387	1520	1069	815	861	742	771	551	653	464	530	550	571	417	401	495	456	333	479	383	367	488	282	203	327	263	381	459	262	191	267	188	391	387	125	179	103	174	209	175	212	161	109	152	272
2013-08-30 18	1041	724	888	575	301	586	299	157	304	185	302	137	282	104	245	132	224	183	146	148	116	89	246	93	83	153	103	116	62	50	86	146	149	62	54	49	89	123	20	32	128	72	81	83	89	44	41	41	62
2013-08-30 19	1223	905	1039	511	417	346	264	209	250	220	254	175	323	162	262	199	145	154	128	137	147	93	153	111	101	85	131	100	113	68	87	115	146	65	88	57	78	111	35	34	95	54	98	90	77	46	32	36	62
2013-08-30 20	1089	670	798	442	271	374	193	149	232	160	146	130	257	107	214	135	103	96	67	134	123	82	97	80	89	87	66	94	83	58	77	84	72	47	58	50	89	97	40	27	55	32	85	80	56	22	27	43	51
2013-08-30 21	73	38	557	264	21	5	3	4	129	10	7	2	0	0	9	5	3	6	5	9	5	3	1	1	8	2	0	4	7	6	7	3	1	5	1	29	68	5	0	1	0	0	2	1	2	0	0	1	2
2013-08-30 22	15	7	35	3	11	1	0	4	2	3	3	2	0	0	1	2	0	2	1	1	3	1	0	2	2	0	0	0	1	7	3	0	0	1	0	1	0	4	0	2	0	0	1	0	3	2	0	0	2
2013-08-30 23	12	2	8	2	5	0	0	0	0	1	2	1	0	0	0	0	0	0	0	0	1	4	0	1	3	0	0	0	0	4	3	0	0	0	1	0	1	1	0	0	0	0	0	0	1	0	0	0	2
2013-08-31 0	6	3	4	0	2	0	0	0	0	2	3	1	0	0	0	2	0	0	0	0	0	0	0	0	1	1	0	0	1	1	3	1	0	1	0	1	0	0	0	0	0	0	0	0	3	1	0	0	1
2013-08-31 1	8	1	3	0	2	0	0	0	0	0	0	0	0	0	1	0	0	2	0	0	0	0	0	1	0	1	0	0	1	1	3	0	0	0	0	0	0	1	0	0	0	0	0	0	0	0	1	0	0
2013-08-31 2	2	0	0	0	0	0	0	0	0	0	2	1	0	0	0	0	0	0	0	0	0	0	0	1	1	0	6	0	0	5	3	0	0	1	0	0	0	0	0	0	0	0	0	0	0	0	0	0	0
2013-08-31 3	7	1	0	0	0	0	2	0	0	1	0	0	0	0	0	1	0	0	1	0	1	0	0	0	0	0	0	0	0	1	0	0	0	0	0	0	0	0	0	0	0	0	0	0	0	0	0	0	1
2013-08-31 4	17	1	7	1	0	0	1	0	0	0	0	0	0	0	0	0	0	0	0	0	0	1	0	2	1	0	0	0	1	6	2	0	0	0	1	0	0	0	0	0	0	0	0	0	0	0	0	0	0
2013-08-31 5	40	15	31	6	5	0	9	2	0	12	2	5	0	0	0	2	0	7	0	3	3	1	0	2	5	0	2	0	2	3	1	1	0	2	3	0	1	2	0	8	0	1	0	1	2	0	3	4	0
2013-08-31 6	1627	712	984	808	403	358	349	513	241	369	196	258	171	342	211	285	176	238	140	160	81	220	181	122	94	82	140	280	121	97	63	53	142	62	83	99	81	28	182	101	167	122	70	39	50	59	68	55	34
2013-08-31 7	2665	1119	1807	1301	691	768	646	648	549	564	357	469	477	604	446	483	335	353	361	303	183	299	379	213	147	256	275	298	171	179	118	115	243	140	139	256	135	68	249	175	198	234	117	147	103	86	123	81	63
2013-08-31 8	3510	1609	1892	1029	857	955	728	701	510	658	484	616	385	693	449	479	494	467	360	305	247	313	373	247	197	260	318	308	209	240	171	185	232	209	178	171	123	96	226	216	187	157	125	124	138	117	173	90	79
2013-08-31 9	3880	1627	1513	814	971	679	665	699	300	554	505	556	317	635	310	454	464	397	271	279	248	272	334	262	190	271	222	301	204	174	165	159	168	165	174	79	80	98	189	195	128	115	98	98	109	110	113	89	95
2013-08-31 10	3541	1497	1178	804	808	617	539	543	274	440	401	437	307	452	274	382	370	357	211	276	258	203	227	242	217	231	180	269	176	161	142	141	177	124	167	71	51	78	147	166	114	100	86	102	96	83	102	84	87
2013-08-31 11	3245	1301	1024	738	687	579	558	460	299	401	321	366	342	331	273	309	345	295	188	204	244	183	220	145	183	208	188	160	131	144	155	109	119	100	118	64	76	96	88	138	87	97	80	83	108	69	68	92	73
2013-08-31 12	2777	1080	923	501	649	552	437	372	260	353	262	301	311	293	247	316	297	213	185	177	208	135	190	178	134	193	136	140	119	139	130	99	101	96	105	66	62	85	102	103	90	80	76	104	92	76	56	77	59
2013-08-31 13	2831	1107	875	544	596	539	499	418	265	295	284	298	274	260	244	269	298	221	135	181	237	192	152	187	153	212	154	124	111	141	135	106	120	87	86	83	60	92	113	107	67	73	88	85	86	84	65	65	53
2013-08-31 14	3214	1189	857	568	600	596	501	417	310	338	354	282	277	301	268	282	314	251	156	221	205	212	191	197	175	227	165	154	129	120	149	126	122	112	115	63	66	114	100	112	100	98	78	92	63	89	66	76	62
2013-08-31 15	3437	1436	1073	735	769	674	625	596	392	385	442	427	357	366	324	308	420	313	209	213	249	208	216	229	207	256	187	184	118	167	208	168	140	117	139	87	83	126	98	128	119	95	124	121	112	111	71	110	87
2013-08-31 16	3753	1811	1526	1011	971	830	849	656	483	596	431	487	535	476	449	402	447	381	308	302	312	232	304	265	293	304	270	238	182	198	191	209	232	134	228	92	140	179	108	174	133	125	145	136	171	156	83	115	122
2013-08-31 17	3430	1826	1954	1260	864	1039	837	552	581	552	520	458	651	412	543	453	539	417	391	315	315	212	388	243	303	366	319	289	182	169	222	241	254	144	176	154	226	207	132	173	159	179	207	196	200	132	82	113	131
2013-08-31 18	2741	1364	1927	1125	719	984	705	408	493	420	389	348	581	290	493	375	479	302	325	329	188	207	256	208	226	343	260	229	126	136	152	174	224	101	109	127	166	155	129	126	184	118	159	143	126	91	63	102	95
2013-08-31 19	2267	1007	1532	844	521	730	412	352	391	251	267	287	407	208	350	240	258	225	182	205	174	141	139	147	183	198	161	175	113	124	132	88	126	64	111	101	114	94	84	59	125	83	135	119	105	53	62	75	58
2013-08-31 20	1563	764	1121	670	345	528	311	177	283	176	179	138	275	133	280	153	135	162	127	156	148	78	82	99	175	121	93	111	76	74	122	100	106	51	92	85	123	72	37	55	76	35	122	77	46	44	30	33	52
2013-08-31 21	84	31	674	360	34	10	5	7	185	6	8	9	5	0	10	1	0	10	13	14	4	1	7	2	7	1	6	0	4	0	6	3	1	4	3	49	62	4	0	0	0	1	2	3	4	1	2	1	5
2013-08-31 22	38	8	44	6	5	2	4	0	3	8	2	3	0	0	0	0	6	2	2	2	1	0	0	0	4	1	1	0	2	8	2	0	0	0	0	3	0	1	0	1	0	0	0	0	3	0	3	1	3
2013-08-31 23	27	5	14	0	6	0	0	0	0	0	1	1	0	0	0	0	0	0	0	0	1	1	0	0	3	0	0	0	1	3	4	0	0	1	0	0	0	1	0	0	0	0	0	1	0	0	1	0	0
2013-09-01 0	5	5	9	0	3	0	0	0	0	0	1	3	0	0	1	1	0	0	0	3	1	1	0	0	1	0	0	0	0	3	0	0	0	0	0	0	0	0	0	0	0	0	0	0	0	1	1	0	2
2013-09-01 1	3	0	3	0	3	0	0	0	0	1	1	1	1	0	0	0	0	1	0	0	0	0	0	0	1	0	1	0	1	2	0	0	0	0	0	0	0	1	0	0	0	1	0	0	0	0	0	0	0
2013-09-01 2	5	2	1	0	2	0	0	0	0	0	1	0	0	0	0	0	0	0	0	2	0	0	1	0	0	0	0	0	0	1	2	0	0	1	0	0	0	2	0	0	0	0	0	0	0	0	0	0	0
2013-09-01 3	8	2	5	0	2	0	0	0	0	0	0	0	0	0	0	0	0	0	1	0	2	1	1	0	1	0	0	0	1	1	3	0	0	0	0	0	0	0	0	0	0	0	0	0	0	1	0	0	1
2013-09-01 4	19	2	2	1	0	0	5	0	0	2	0	1	0	0	1	1	0	1	0	0	0	0	1	2	2	0	0	0	0	3	0	0	0	0	0	0	0	0	0	0	0	0	0	0	0	0	1	0	0
2013-09-01 5	55	14	37	3	1	0	14	0	0	6	1	6	0	0	0	3	0	3	0	2	1	1	0	5	9	0	1	0	1	6	2	2	0	3	3	0	0	3	0	1	0	0	0	1	0	0	1	3	3
2013-09-01 6	1475	638	924	669	370	288	378	481	159	348	131	283	159	338	207	318	160	258	178	142	71	203	136	120	89	81	126	270	80	76	55	56	136	62	83	88	69	36	156	85	154	94	56	45	41	67	61	47	30
2013-09-01 7	2393	1026	1638	1026	608	492	682	631	315	525	335	434	419	470	405	456	279	350	317	199	130	279	267	169	104	165	234	287	130	186	86	97	276	123	128	172	110	66	203	163	204	190	102	104	94	102	105	74	66
2013-09-01 8	3292	1379	1971	1074	866	704	722	592	406	587	453	522	381	561	395	541	343	404	305	300	248	284	330	226	183	230	297	310	166	237	141	152	274	142	159	142	160	80	245	213	179	171	119	127	109	132	130	106	59
2013-09-01 9	3384	1482	1568	926	824	690	747	510	304	548	429	547	377	524	336	485	401	411	296	277	230	230	340	252	187	247	255	263	170	161	161	135	231	117	155	90	93	68	203	220	135	131	113	91	107	115	95	92	70
2013-09-01 10	3472	1325	1310	793	813	650	614	503	313	491	399	473	318	396	273	425	401	299	261	272	230	199	284	228	184	198	206	291	144	164	144	131	216	124	148	74	70	81	142	183	138	139	92	98	99	103	73	87	59
2013-09-01 11	3116	1179	1199	698	672	661	629	396	281	466	269	383	350	325	299	311	339	258	249	194	227	149	248	166	200	245	149	167	98	130	133	106	163	92	113	72	76	83	85	145	117	117	108	121	95	81	65	80	62
2013-09-01 12	2787	1136	1035	550	591	613	538	398	259	344	282	263	350	261	312	313	295	225	226	180	162	159	181	161	164	208	152	159	118	119	106	94	95	101	97	58	62	100	89	119	106	94	69	100	109	71	61	82	64
2013-09-01 13	3034	1187	1071	565	610	538	506	383	227	350	276	325	345	281	227	247	303	236	174	164	195	193	214	213	190	205	131	130	126	140	148	100	133	81	89	80	68	104	111	101	65	83	110	98	115	69	71	90	51
2013-09-01 14	3235	1102	1031	639	647	583	523	463	387	335	286	338	349	290	307	313	312	294	211	218	212	178	231	203	193	226	139	145	119	133	140	141	142	105	115	80	74	80	109	127	78	61	98	99	72	83	60	85	49
2013-09-01 15	3599	1351	1275	821	786	740	645	546	380	424	423	403	449	346	376	368	444	352	264	235	275	197	280	209	247	253	218	209	132	147	194	154	169	135	168	84	90	130	102	133	103	139	128	133	87	110	72	110	78
2013-09-01 16	3611	1735	1673	991	849	873	797	640	401	577	492	535	512	457	459	396	535	407	322	287	274	217	302	214	307	327	238	255	161	152	192	195	202	120	173	128	107	173	97	166	135	146	157	146	107	102	74	146	108
2013-09-01 17	3143	1696	1922	1130	899	1015	722	554	489	570	516	430	588	393	532	460	513	353	386	296	263	205	343	229	289	334	243	265	194	139	208	186	227	117	173	176	171	196	99	144	156	140	139	180	162	119	81	93	130
2013-09-01 18	2388	1302	1764	1124	684	929	571	446	486	424	379	364	599	313	406	389	423	248	305	243	202	178	231	228	221	320	245	230	108	142	148	144	246	101	120	121	151	136	107	127	178	127	170	159	156	86	62	86	90
2013-09-01 19	1972	864	1333	978	544	662	375	363	368	278	285	274	406	216	363	281	252	205	175	233	153	169	136	150	195	179	156	166	107	100	132	94	141	63	92	102	110	99	69	92	124	70	137	128	79	46	46	68	69
2013-09-01 20	1479	636	975	647	335	434	232	163	299	180	148	166	288	131	265	170	151	149	85	136	153	76	84	79	154	112	114	86	81	86	87	90	95	41	77	100	105	76	46	59	50	32	89	53	67	38	41	55	61
2013-09-01 21	82	39	589	292	24	4	7	7	140	8	9	11	3	1	10	1	2	8	8	9	3	1	3	1	5	2	7	0	4	2	7	5	1	5	4	33	63	2	0	3	0	0	0	2	7	3	0	0	4
2013-09-01 22	23	9	44	1	9	0	0	0	3	1	4	3	0	0	2	0	0	1	0	2	0	0	1	1	5	0	1	0	0	4	2	1	0	1	0	1	2	4	0	0	0	0	0	0	3	0	0	0	5
2013-09-01 23	19	5	9	0	4	0	0	0	1	3	0	1	0	0	2	0	0	0	0	0	0	1	0	1	3	0	0	0	1	3	2	0	0	0	0	0	0	0	0	0	0	0	0	0	0	0	1	0	1
2013-09-02 0	9	2	2	0	0	0	0	0	0	1	0	0	0	0	0	0	0	0	0	0	0	1	0	0	4	0	0	1	0	1	1	0	0	0	0	0	0	0	0	0	0	0	0	0	0	0	0	0	2
2013-09-02 1	6	1	3	0	0	0	0	0	0	1	0	1	0	0	0	0	0	2	0	0	0	0	0	0	1	0	0	0	1	0	0	0	0	0	0	0	0	2	0	0	0	0	0	0	0	0	0	0	1
2013-09-02 2	2	2	3	0	0	0	0	0	0	2	2	0	0	0	0	0	2	0	0	0	0	0	0	0	3	0	0	0	1	1	2	0	0	0	0	0	0	1	0	0	0	0	0	0	0	0	0	0	0
2013-09-02 3	4	1	2	0	0	0	0	0	0	1	0	0	0	0	0	0	0	0	1	0	1	1	1	1	0	0	0	0	0	0	0	0	0	0	0	0	0	1	0	0	0	0	0	0	0	0	0	0	0
2013-09-02 4	12	0	5	0	0	0	1	0	0	0	1	0	0	0	2	0	0	1	0	0	1	0	0	1	1	0	0	0	0	1	0	1	0	0	0	0	0	0	0	0	0	0	0	0	0	0	2	0	0
2013-09-02 5	39	18	26	5	3	1	6	1	0	15	0	9	0	0	1	5	0	5	0	3	0	0	1	3	11	0	2	2	1	6	3	4	0	4	2	1	0	2	0	1	0	0	0	2	0	0	2	2	1
2013-09-02 6	2085	966	1691	1199	608	497	621	638	376	582	280	456	267	493	296	455	213	308	233	221	139	315	267	159	138	129	256	331	160	146	101	102	189	140	98	201	111	60	235	135	204	198	116	61	86	103	114	89	48
2013-09-02 7	3964	2553	2436	1764	1137	1405	1041	816	849	809	760	671	733	729	706	752	819	516	575	447	298	535	633	557	373	499	405	319	529	425	210	307	385	514	170	513	171	143	375	290	185	332	168	262	203	160	342	185	88
2013-09-02 8	4629	2707	2042	986	1508	1093	881	800	601	487	914	542	418	736	461	506	607	451	378	429	376	463	360	413	397	380	313	241	479	473	319	380	262	475	169	218	97	194	251	261	154	206	106	159	216	174	248	179	106
2013-09-02 9	3399	1421	1040	558	919	380	592	572	274	291	372	342	217	418	239	314	230	303	206	236	306	276	180	219	186	138	170	180	188	220	181	147	136	132	102	61	56	109	133	139	98	93	64	83	100	109	85	100	69
2013-09-02 10	2998	1155	843	478	725	311	484	454	209	274	316	267	185	279	219	253	178	238	139	157	262	208	123	174	135	123	136	145	131	159	184	135	125	84	113	46	42	73	98	115	88	68	65	77	58	69	58	63	58
2013-09-02 11	3033	1291	1009	589	612	352	484	437	245	231	226	313	243	245	204	197	184	219	166	165	266	177	125	148	162	136	143	125	109	107	160	149	122	78	104	54	61	85	62	101	108	80	72	76	99	81	46	81	71
2013-09-02 12	2849	1217	795	422	603	407	391	371	197	244	278	259	226	232	202	179	189	194	142	182	231	170	95	138	127	134	123	81	99	139	121	108	59	57	93	31	40	78	65	94	75	65	70	66	88	77	55	59	55
2013-09-02 13	2663	1047	839	451	520	351	448	374	209	216	234	246	227	200	197	181	124	212	115	156	197	212	96	148	149	116	116	102	124	149	122	103	74	77	56	50	44	80	80	59	80	75	66	53	71	75	58	65	48
2013-09-02 14	3006	1224	795	548	633	376	514	493	286	231	216	270	256	252	221	232	173	218	133	207	235	209	135	159	170	162	158	137	147	145	171	106	109	78	91	54	44	86	77	87	74	83	72	93	70	86	52	78	62
2013-09-02 15	3618	1559	1129	637	805	478	663	569	323	288	333	398	317	303	240	308	187	284	164	245	311	242	171	176	205	145	199	168	153	179	216	188	150	88	147	77	81	125	94	115	85	118	73	70	95	99	67	99	113
2013-09-02 16	4059	1811	1531	874	1037	628	777	665	394	438	385	462	441	393	365	403	284	321	217	288	391	241	240	225	254	182	244	194	209	193	266	215	203	114	217	101	127	164	100	145	139	158	110	133	116	140	62	133	133
2013-09-02 17	4218	3503	2819	1714	1466	1439	1358	819	928	807	746	598	783	572	691	615	649	502	480	514	503	332	537	424	448	511	333	243	390	319	460	548	320	227	344	241	551	488	169	210	203	273	258	227	232	192	126	192	326
2013-09-02 18	3000	2439	2077	1277	1179	1221	853	622	725	639	746	453	619	410	594	513	558	388	341	402	331	259	441	279	273	436	305	263	257	186	236	325	282	158	193	117	247	417	125	133	167	197	206	185	173	151	92	107	211
2013-09-02 19	1982	1194	1470	1026	605	701	448	322	425	271	411	241	430	216	367	332	235	220	200	259	180	149	198	124	147	198	174	173	104	91	144	130	184	93	113	95	134	153	63	101	105	84	119	115	97	86	39	78	79
2013-09-02 20	1366	846	1085	737	421	469	265	190	315	187	251	159	288	153	244	156	140	126	106	178	149	98	95	93	135	149	89	99	102	77	91	100	119	61	101	79	144	126	48	70	72	51	101	57	80	45	35	34	74
2013-09-02 21	79	26	682	368	17	10	9	0	178	17	19	10	4	3	6	3	2	11	6	18	5	1	3	2	5	2	3	2	4	5	5	5	0	7	2	41	76	4	3	0	0	0	1	4	4	0	0	1	5
2013-09-02 22	15	4	48	4	10	4	2	4	2	2	5	2	0	0	4	0	0	3	0	2	1	4	0	0	3	1	2	0	3	4	1	0	0	1	0	0	0	1	0	0	0	0	0	0	5	0	2	1	1
2013-09-02 23	3	3	10	1	4	0	0	2	0	1	0	3	0	0	1	0	0	3	0	0	3	2	0	0	0	2	1	0	1	1	2	1	0	1	0	0	0	5	0	0	0	0	0	0	6	0	0	0	3
2013-09-03 0	8	3	7	0	1	0	0	0	0	1	2	0	0	0	0	0	0	0	0	0	0	2	0	0	0	0	0	0	0	2	0	0	0	1	0	1	0	2	0	0	0	0	0	0	0	0	0	0	1
2013-09-03 1	4	0	2	0	0	0	0	1	0	0	1	0	0	0	0	0	0	0	0	0	0	0	0	0	0	0	0	0	0	0	0	0	0	0	0	0	0	0	0	0	0	0	0	0	0	1	1	0	0
2013-09-03 2	0	3	1	0	0	0	0	0	0	3	0	1	0	0	0	0	0	0	1	0	0	0	0	0	2	0	0	0	1	0	3	0	0	0	0	0	0	0	0	0	0	0	0	0	0	0	0	0	0
2013-09-03 3	6	0	3	0	1	0	0	0	0	2	0	0	0	0	0	0	0	0	0	0	0	0	2	0	1	0	0	0	0	1	0	1	0	0	0	0	0	1	0	0	0	0	0	0	0	1	1	0	0
2013-09-03 4	9	3	4	1	1	0	2	0	0	0	6	3	0	0	0	0	0	1	0	0	0	0	1	2	0	0	0	0	0	2	0	0	0	0	0	0	0	0	0	0	0	0	0	0	0	0	1	1	0
2013-09-03 5	50	11	29	7	6	1	9	0	2	18	3	5	0	0	1	5	0	5	0	5	3	2	0	3	11	0	1	0	0	5	3	2	0	5	0	1	0	1	0	1	0	0	0	1	0	0	2	1	2
2013-09-03 6	2081	1001	1690	1223	610	483	562	586	395	605	268	447	273	517	305	436	239	330	232	268	145	293	286	165	125	124	235	402	157	128	72	99	195	128	89	188	138	57	252	118	212	199	129	64	78	95	149	73	44
2013-09-03 7	3884	2666	2674	1888	1256	1458	1176	868	933	1072	881	825	763	774	701	846	883	656	608	478	285	507	650	558	395	572	465	356	526	411	217	304	384	576	182	599	211	140	398	237	183	349	215	252	181	166	378	191	114
2013-09-03 8	4831	2746	2200	1038	1501	1261	902	748	594	651	932	667	495	662	464	523	654	439	423	466	388	486	424	435	344	424	336	269	502	464	281	341	268	505	174	224	82	199	267	279	133	196	107	165	178	168	277	169	122
2013-09-03 9	3576	1463	1203	568	904	456	555	545	299	332	409	450	239	412	233	288	300	347	193	279	266	281	198	232	186	167	186	189	197	204	191	172	137	169	140	66	90	105	132	154	100	104	67	71	100	102	94	73	81
2013-09-03 10	3222	1254	919	471	704	301	478	420	241	332	273	328	218	314	195	244	174	239	130	178	262	171	171	189	174	116	133	171	134	157	168	132	132	75	115	59	49	71	90	108	70	77	65	66	72	67	64	74	72
2013-09-03 11	2933	1290	1098	534	721	419	532	460	248	291	296	296	259	262	238	221	214	239	113	174	271	212	157	162	159	152	148	181	131	156	146	128	109	74	98	64	57	84	75	91	95	92	83	61	106	82	54	76	80
2013-09-03 12	2753	1303	849	431	655	443	459	409	227	282	291	298	214	221	190	199	210	237	140	153	220	165	114	119	120	146	148	117	121	115	149	127	83	71	87	56	41	92	69	66	73	84	75	82	108	68	61	97	44
2013-09-03 13	2731	1138	892	478	612	368	473	343	345	252	209	246	220	224	149	183	165	184	134	131	190	227	126	152	174	131	100	136	136	135	144	112	95	84	90	64	46	71	71	79	49	63	58	79	87	90	64	56	36
2013-09-03 14	3034	1283	913	502	622	329	553	455	396	298	241	276	208	243	203	208	187	215	152	154	244	223	143	163	170	130	142	149	143	152	174	131	128	94	97	68	59	88	76	92	69	74	90	73	84	95	56	85	70
2013-09-03 15	3572	1673	1196	629	851	476	693	585	366	373	321	358	317	336	267	332	230	250	198	214	329	221	228	221	203	135	177	163	167	175	188	194	176	92	169	66	89	130	105	116	78	122	94	86	97	93	78	116	119
2013-09-03 16	3954	2014	1664	925	1068	694	785	664	371	466	404	417	483	377	382	407	318	340	237	260	395	272	273	231	308	186	246	206	194	214	302	272	212	126	242	120	135	180	132	144	151	163	118	131	131	110	66	124	143
2013-09-03 17	4000	3344	2929	1727	1559	1489	1285	754	1002	783	748	554	797	543	645	615	675	516	479	435	489	361	589	453	433	563	323	326	411	321	440	536	336	228	334	246	530	492	149	209	183	273	285	210	212	207	130	190	357
2013-09-03 18	2955	2359	2178	1300	1155	1193	857	510	664	661	761	426	539	354	566	455	558	358	373	334	316	264	334	342	286	389	308	273	239	198	241	321	296	171	215	138	249	382	114	143	183	178	175	187	147	152	101	128	195
2013-09-03 19	1899	1175	1556	979	604	658	447	318	470	289	395	264	453	207	383	262	258	219	216	194	207	132	160	163	147	213	168	185	127	104	141	117	205	91	108	106	163	182	71	93	117	95	127	123	92	80	54	62	75
2013-09-03 20	1420	861	1056	709	452	493	313	197	324	175	195	191	303	119	287	130	135	149	90	142	151	87	88	84	148	104	84	99	92	74	125	109	99	61	75	77	134	96	37	62	76	51	107	106	62	44	47	38	65
2013-09-03 21	52	22	680	372	28	9	7	3	184	15	13	7	3	0	16	4	0	9	1	11	6	2	6	4	4	3	5	1	4	10	6	0	0	3	2	61	71	7	0	1	0	0	0	1	4	0	1	1	8
2013-09-03 22	20	5	42	4	10	1	2	1	3	2	10	0	0	0	4	0	0	1	1	6	1	1	0	1	3	0	0	0	2	1	2	1	0	0	0	0	3	2	0	0	0	0	0	0	3	0	0	0	1
2013-09-03 23	5	8	10	0	3	1	0	0	0	2	1	0	0	0	0	3	0	0	0	1	0	1	0	0	1	0	0	0	2	0	3	0	0	1	0	0	0	0	0	0	0	0	0	0	0	0	1	0	1
2013-09-04 0	3	3	2	0	1	0	0	0	0	0	2	0	0	0	1	1	0	0	0	0	0	0	0	0	0	0	0	0	1	2	0	0	0	1	0	0	0	0	0	0	0	0	0	0	0	0	1	0	1
2013-09-04 1	4	0	1	0	3	0	0	0	0	2	0	0	0	0	0	1	0	0	0	0	0	2	0	0	0	0	0	0	1	3	0	0	0	1	0	0	0	2	0	0	0	0	0	0	0	0	0	0	0
2013-09-04 2	1	0	0	0	1	0	0	0	1	0	0	0	0	0	1	0	1	0	0	0	0	0	0	1	1	0	2	0	0	3	5	0	0	0	0	0	0	0	0	0	0	0	0	0	0	0	0	0	0
2013-09-04 3	2	0	0	0	1	0	0	0	0	3	0	0	0	0	0	0	0	0	1	0	0	0	0	0	1	0	0	0	0	0	1	0	0	0	0	0	0	0	0	0	0	0	0	0	0	0	1	0	0
2013-09-04 4	9	2	1	0	2	1	1	0	0	0	0	0	0	0	1	0	0	1	0	0	1	1	0	1	0	0	0	0	0	5	1	1	0	0	0	0	0	3	0	2	0	0	0	0	0	0	0	0	0
2013-09-04 5	60	6	25	8	6	1	6	1	0	13	4	9	0	0	0	9	1	15	1	3	2	1	2	2	5	0	3	1	1	3	4	1	0	3	2	1	0	3	0	3	0	0	0	1	0	0	6	4	1
2013-09-04 6	2025	1075	1733	1219	669	479	621	638	385	607	292	498	294	533	303	460	239	342	241	258	141	306	274	151	123	114	246	384	170	130	92	97	234	137	90	192	142	55	231	157	217	196	134	56	78	113	140	73	52
2013-09-04 7	4038	2433	2445	1854	1285	1490	1135	860	923	1013	807	687	770	747	655	865	823	567	597	436	256	513	624	548	366	554	422	318	510	400	207	318	418	517	196	602	175	122	420	273	177	328	193	241	215	174	369	184	98
2013-09-04 8	4869	2802	2122	1046	1528	1236	945	633	617	660	856	552	484	706	496	600	609	452	430	397	349	466	357	412	369	384	332	247	484	472	288	385	267	497	161	249	112	193	324	221	129	196	113	159	170	174	271	149	137
2013-09-04 9	3621	1500	1105	576	904	437	577	488	273	372	350	362	229	359	224	314	273	306	194	234	295	263	147	255	217	133	175	199	193	192	179	170	121	158	163	59	68	101	111	158	106	112	72	78	111	99	82	85	76
2013-09-04 10	3245	1255	797	482	752	274	481	437	200	285	236	351	217	270	206	240	190	242	137	149	253	227	91	200	175	112	123	116	134	180	198	180	108	103	110	65	49	98	82	111	80	80	66	67	87	83	57	74	66
2013-09-04 11	3029	1327	1017	572	729	421	529	460	242	285	285	303	240	209	195	260	206	239	132	155	294	175	129	155	168	150	159	123	113	119	193	144	106	101	100	53	62	91	68	118	93	95	61	68	110	82	54	74	82
2013-09-04 12	2805	1276	837	429	700	436	431	413	221	240	271	250	225	222	208	211	215	214	129	152	190	167	109	151	143	157	118	87	128	144	137	118	83	62	72	56	29	80	69	123	69	84	80	61	88	74	51	58	55
2013-09-04 13	2897	1237	944	468	608	354	441	389	200	267	219	239	222	224	204	223	171	180	98	134	208	234	129	184	165	124	118	106	135	195	162	120	81	82	87	53	55	88	78	85	67	85	69	78	61	65	69	64	55
2013-09-04 14	3243	1337	885	521	624	324	526	452	201	277	267	328	246	223	222	226	153	203	151	180	229	225	165	183	182	118	165	131	127	175	168	161	115	102	96	64	67	89	85	84	70	74	71	71	78	97	61	87	63
2013-09-04 15	3713	1670	1313	635	878	392	681	604	287	416	369	402	352	320	257	332	219	271	194	229	365	243	227	231	253	165	189	160	184	185	228	187	183	106	191	86	93	141	111	111	89	84	92	85	106	111	88	122	109
2013-09-04 16	3810	1969	1604	885	1019	649	860	603	428	521	418	491	499	439	449	390	301	334	220	247	381	258	258	266	297	185	228	242	215	214	278	251	230	120	216	132	137	186	147	120	139	126	118	146	108	133	92	136	156
2013-09-04 17	3903	3268	2971	1881	1510	1474	1245	769	1029	806	803	587	790	567	641	652	718	469	521	493	532	341	534	434	441	627	305	302	411	335	410	529	319	216	330	252	551	498	191	176	174	262	262	214	226	213	128	173	338
2013-09-04 18	2769	2135	2019	1242	1024	1267	870	507	708	597	691	455	505	411	576	479	507	339	389	429	295	238	364	302	263	401	262	278	230	194	225	321	275	167	188	133	249	399	119	148	173	166	180	205	134	152	104	121	218
2013-09-04 19	2000	1006	1538	952	561	653	449	389	403	256	376	250	452	233	437	306	195	214	170	252	163	138	161	133	161	179	150	183	108	97	126	115	196	74	109	112	143	171	70	98	108	79	128	158	63	68	36	69	88
2013-09-04 20	1296	717	1009	760	378	473	282	186	344	187	219	213	292	160	224	186	120	125	78	153	167	92	90	64	126	173	76	68	74	73	97	92	91	56	87	95	153	115	39	46	67	45	116	89	61	50	48	40	61
2013-09-04 21	70	22	645	354	21	10	9	3	210	12	19	9	3	0	7	4	1	11	5	19	4	2	1	1	6	0	1	1	5	3	6	8	1	7	2	53	65	5	1	0	2	0	0	3	3	1	1	1	9
2013-09-04 22	19	5	49	1	5	2	2	0	1	2	3	4	0	0	0	1	0	0	1	4	2	0	0	0	3	0	0	0	3	1	2	4	0	1	0	0	1	1	0	0	0	0	0	0	0	0	2	1	2
2013-09-04 23	7	5	13	0	4	0	2	0	0	9	1	0	0	0	0	0	0	0	0	1	1	2	0	0	1	2	0	0	0	2	3	1	0	1	0	0	0	0	0	0	0	0	0	0	0	0	0	0	0
2013-09-05 0	6	2	4	0	0	0	0	0	0	0	0	0	0	0	0	1	0	0	0	0	0	0	0	0	0	0	0	0	2	3	1	0	0	1	0	0	0	1	0	0	0	0	0	0	0	0	1	0	2
2013-09-05 1	4	2	2	0	2	0	1	0	0	2	2	0	0	0	1	0	0	1	0	0	0	1	0	0	1	0	0	0	1	5	0	0	0	0	0	0	0	1	0	0	0	0	0	0	0	0	0	0	0
2013-09-05 2	6	1	0	0	1	0	0	0	0	2	0	0	0	0	0	2	0	0	1	0	0	0	1	0	0	0	0	0	0	0	3	0	0	0	0	0	1	0	0	0	0	0	0	0	0	0	0	0	0
2013-09-05 3	6	1	0	0	0	0	0	0	0	0	0	4	0	0	0	1	0	0	0	0	1	0	0	1	0	0	2	0	0	2	3	0	0	0	0	0	0	0	0	0	0	0	0	0	0	0	0	0	0
2013-09-05 4	17	1	3	0	1	0	0	0	0	5	1	0	0	0	0	0	0	1	0	0	2	1	0	2	1	0	1	0	0	4	1	0	0	1	1	1	0	0	0	0	0	0	0	0	0	0	1	1	0
2013-09-05 5	65	10	39	14	3	2	14	4	1	11	5	12	0	0	1	4	0	11	0	13	2	1	1	1	9	0	3	0	0	4	2	2	0	1	3	1	0	0	0	2	0	0	0	2	0	0	2	1	1
2013-09-05 6	1906	904	1618	1217	657	504	570	668	415	581	266	434	287	490	301	461	209	337	241	272	148	282	271	157	109	120	237	397	164	156	79	89	202	135	98	190	140	57	229	111	196	188	141	59	83	94	154	84	50
2013-09-05 7	3638	2368	2538	1885	1207	1596	1155	753	987	1062	730	804	819	773	717	892	839	643	549	520	253	516	670	566	379	571	480	325	509	374	210	323	442	530	196	604	193	134	428	255	188	341	219	258	206	161	402	172	115
2013-09-05 8	4910	2991	2265	1057	1492	1288	979	669	683	689	917	648	497	739	468	549	621	517	444	477	353	468	438	481	360	419	359	249	529	444	288	370	246	546	161	254	114	193	323	245	137	197	151	181	180	175	296	158	151
2013-09-05 9	3727	1644	1236	668	863	503	597	502	275	388	436	397	241	511	257	364	277	331	217	280	307	306	201	283	198	180	176	181	210	243	194	208	164	175	169	77	70	111	170	148	96	98	68	78	91	99	128	113	95
2013-09-05 10	3561	1383	935	550	763	369	550	463	224	323	288	351	215	321	223	265	165	275	138	190	282	191	125	238	198	149	156	151	146	198	182	163	111	103	141	47	56	85	109	111	82	123	81	80	77	89	67	77	88
2013-09-05 11	2476	969	589	679	572	462	507	392	268	262	212	268	294	250	236	188	138	221	147	204	208	137	125	131	129	172	150	127	109	82	125	110	100	58	86	75	80	68	79	90	44	77	69	87	93	72	52	75	78
2013-09-05 12	2441	944	252	512	550	408	438	343	250	229	224	220	308	211	209	179	162	176	141	191	204	144	67	105	110	149	116	95	91	110	127	79	40	48	83	54	49	58	60	100	33	68	62	78	83	68	51	66	40
2013-09-05 13	2505	981	567	559	553	385	438	364	246	220	255	273	224	240	190	237	172	196	120	149	227	220	120	167	162	125	125	123	112	136	148	95	97	80	82	60	62	71	79	98	29	79	68	62	75	91	67	77	46
2013-09-05 14	3119	1323	815	540	712	386	616	430	378	295	270	280	232	278	211	221	180	241	141	195	232	224	133	162	173	111	124	182	166	157	193	121	116	74	114	65	75	89	105	110	52	89	61	70	96	69	58	87	73
2013-09-05 15	3782	1711	1162	674	993	492	661	612	385	361	369	463	309	369	254	346	226	304	202	242	335	236	198	245	245	171	164	200	174	200	259	180	160	98	177	75	82	141	116	115	83	117	79	94	90	117	92	111	114
2013-09-05 16	3792	1808	1493	909	928	642	818	578	395	486	326	386	467	413	439	376	280	298	242	330	383	230	232	272	310	177	213	224	212	197	330	210	199	97	204	121	165	188	121	148	125	168	109	117	102	121	69	120	138
2013-09-05 17	3922	3008	2274	1771	1447	1415	1187	767	973	751	657	537	759	554	613	568	532	385	455	466	509	344	449	372	434	490	282	225	399	259	401	459	213	189	303	245	539	443	157	162	136	226	239	206	165	196	99	184	311
2013-09-05 18	2357	1952	947	1051	960	1098	721	526	646	541	569	362	457	359	484	396	395	255	358	396	309	203	241	270	229	369	202	177	212	165	194	290	117	111	178	99	212	334	98	98	105	151	146	160	85	110	68	99	170
2013-09-05 19	1661	929	803	775	448	539	367	318	364	201	287	182	352	191	312	236	176	145	183	206	166	138	125	93	103	143	125	103	77	83	117	97	78	48	99	69	120	121	55	65	48	101	105	98	59	77	38	56	85
2013-09-05 20	1161	699	712	553	364	479	216	181	292	113	189	159	253	91	218	151	111	125	91	148	127	88	78	64	91	108	77	70	79	65	90	78	48	50	81	68	119	83	27	46	42	48	96	85	36	53	34	43	52
2013-09-05 21	46	27	491	323	26	5	4	1	157	11	5	3	1	0	4	1	2	8	6	10	2	0	0	6	2	2	1	0	5	0	0	1	0	1	1	38	45	1	0	2	1	0	1	2	2	0	4	1	9
2013-09-05 22	7	2	36	3	8	0	1	0	1	4	3	0	0	0	0	1	0	0	0	1	1	1	0	1	2	0	0	0	2	1	2	0	0	0	0	0	0	0	0	0	0	0	0	0	0	0	0	0	1
2013-09-05 23	3	3	3	0	1	0	0	0	0	2	6	2	0	0	0	0	0	0	0	0	0	1	0	0	0	0	0	0	0	2	1	0	0	0	0	0	0	0	0	0	0	0	0	0	0	0	0	0	1
2013-09-06 0	2	1	3	0	2	0	1	0	0	1	0	0	0	0	1	0	0	0	0	0	0	0	0	0	0	0	0	0	0	2	1	0	0	0	0	0	0	0	0	0	0	0	0	1	0	0	0	0	0
2013-09-06 1	2	0	2	0	0	0	0	0	0	0	1	0	0	0	0	0	0	0	0	0	0	1	0	0	0	0	0	0	1	2	2	0	0	0	0	0	1	0	0	0	0	0	0	0	0	0	0	0	0
2013-09-06 2	8	1	0	0	0	0	0	0	0	3	0	1	0	0	0	0	0	1	0	0	1	0	0	1	0	0	0	0	1	1	3	1	0	1	0	0	0	1	0	0	0	0	0	0	0	0	1	0	1
2013-09-06 3	4	4	2	0	0	0	0	1	0	0	0	0	0	0	0	0	0	0	0	0	0	1	0	0	0	0	0	0	0	0	0	0	0	0	0	0	0	0	0	0	0	0	0	0	0	0	0	0	1
2013-09-06 4	10	3	3	0	1	0	1	0	0	2	0	1	0	0	0	0	0	0	1	0	0	0	0	1	1	0	0	0	0	3	0	0	0	0	0	2	0	0	0	1	0	0	0	0	0	0	0	1	0
2013-09-06 5	32	5	21	3	3	1	5	1	0	10	0	2	3	0	0	3	0	3	0	2	1	1	0	2	3	0	0	0	1	2	2	0	0	1	3	0	0	0	0	2	0	0	0	2	0	0	2	2	0
2013-09-06 6	1131	575	801	895	394	324	349	376	317	414	171	333	152	310	185	308	135	235	160	169	82	198	138	54	62	89	166	305	99	84	56	55	111	78	57	100	82	41	146	77	110	143	87	29	50	68	93	57	25
2013-09-06 7	3008	1956	1622	1513	984	1375	886	700	685	822	631	643	692	547	586	688	547	512	506	441	201	449	478	369	229	500	358	269	404	327	153	227	182	427	132	383	136	98	260	197	135	301	189	203	146	150	351	147	62
2013-09-06 8	2930	1773	1422	735	902	1072	476	428	425	352	582	392	403	406	353	259	357	259	335	324	201	290	246	260	182	337	162	185	298	294	184	207	119	304	106	153	62	103	186	174	66	136	104	157	106	114	170	83	72
2013-09-06 9	1857	655	578	335	464	300	269	254	138	186	182	194	196	218	170	147	127	156	126	164	148	146	75	99	103	101	78	103	103	122	94	74	47	72	65	41	25	44	90	75	33	54	47	53	75	55	52	56	34
2013-09-06 10	1299	394	371	241	243	145	151	192	79	95	79	142	143	172	128	90	78	95	85	92	117	86	77	51	65	64	58	63	38	63	73	44	46	18	51	19	17	21	41	37	35	37	38	48	45	33	22	27	22
2013-09-06 11	1195	435	372	289	228	227	176	206	107	114	98	115	143	123	115	72	67	92	67	84	121	75	74	56	50	82	64	78	30	34	55	52	69	24	65	24	30	23	32	47	35	36	39	45	46	32	22	37	30
2013-09-06 12	1052	423	225	222	229	244	140	149	114	110	98	86	121	102	114	92	87	88	54	67	85	71	52	44	51	94	34	51	36	54	63	38	36	22	33	17	17	19	39	44	22	34	43	28	47	31	17	27	18
2013-09-06 13	1120	401	298	317	200	242	190	168	172	115	93	99	126	117	117	81	66	69	60	80	76	93	71	51	61	65	46	61	40	59	51	35	46	34	39	42	21	20	43	38	19	28	34	52	42	41	16	19	23
2013-09-06 14	1380	562	410	322	321	246	257	270	331	154	110	146	141	106	131	130	47	97	85	117	130	115	67	82	72	67	69	80	61	70	95	61	48	38	55	32	29	32	41	54	14	41	39	36	52	43	34	48	36
2013-09-06 15	1631	758	544	435	402	264	327	327	234	233	175	206	186	170	172	143	112	183	105	134	163	117	96	101	103	86	93	106	78	86	119	84	66	50	92	38	43	73	47	53	61	71	52	53	64	60	30	45	54
2013-09-06 16	1859	1108	870	657	561	391	428	314	234	263	218	296	286	232	322	221	196	224	140	194	228	130	153	144	149	113	140	105	118	106	151	135	92	67	114	68	85	96	57	77	109	72	86	98	70	70	38	86	84
2013-09-06 17	2073	1213	876	984	717	869	677	358	489	395	229	204	458	288	425	253	206	148	287	291	274	184	185	166	222	266	127	109	165	130	232	266	101	65	148	105	186	170	65	77	70	135	168	150	73	103	32	110	134
2013-09-06 18	1147	822	522	647	421	782	394	187	397	296	183	128	202	201	207	164	150	125	153	226	158	102	141	109	113	174	93	69	120	99	100	151	66	41	96	66	130	124	36	27	41	84	85	74	50	67	22	57	75
2013-09-06 19	674	366	342	297	238	246	193	101	150	111	120	92	124	89	167	109	89	61	88	87	85	61	87	42	35	67	47	51	45	55	47	42	45	39	49	26	35	48	25	23	29	39	65	53	27	21	18	27	32
2013-09-06 20	754	357	461	222	201	179	152	87	110	78	125	69	146	72	101	87	64	57	63	67	97	45	55	48	50	41	55	45	56	47	65	49	44	23	62	20	36	53	17	22	25	21	57	32	26	30	8	29	26
2013-09-06 21	34	20	371	149	15	2	4	0	79	7	2	8	2	1	8	4	2	1	3	6	1	0	0	1	3	2	0	1	3	3	5	3	0	1	2	12	27	3	0	0	0	1	1	4	3	1	0	1	2
2013-09-06 22	7	6	36	1	4	1	1	1	1	3	1	1	0	0	2	1	0	0	0	1	2	0	0	0	0	0	0	0	2	2	2	0	0	0	0	0	3	1	0	1	0	0	1	0	1	0	0	0	0
2013-09-06 23	3	6	15	1	2	0	3	0	0	0	1	0	0	0	0	0	0	0	0	0	0	1	0	2	0	0	0	0	3	3	1	1	0	0	0	0	0	0	0	0	0	0	0	0	0	0	0	0	1
2013-09-07 0	6	3	3	0	3	0	0	0	0	0	1	3	0	0	0	0	0	1	0	0	0	0	0	1	1	0	0	0	1	3	0	0	0	0	0	0	0	0	0	0	0	0	0	0	0	0	0	0	1
2013-09-07 1	1	1	3	0	0	0	0	0	0	0	2	0	0	0	0	0	0	0	0	2	0	1	0	1	0	0	0	0	0	2	1	0	0	0	0	0	1	0	0	0	0	0	0	0	0	0	0	0	0
2013-09-07 2	5	0	3	0	0	0	0	0	0	0	1	0	0	0	0	0	0	0	0	0	0	0	0	0	1	0	0	0	0	0	1	0	0	0	0	0	0	0	0	0	0	0	0	0	0	0	0	0	0
2013-09-07 3	5	1	1	1	0	0	0	0	0	0	0	0	0	0	0	0	0	0	0	0	0	1	0	0	2	0	0	0	0	2	2	0	0	0	0	0	0	0	0	0	0	0	0	0	0	0	0	0	0
2013-09-07 4	3	0	2	0	4	0	1	0	0	0	1	0	0	0	0	0	0	0	0	1	0	0	1	1	0	0	0	0	1	0	0	0	0	0	0	0	0	1	0	0	0	0	0	0	0	0	0	0	0
2013-09-07 5	8	7	6	3	2	0	1	0	0	2	2	3	0	0	1	0	0	0	1	0	0	1	0	1	4	0	1	0	4	2	0	0	0	1	1	0	0	0	0	2	0	0	0	1	0	0	1	3	1
2013-09-07 6	285	113	252	269	134	95	119	82	73	76	38	46	59	72	91	71	30	39	49	29	28	48	30	23	13	25	38	50	23	16	17	19	31	8	17	27	19	4	56	14	38	32	35	20	1	20	16	10	8
2013-09-07 7	502	214	510	356	184	242	172	130	143	115	64	93	162	100	144	111	64	84	122	64	59	90	95	29	29	64	76	74	37	44	26	25	67	25	36	64	33	13	60	29	47	74	45	37	32	32	31	24	16
2013-09-07 8	825	346	614	249	250	294	246	189	130	181	95	156	112	164	141	137	113	117	140	94	73	106	131	37	42	83	88	97	45	82	47	37	57	52	55	40	26	19	53	51	59	80	45	56	41	38	41	32	20
2013-09-07 9	645	282	666	253	220	239	156	132	97	159	72	161	102	114	120	113	73	130	92	72	63	70	95	39	31	60	106	115	31	42	32	35	66	35	27	26	22	18	42	34	68	63	43	41	28	38	20	18	19
2013-09-07 10	971	488	846	248	261	258	234	194	97	163	104	203	107	169	107	166	108	204	113	100	86	83	125	59	37	50	108	125	49	35	38	54	67	56	44	24	25	25	25	42	89	91	54	37	57	34	30	37	30
2013-09-07 11	1020	465	1085	258	373	345	253	206	150	184	117	230	211	152	168	225	84	221	114	98	83	90	162	61	45	132	134	153	47	50	42	47	86	34	33	25	27	31	37	46	103	103	61	58	86	52	44	41	29
2013-09-07 12	1293	822	933	393	493	491	288	271	218	259	207	334	244	169	182	225	199	204	166	159	127	133	195	102	46	188	158	190	66	88	73	79	121	75	43	42	57	70	51	73	108	83	83	80	89	34	60	42	39
2013-09-07 13	1810	926	1069	466	514	409	406	413	208	287	249	321	365	259	247	225	187	232	173	169	122	171	241	121	79	158	156	181	106	102	105	67	108	91	52	34	49	80	84	67	119	87	94	74	98	63	57	72	55
2013-09-07 14	1146	802	1182	540	442	387	298	259	218	315	207	413	240	147	258	287	176	299	249	127	104	97	226	92	70	131	161	219	83	77	71	86	82	63	56	51	34	75	49	67	104	95	72	93	72	45	73	51	48
2013-09-07 15	1539	936	1283	714	421	535	428	361	300	240	279	371	308	335	333	221	241	290	240	203	180	152	218	103	90	146	188	186	87	85	86	85	87	73	73	80	65	70	71	102	146	93	119	111	80	65	59	69	54
2013-09-07 16	2378	1203	1262	873	683	780	645	576	367	423	329	436	457	417	408	343	286	309	333	260	240	167	238	144	188	243	199	200	125	126	171	152	170	75	117	106	103	131	73	128	130	141	130	156	104	78	69	90	88
2013-09-07 17	2364	1318	1577	1061	792	900	714	506	525	465	399	335	538	338	401	367	352	305	363	274	249	206	251	196	214	298	240	179	177	152	149	150	172	105	141	116	219	151	77	100	145	152	187	175	140	101	55	100	109
2013-09-07 18	1791	851	1358	809	542	750	439	332	432	346	255	304	418	257	409	273	217	209	253	186	172	163	206	132	109	214	186	144	95	103	125	114	152	84	86	97	126	105	80	90	126	97	124	141	110	69	54	64	67
2013-09-07 19	1419	652	1093	698	356	489	295	273	323	207	187	188	280	140	296	178	122	142	177	179	128	108	108	93	106	126	112	127	60	73	104	55	94	54	59	68	85	71	50	68	106	56	92	87	75	37	33	42	37
2013-09-07 20	1139	527	842	457	296	347	165	182	222	127	135	138	269	118	266	99	77	121	89	105	131	89	68	47	114	86	91	94	66	78	71	61	61	47	68	66	78	60	36	38	49	42	111	77	55	47	23	30	47
2013-09-07 21	44	20	602	286	19	19	10	3	142	5	10	3	2	3	14	1	3	9	1	14	6	3	1	2	8	0	3	0	2	1	2	4	0	2	4	30	52	4	0	1	0	1	2	3	1	0	0	0	4
2013-09-07 22	18	12	33	2	10	3	1	0	0	0	4	2	0	0	1	2	0	2	1	1	1	0	1	1	2	0	1	0	5	3	6	2	0	2	0	0	1	2	0	2	0	0	0	0	0	0	0	0	0
2013-09-07 23	7	5	13	1	3	4	0	0	0	2	1	0	0	0	0	0	0	2	0	2	0	2	1	0	2	9	0	0	0	1	2	1	0	1	0	0	0	1	0	0	0	0	0	0	0	0	2	0	0
2013-09-08 0	8	5	5	0	2	0	0	0	0	3	1	0	0	0	0	0	0	0	0	0	0	0	0	1	0	0	0	0	1	2	0	0	0	2	0	0	0	0	0	0	0	0	0	0	0	0	0	0	0
2013-09-08 1	2	0	3	0	3	0	0	0	0	0	0	0	0	0	0	2	0	0	0	0	0	1	0	0	0	0	0	0	1	0	1	0	0	2	0	0	0	0	0	0	0	0	0	0	0	0	0	0	0
2013-09-08 2	2	1	0	0	0	0	0	0	0	0	2	0	0	0	0	0	0	1	0	0	0	0	0	0	1	0	0	0	0	1	2	1	0	1	0	0	0	0	0	0	0	0	0	0	0	0	1	0	0
2013-09-08 3	2	2	1	0	5	0	1	0	0	0	1	1	0	0	0	0	0	0	1	0	0	0	0	0	1	5	0	0	0	1	1	1	0	0	0	0	0	0	0	0	0	0	0	0	0	0	0	1	0
2013-09-08 4	5	3	6	1	0	0	0	0	0	1	0	2	0	0	0	0	0	2	0	0	2	1	0	1	1	0	0	0	0	3	0	0	0	0	0	0	0	0	0	2	0	0	0	0	0	0	1	0	0
2013-09-08 5	40	7	32	2	7	3	5	4	0	5	2	4	0	0	0	1	0	3	1	2	3	0	0	2	4	0	1	0	0	2	1	2	0	0	1	0	0	1	0	2	0	0	0	1	0	0	2	2	1
2013-09-08 6	1158	406	728	523	292	228	286	352	155	238	123	211	129	273	132	229	101	198	126	130	61	156	87	77	64	52	91	177	65	70	50	42	108	44	73	62	47	23	136	78	107	72	53	35	29	44	49	43	27
2013-09-08 7	2078	847	1404	990	573	484	504	607	302	451	255	341	294	484	306	369	219	317	257	221	126	273	248	135	85	132	185	221	110	145	80	90	162	87	108	151	99	42	201	162	174	140	109	82	47	75	95	73	55
2013-09-08 8	3039	1322	1772	1021	934	632	699	720	407	545	426	591	439	563	389	469	314	391	358	311	236	291	301	216	151	219	292	317	191	219	124	157	254	157	167	130	109	75	221	212	185	174	127	110	96	104	130	83	49
2013-09-08 9	3632	1538	1751	958	953	733	748	711	378	530	490	554	403	551	404	466	465	429	321	331	269	279	310	268	149	233	254	311	189	218	152	140	249	151	166	126	91	90	202	245	164	161	125	124	116	115	100	103	84
2013-09-08 10	3920	1556	1476	890	917	743	676	618	366	492	510	545	422	478	407	379	427	406	302	286	291	274	300	295	228	268	247	263	171	195	165	145	254	163	158	95	88	103	160	227	124	138	145	151	137	120	85	106	66
2013-09-08 11	3506	1491	1325	876	818	711	597	500	362	437	432	439	469	365	374	306	444	287	262	224	278	179	292	209	201	256	189	206	134	172	160	137	222	143	140	101	74	122	114	185	113	136	132	129	130	96	74	101	88
2013-09-08 12	3630	1447	1253	805	745	642	617	498	345	470	482	409	458	374	361	316	467	318	282	250	259	232	301	269	223	239	190	175	162	158	198	152	144	144	113	92	73	110	142	133	133	112	146	152	128	105	117	103	69
2013-09-08 13	3985	1544	1285	843	806	714	673	559	333	462	491	472	432	394	407	344	480	353	304	223	278	280	278	290	236	281	188	201	168	180	178	134	174	134	146	121	103	130	124	178	92	119	144	138	111	121	90	109	87
2013-09-08 14	4251	1593	1326	995	879	818	749	596	483	512	598	499	491	384	414	359	491	335	325	263	276	268	232	283	315	256	184	219	167	212	229	156	206	156	141	120	102	140	132	180	98	96	173	167	146	128	83	131	88
2013-09-08 15	4253	1824	1591	1066	943	849	882	671	525	589	651	565	589	495	497	412	604	413	375	286	373	258	313	253	353	256	267	283	173	187	252	159	222	160	156	124	114	171	127	229	109	126	174	202	173	117	90	127	102
2013-09-08 16	3682	1981	1815	1190	893	838	823	661	489	546	620	546	606	492	548	428	522	409	389	319	360	253	348	258	364	327	277	268	200	163	242	225	215	155	224	154	156	205	125	204	146	162	171	190	158	132	95	151	148
2013-09-08 17	2982	1722	1895	1159	835	964	805	483	563	539	486	447	683	330	528	408	492	335	398	252	293	220	298	229	317	346	210	207	168	140	238	218	214	125	180	152	200	202	96	131	153	142	188	193	180	111	77	106	138
2013-09-08 18	2171	1240	1577	1001	666	780	575	402	459	396	357	335	536	266	460	286	309	296	267	265	190	197	209	140	205	259	183	185	110	126	165	137	209	105	114	113	119	146	110	91	141	114	134	126	120	74	76	78	76
2013-09-08 19	1657	865	1202	789	458	514	338	302	316	258	264	205	356	185	348	217	213	158	163	169	192	119	123	109	169	173	131	129	81	93	109	88	119	71	90	81	80	112	65	72	93	59	122	99	81	57	30	53	58
2013-09-08 20	1185	618	925	575	347	398	195	190	270	149	168	128	297	128	278	155	126	129	106	131	160	98	65	65	112	100	81	70	101	71	94	82	67	56	79	77	111	88	41	56	52	32	81	75	75	37	37	33	48
2013-09-08 21	58	25	609	304	24	7	7	2	138	7	6	4	2	2	10	2	0	10	3	14	5	4	1	2	4	1	2	0	4	3	5	5	0	4	7	40	55	8	0	1	0	0	0	3	1	1	2	0	6
2013-09-08 22	25	4	57	2	2	1	4	0	2	2	2	0	0	0	3	2	0	0	0	6	2	2	1	1	1	2	0	0	3	5	5	1	0	2	0	1	0	2	0	0	0	0	0	0	5	0	1	0	0
2013-09-08 23	10	4	13	0	10	1	0	0	0	1	7	0	0	0	3	1	0	1	0	3	1	0	0	0	0	0	0	0	2	2	2	1	0	2	0	0	1	0	0	0	0	0	0	0	1	0	0	0	4
2013-09-09 0	8	3	3	0	7	0	0	0	1	0	2	1	0	0	0	0	1	0	0	1	0	0	0	0	0	0	0	0	1	2	1	0	0	0	0	0	0	2	0	0	0	0	0	0	0	0	0	1	1
2013-09-09 1	1	2	4	0	8	0	1	0	0	0	2	0	0	0	0	1	0	1	0	0	0	1	0	1	0	0	0	0	1	4	0	0	0	0	0	0	0	0	0	0	0	0	0	0	0	0	0	1	0
2013-09-09 2	11	6	0	0	1	0	0	1	0	0	0	0	0	0	0	0	0	0	0	0	1	1	0	1	0	0	0	0	0	0	2	0	0	0	0	0	0	0	0	0	0	0	0	0	0	0	0	1	0
2013-09-09 3	0	1	2	0	0	0	0	0	0	1	0	0	0	0	0	0	0	0	0	0	0	0	0	0	1	0	0	0	1	1	3	0	0	0	0	0	0	0	0	0	0	0	0	0	0	0	0	0	0
2013-09-09 4	10	0	4	0	3	0	2	0	0	2	1	0	0	0	0	0	0	0	1	0	1	1	0	1	1	0	0	0	0	3	2	0	0	1	0	0	0	0	0	0	0	0	0	0	0	0	0	0	0
2013-09-09 5	31	10	27	6	8	2	6	2	0	10	2	1	0	0	2	1	0	3	1	5	1	1	3	1	5	0	3	0	2	7	4	3	0	3	0	0	0	1	0	1	0	0	0	1	0	0	2	1	0
2013-09-09 6	1952	870	1654	1164	618	525	511	622	356	538	259	465	260	489	310	405	225	309	246	259	130	328	246	164	126	110	234	385	162	144	93	84	201	135	97	167	129	71	218	111	194	168	135	63	84	97	153	82	53
2013-09-09 7	3687	2487	2289	1778	1293	1366	986	831	871	830	803	606	628	721	741	812	773	506	613	438	273	537	579	600	374	471	422	352	536	478	212	304	419	570	179	575	228	160	377	244	160	278	146	245	216	158	355	192	93
2013-09-09 8	4611	2949	2107	997	1426	1201	864	725	646	424	901	479	412	652	408	553	509	457	432	428	366	495	378	486	360	369	339	260	510	487	335	398	229	602	168	227	102	234	244	213	120	176	100	148	198	173	250	164	132
2013-09-09 9	3308	1505	1087	551	922	392	511	498	259	309	423	308	248	367	267	287	185	283	199	258	326	271	142	256	192	136	154	173	198	209	192	172	150	171	133	80	43	124	126	119	79	104	59	72	101	106	91	82	73
2013-09-09 10	3299	1185	826	499	739	299	464	457	197	239	274	260	191	259	233	235	128	203	173	204	240	192	138	188	185	105	138	125	129	162	161	144	94	69	131	50	42	73	94	79	80	81	58	71	73	94	56	67	72
2013-09-09 11	3048	1216	1018	598	704	403	524	450	251	265	270	295	258	235	229	222	181	223	156	176	309	200	127	148	153	161	144	139	93	124	156	131	122	82	105	49	55	90	85	65	102	81	66	69	86	65	50	70	80
2013-09-09 12	2714	1399	849	428	606	428	454	383	198	243	251	238	255	221	217	198	220	208	145	156	189	168	128	123	130	187	168	93	132	142	143	127	87	72	77	34	37	92	73	77	60	98	72	98	121	72	61	60	56
2013-09-09 13	2568	1049	878	514	589	384	431	398	202	250	236	238	215	182	190	189	156	208	122	135	178	209	120	160	141	121	115	91	138	158	121	90	89	104	88	42	48	75	96	66	65	72	71	64	76	74	52	72	45
2013-09-09 14	2976	1295	841	539	660	329	501	482	195	284	253	240	202	203	190	237	154	226	143	181	227	219	134	183	181	105	111	127	148	142	178	142	99	97	115	52	36	90	94	89	85	67	72	72	77	98	59	85	60
2013-09-09 15	3543	1653	1278	638	913	431	596	586	260	341	349	388	275	387	256	301	197	264	206	233	313	243	196	229	190	111	173	180	147	180	243	188	152	106	145	65	62	141	92	101	86	108	90	86	102	112	59	115	112
2013-09-09 16	3900	2016	1461	898	1026	620	758	640	376	466	442	442	475	411	377	420	281	270	240	242	389	269	234	214	263	183	218	204	181	197	290	253	198	116	201	113	132	175	97	141	138	163	118	125	126	135	89	138	148
2013-09-09 17	4303	3454	2902	1821	1397	1388	1278	729	1002	747	808	591	773	581	619	579	634	415	452	553	541	322	529	438	476	527	333	283	408	287	423	492	319	244	352	252	550	513	181	202	192	248	251	265	210	206	118	201	323
2013-09-09 18	2725	2560	2084	1322	1044	1127	814	560	697	543	688	376	554	407	534	425	487	352	450	413	345	239	381	326	272	414	276	260	239	188	236	333	241	147	189	127	272	400	94	134	169	146	202	181	186	156	86	123	212
2013-09-09 19	1861	1242	1438	1060	622	640	401	379	471	298	398	235	425	219	373	225	230	229	234	247	212	144	160	139	155	170	169	159	114	92	141	146	161	82	98	98	153	156	54	92	108	65	108	110	79	66	55	72	97
2013-09-09 20	1292	904	1006	677	423	445	260	173	340	139	239	169	305	96	329	144	124	135	131	172	173	83	103	91	128	118	103	94	93	62	76	109	97	56	85	93	126	114	36	70	72	54	113	69	45	40	43	52	70
2013-09-09 21	71	23	728	342	16	16	8	1	149	12	9	6	0	0	26	6	0	6	8	13	6	2	2	0	2	0	2	1	5	3	8	4	0	4	6	43	83	1	0	0	0	0	0	4	8	1	2	0	4
2013-09-09 22	17	2	46	3	8	2	0	0	0	5	3	0	0	0	2	2	0	2	0	1	2	2	0	0	1	0	2	0	2	2	4	0	0	1	0	3	2	3	0	1	0	0	0	0	1	0	2	0	3
2013-09-09 23	9	6	10	0	2	1	0	0	0	2	2	2	0	0	0	1	0	0	0	1	0	0	3	1	2	0	1	0	1	1	1	1	0	0	0	0	1	1	0	0	0	0	0	0	6	0	1	0	1
2013-09-10 0	5	1	8	0	5	0	0	1	0	2	2	0	0	0	0	1	0	0	0	0	0	1	2	0	1	0	0	0	1	3	0	0	0	1	0	0	0	0	0	0	0	0	0	0	0	0	0	0	2
2013-09-10 1	2	0	0	0	2	0	0	0	0	1	0	0	0	0	1	0	0	1	1	0	0	1	0	1	1	0	0	0	1	2	0	0	0	0	0	0	0	2	0	0	0	0	0	0	0	0	0	0	0
2013-09-10 2	11	1	4	0	1	0	0	0	0	0	0	0	0	0	0	0	1	0	0	0	0	0	0	0	0	0	0	0	0	1	1	0	0	0	0	0	0	0	0	0	0	0	0	0	0	0	0	0	0
2013-09-10 3	4	0	1	0	0	0	0	0	0	0	0	0	0	0	0	0	0	0	1	0	0	0	0	1	0	0	4	0	2	1	1	0	0	0	0	0	0	0	0	0	0	0	0	0	0	0	0	0	0
2013-09-10 4	14	3	5	1	0	0	1	0	0	2	1	1	0	0	0	0	0	0	0	0	1	1	0	1	0	0	0	0	0	1	0	0	0	0	0	0	0	1	0	1	0	0	0	0	0	0	1	0	0
2013-09-10 5	57	8	34	2	4	3	6	1	0	23	6	6	0	0	1	6	0	8	0	9	2	3	1	3	8	0	2	0	0	3	4	1	0	2	2	1	0	1	0	2	0	0	0	1	0	0	3	3	0
2013-09-10 6	1970	1047	1753	1220	566	485	574	588	393	601	264	473	272	488	311	406	240	335	234	302	130	313	238	147	113	113	262	396	167	157	83	99	201	131	87	178	129	58	232	119	200	192	118	57	84	107	149	90	48
2013-09-10 7	3761	2645	2390	1811	1213	1507	1127	753	993	988	744	718	734	682	667	764	799	567	653	516	268	523	636	541	358	536	402	327	527	414	214	326	397	536	190	597	202	137	393	272	179	281	196	243	230	175	380	166	70
2013-09-10 8	4786	2766	2108	1015	1376	1243	883	642	612	667	815	544	444	618	392	545	521	488	449	438	350	488	367	433	372	452	335	240	486	449	281	364	255	474	172	241	101	188	282	237	112	189	113	169	160	171	290	152	129
2013-09-10 9	3338	1430	1047	583	768	459	524	455	282	343	323	369	249	340	206	288	191	250	207	272	253	234	154	210	194	135	174	171	180	209	165	181	133	128	135	67	48	99	116	119	83	85	69	72	101	97	89	85	84
2013-09-10 10	2814	1309	781	444	736	314	457	406	173	269	276	287	213	278	183	223	163	237	138	193	263	209	119	173	151	84	128	140	154	140	183	153	105	88	121	36	45	84	88	83	72	71	64	64	75	79	45	60	71
2013-09-10 11	2685	1288	923	519	642	346	450	448	231	258	283	241	271	243	194	225	175	207	170	171	252	154	113	148	131	133	127	92	128	123	139	134	95	84	82	34	46	69	76	78	67	91	73	71	86	63	43	69	55
2013-09-10 12	2254	1099	792	341	558	399	426	321	186	218	200	190	250	206	174	210	168	168	127	132	175	151	106	126	119	140	110	83	106	95	132	110	73	42	74	45	28	79	75	74	73	67	57	59	107	61	42	65	37
2013-09-10 13	2266	881	763	408	489	299	384	301	200	191	197	196	223	178	147	180	141	158	117	106	175	180	100	114	124	112	89	113	104	160	99	108	64	62	68	37	30	62	65	55	58	49	55	68	51	77	40	63	36
2013-09-10 14	2627	1059	772	435	577	349	451	365	334	204	211	213	227	230	159	201	163	159	132	154	219	186	125	160	138	110	121	114	127	129	160	116	94	82	97	35	44	80	77	53	63	70	53	65	67	72	56	72	52
2013-09-10 15	3325	1486	1327	561	885	449	608	636	285	433	350	381	320	319	217	332	206	263	225	226	313	207	175	220	196	143	179	188	173	191	236	200	153	90	155	67	85	137	76	93	86	107	92	74	106	123	60	90	108
2013-09-10 16	3408	2057	1541	928	938	633	471	499	449	451	468	475	429	460	341	416	318	317	210	287	360	184	217	207	249	173	232	215	212	185	265	232	240	103	202	121	169	190	110	135	129	126	118	102	107	114	76	115	138
2013-09-10 17	3588	3236	2656	1712	1468	1343	1070	698	994	794	815	573	403	511	409	569	547	467	455	488	496	336	535	451	431	505	308	273	374	296	415	487	277	224	312	234	476	425	162	203	174	226	168	145	201	198	119	200	307
2013-09-10 18	2573	2060	1822	778	1042	849	680	461	458	589	768	406	452	396	446	449	439	341	372	361	314	237	336	267	250	304	242	220	221	186	225	300	270	161	165	90	159	375	104	120	195	153	151	167	143	123	93	110	209
2013-09-10 19	1739	993	1341	701	617	516	367	319	348	244	404	211	330	187	345	269	223	178	193	222	189	140	141	127	131	153	170	152	104	93	116	127	139	88	99	70	129	127	61	76	94	58	131	98	76	67	36	52	89
2013-09-10 20	1254	710	1061	540	402	404	271	185	275	154	250	138	308	116	220	128	121	98	91	170	146	114	99	73	122	125	99	102	97	67	112	86	96	48	64	58	118	111	36	44	70	35	115	97	57	46	33	48	59
2013-09-10 21	64	26	674	308	23	12	11	2	184	21	21	5	1	0	14	2	2	13	7	8	8	2	2	0	6	0	1	0	2	5	12	3	0	4	3	35	65	8	0	2	1	0	0	3	7	0	2	1	3
2013-09-10 22	9	7	41	4	7	2	2	0	7	2	3	1	0	0	1	1	0	1	2	4	1	2	0	0	3	2	1	0	3	4	3	0	0	4	0	0	2	2	0	1	0	0	0	0	1	0	0	0	4
2013-09-10 23	11	2	12	1	5	3	0	1	0	1	0	0	0	0	0	0	0	1	0	3	0	1	0	0	0	1	0	0	1	1	1	1	0	3	0	0	0	0	0	0	0	0	0	1	0	0	0	0	0
2013-09-11 0	6	1	5	0	6	0	1	1	1	1	1	1	0	0	1	0	0	0	0	0	0	0	0	1	0	0	0	0	2	3	1	1	0	0	0	0	0	0	0	0	0	0	0	0	0	0	1	0	1
2013-09-11 1	4	1	2	0	3	2	0	1	0	0	0	0	0	0	0	1	0	0	0	0	0	2	0	0	1	0	0	0	0	0	1	0	0	1	0	0	0	0	0	0	0	0	1	0	0	1	0	0	1
2013-09-11 2	2	1	1	0	1	0	0	0	0	3	0	0	0	0	0	0	0	1	0	0	0	0	0	0	1	0	0	0	0	3	1	0	0	1	0	0	0	2	0	0	0	0	0	0	0	0	0	0	0
2013-09-11 3	3	4	4	0	2	0	0	0	0	0	0	0	0	0	0	0	0	0	2	0	1	0	0	0	1	0	0	0	1	1	2	2	0	0	0	0	0	3	0	0	0	0	0	0	0	0	1	0	1
2013-09-11 4	15	2	2	0	3	0	0	0	0	1	2	0	0	0	0	0	0	0	0	0	1	1	0	3	0	0	0	0	1	5	0	0	0	0	0	0	0	1	0	4	0	0	0	0	1	0	0	0	0
2013-09-11 5	49	12	25	6	6	2	10	2	2	15	4	5	0	0	1	4	0	8	3	10	1	2	0	2	6	0	3	0	2	4	4	0	0	3	1	1	0	1	0	3	0	0	0	2	0	0	2	2	2
2013-09-11 6	1900	902	1710	1201	613	460	575	628	415	554	319	458	285	480	295	431	239	333	236	278	139	291	222	136	119	86	244	392	162	141	85	84	199	144	93	174	122	59	228	137	203	202	122	50	81	112	141	86	51
2013-09-11 7	3501	2406	2477	1872	1174	1448	1111	894	982	985	845	672	726	742	626	822	782	570	648	492	280	561	598	521	360	488	425	350	498	417	203	308	409	481	176	582	212	134	346	232	204	303	170	262	196	174	388	192	74
2013-09-11 8	4703	2760	2147	982	1504	1320	824	663	673	633	944	614	459	690	442	531	525	458	490	500	368	505	403	463	345	380	367	311	507	454	308	343	252	493	187	246	122	201	292	262	118	173	119	174	168	166	301	167	131
2013-09-11 9	3439	1516	1162	599	911	499	657	543	274	346	412	361	238	411	221	319	200	281	204	279	296	258	197	245	209	136	167	211	205	248	184	177	148	145	139	72	63	100	133	120	89	93	83	88	94	109	102	101	81
2013-09-11 10	3144	1387	901	467	764	352	523	411	193	305	286	337	235	258	217	287	186	226	164	207	266	216	127	229	198	120	133	159	150	144	184	148	108	94	134	56	44	75	85	102	78	70	64	94	78	92	74	73	75
2013-09-11 11	3197	1364	1088	628	772	448	524	469	285	263	322	307	284	266	209	244	212	241	198	188	280	176	160	144	157	200	128	109	114	163	185	163	119	80	99	60	65	106	66	101	93	89	101	86	91	68	58	85	72
2013-09-11 12	2867	1393	879	455	716	484	539	440	249	258	371	260	317	225	193	217	198	223	185	194	225	189	168	171	151	141	122	95	119	135	174	130	100	79	88	47	38	73	93	73	64	82	94	85	109	80	56	86	57
2013-09-11 13	2771	1244	935	492	643	400	494	374	242	240	257	223	295	221	183	225	169	214	162	158	224	239	120	168	148	97	111	112	144	197	161	110	92	91	91	60	55	92	98	67	64	83	90	94	63	81	50	85	48
2013-09-11 14	3119	1330	900	496	763	394	549	456	306	303	282	307	254	227	223	244	186	226	165	224	282	202	140	168	190	101	159	159	166	178	173	137	98	91	98	60	52	120	88	86	86	100	78	58	55	107	73	93	64
2013-09-11 15	3593	1605	1257	668	899	534	689	597	337	364	383	360	366	345	256	344	217	268	258	253	329	255	181	190	252	138	168	224	174	170	240	206	167	110	177	93	81	136	115	114	100	116	110	74	99	130	67	108	117
2013-09-11 16	3718	1995	1606	955	1089	608	815	675	373	506	494	408	451	398	432	395	288	363	300	273	359	285	253	260	307	173	235	213	204	191	284	262	227	115	213	126	161	188	118	155	146	151	130	167	118	122	92	135	165
2013-09-11 17	4244	3038	2757	1828	1457	1423	1156	706	1021	761	811	523	754	496	552	565	610	470	546	485	507	314	519	390	455	481	334	273	388	316	393	493	286	206	315	225	516	468	162	199	177	257	224	197	189	192	145	183	336
2013-09-11 18	1635	886	1583	688	550	795	453	309	462	318	224	139	451	197	475	141	216	173	254	255	160	116	178	95	127	212	132	125	94	83	116	159	100	44	77	64	139	121	48	70	80	86	146	146	82	69	22	79	67
2013-09-11 19	351	146	179	105	110	110	55	52	48	68	56	39	146	37	71	62	32	42	32	44	49	19	35	20	24	38	45	22	16	14	28	26	27	9	25	9	11	25	7	24	19	26	26	20	19	12	7	13	14
2013-09-11 20	303	161	224	182	95	141	53	49	124	52	45	23	93	33	102	31	26	32	36	54	42	26	15	21	22	48	22	20	15	18	19	31	23	15	17	23	46	32	7	4	16	15	35	32	14	14	3	8	16
2013-09-11 21	25	12	293	246	14	4	5	3	103	5	8	0	1	0	5	2	0	3	6	7	1	2	1	2	2	6	0	0	1	1	5	3	0	1	4	25	54	4	0	0	0	0	0	0	3	0	2	1	2
2013-09-11 22	6	6	31	5	5	1	0	0	3	4	4	1	0	0	1	0	0	0	1	3	1	1	0	1	0	1	0	0	1	1	2	3	0	3	0	0	0	3	0	0	0	0	0	0	0	0	2	0	2
2013-09-11 23	6	5	8	0	6	1	0	2	0	2	1	0	0	0	1	1	1	2	0	2	0	1	0	1	1	0	0	0	1	2	2	0	0	1	0	0	0	1	0	1	0	0	0	0	0	0	0	0	0
2013-09-12 0	5	4	2	0	1	0	1	0	0	0	0	1	0	0	0	1	0	0	0	3	0	3	0	0	0	0	0	0	2	3	0	1	0	1	0	0	0	0	0	0	0	0	0	0	0	0	1	0	1
2013-09-12 1	4	1	1	0	0	0	0	0	0	1	1	0	0	0	0	0	0	2	0	0	0	0	0	0	1	0	0	0	0	2	0	1	0	0	0	0	0	1	0	0	0	0	0	0	0	0	0	0	0
2013-09-12 2	5	2	3	0	1	0	0	0	0	0	0	0	0	0	0	0	0	0	1	0	0	0	0	0	1	0	0	0	0	2	2	2	0	1	0	0	0	0	0	0	0	0	0	0	0	0	0	0	0
2013-09-12 3	1	2	3	0	1	0	1	0	0	1	0	1	0	0	0	0	0	0	0	0	1	1	0	0	1	0	0	0	0	1	2	0	0	1	0	0	0	1	0	0	0	0	0	0	0	0	1	0	0
2013-09-12 4	13	2	0	0	0	0	4	0	0	1	1	1	0	0	0	0	0	0	3	0	1	0	0	3	0	0	0	0	0	2	1	0	0	0	0	1	0	1	0	2	0	0	0	0	0	0	1	0	0
2013-09-12 5	40	4	23	8	10	1	12	1	0	9	3	7	0	0	6	3	0	7	1	9	1	0	0	3	8	0	0	1	2	6	2	3	0	1	1	0	1	1	0	4	0	0	0	1	0	0	0	2	1
2013-09-12 6	1837	847	1625	1121	537	489	528	573	357	542	238	396	240	440	288	395	220	297	234	240	130	278	213	121	121	104	218	322	116	122	84	80	199	114	102	144	114	49	227	106	191	140	118	61	72	92	141	66	36
2013-09-12 7	3673	2354	2449	1795	1224	1463	957	796	930	956	802	662	711	676	664	687	711	547	631	459	246	565	580	544	332	513	431	332	543	423	218	315	417	528	174	535	208	137	365	250	180	286	212	250	164	181	370	189	109
2013-09-12 8	4809	2695	2072	1027	1478	1397	862	717	616	541	918	540	407	605	398	487	561	417	476	454	375	466	403	460	370	374	331	218	537	508	301	368	249	556	187	283	125	225	278	247	134	200	104	179	144	174	301	173	137
2013-09-12 9	3596	1479	1144	595	895	556	599	598	264	309	387	373	232	398	215	284	217	308	196	256	298	277	142	260	217	146	171	214	215	239	190	172	152	147	159	79	68	118	147	118	106	100	95	69	109	91	113	92	63
2013-09-12 10	3199	1285	892	501	740	325	478	440	231	261	269	315	250	289	208	252	148	241	136	181	268	233	117	215	171	94	127	173	164	162	181	153	113	123	143	70	57	75	113	118	96	96	57	75	90	94	46	74	73
2013-09-12 11	3184	1355	1030	616	766	421	502	463	321	299	325	347	265	280	186	246	226	266	158	188	286	203	148	181	179	141	158	125	133	163	174	151	136	79	122	69	80	108	86	126	74	76	60	88	110	88	43	93	87
2013-09-12 12	2932	1352	819	424	728	492	483	403	284	278	291	288	295	240	223	233	234	240	163	173	200	201	125	170	182	204	132	116	115	139	149	141	90	52	79	50	48	87	76	68	79	97	66	68	135	80	63	75	38
2013-09-12 13	2786	1154	866	423	551	384	484	380	263	264	284	230	260	200	218	234	209	210	136	150	228	212	129	173	163	105	127	113	132	162	143	112	87	80	101	64	53	77	91	68	74	70	87	72	80	86	69	66	49
2013-09-12 14	3261	1440	895	468	715	402	556	442	308	261	232	311	266	269	232	228	170	231	161	193	286	213	151	186	193	111	124	130	154	166	192	160	77	72	112	84	56	98	85	79	88	85	81	74	75	83	59	80	74
2013-09-12 15	3718	1699	1233	629	829	480	655	592	323	421	354	415	345	418	279	332	219	294	206	270	332	239	173	231	232	145	190	195	182	200	248	220	160	102	150	72	98	118	108	118	113	120	107	96	93	120	81	109	119
2013-09-12 16	3839	2023	1649	919	984	587	760	652	425	462	431	435	435	463	407	416	278	384	262	333	396	226	220	262	284	159	230	234	203	178	298	249	219	122	210	91	133	172	112	137	139	137	120	140	106	129	112	126	139
2013-09-12 17	4203	3518	2646	1842	1477	1539	1254	825	1018	809	781	609	769	578	675	598	594	451	485	485	536	370	480	469	498	462	335	285	423	330	439	534	326	230	316	248	545	490	183	164	175	229	267	265	197	174	118	192	331
2013-09-12 18	2868	2400	1922	1239	1098	1081	804	524	723	612	595	399	501	433	536	440	513	324	383	402	337	252	336	293	278	401	253	238	223	196	240	345	246	147	196	124	265	343	121	122	167	159	175	182	97	146	80	135	206
2013-09-12 19	1929	1024	1324	888	633	640	447	330	443	284	344	276	417	210	398	234	173	230	186	209	192	154	181	113	150	187	156	183	123	110	152	137	166	65	100	101	138	154	59	85	110	72	145	172	72	82	35	75	79
2013-09-12 20	1387	809	953	683	466	500	250	206	376	165	237	186	309	136	290	160	133	150	116	161	151	87	100	85	117	125	79	103	97	79	117	128	102	68	80	85	139	131	39	56	52	58	131	99	52	52	38	46	69
2013-09-12 21	60	30	650	390	20	17	10	2	202	9	21	9	4	0	9	3	2	12	3	21	5	0	1	0	3	1	0	1	7	1	6	3	1	3	5	53	71	6	0	0	1	0	0	1	4	1	2	2	6
2013-09-12 22	13	7	36	3	3	2	5	0	1	3	5	2	0	0	2	0	1	2	3	5	0	1	0	0	0	0	1	0	3	0	1	1	0	2	0	0	3	0	0	0	0	0	0	0	2	0	2	0	2
2013-09-12 23	20	10	5	0	5	0	2	1	0	1	2	1	0	0	3	1	0	1	0	0	0	1	0	2	3	1	0	0	1	2	2	1	0	1	0	0	0	2	0	0	0	0	0	0	2	0	1	0	0
2013-09-13 0	7	2	9	0	0	0	0	0	0	2	3	0	0	0	0	1	0	0	0	2	0	1	0	0	0	0	0	0	0	1	1	1	0	1	0	0	0	1	0	0	0	0	0	0	1	0	0	0	0
2013-09-13 1	3	1	0	0	0	0	0	0	0	0	5	0	0	0	0	0	0	0	0	0	0	0	0	0	0	0	0	0	0	1	0	0	0	0	0	0	0	0	0	0	0	0	0	0	0	0	0	0	0
2013-09-13 2	5	2	0	0	0	0	0	0	0	0	0	0	0	0	0	0	0	0	0	0	0	0	0	1	0	0	2	0	1	1	2	1	0	0	0	0	0	1	0	0	0	0	0	0	0	0	1	0	0
2013-09-13 3	6	1	3	0	1	0	0	0	0	1	0	1	0	0	0	0	0	0	0	0	0	0	0	2	4	0	0	0	2	1	3	0	0	0	0	0	0	0	0	0	0	0	0	0	0	0	0	1	0
2013-09-13 4	6	6	2	1	0	0	1	0	0	2	0	1	0	0	0	0	0	1	1	0	1	1	0	3	0	0	0	0	0	4	3	1	0	0	0	0	1	2	0	1	0	0	0	0	0	0	0	0	0
2013-09-13 5	46	5	40	5	5	2	8	3	1	15	3	7	0	0	0	4	0	5	1	8	3	0	0	3	4	0	4	2	4	5	1	1	0	2	2	1	0	0	0	2	0	0	0	2	0	0	2	2	1
2013-09-13 6	1821	895	1588	1193	577	461	530	666	389	567	228	423	268	477	294	426	217	325	259	293	138	280	240	154	113	107	224	393	153	139	85	97	190	128	89	183	130	62	195	131	203	173	143	53	89	100	145	67	50
2013-09-13 7	3761	2410	2389	1815	1272	1504	1023	925	966	974	748	673	725	739	625	753	704	556	631	515	291	564	596	528	338	522	422	312	499	416	201	317	397	537	174	606	232	135	407	232	161	265	176	230	171	179	372	172	93
2013-09-13 8	4775	2627	2136	1025	1426	1313	835	822	690	624	839	594	456	624	450	542	543	457	480	525	332	457	374	466	344	370	314	274	523	494	299	336	286	515	184	253	119	190	271	225	127	177	135	179	172	162	276	160	110
2013-09-13 9	3363	1457	1096	594	853	435	545	560	286	372	381	364	251	430	236	323	222	299	180	254	287	246	202	224	193	144	168	196	187	215	168	177	129	141	150	71	64	109	135	137	91	96	82	112	93	87	102	82	82
2013-09-13 10	3237	1275	888	505	687	350	445	461	195	302	250	281	238	305	221	269	197	227	137	231	265	228	142	179	203	125	114	135	155	184	173	164	82	72	129	59	63	78	101	81	89	88	93	66	54	85	49	55	85
2013-09-13 11	3143	1298	880	586	696	416	480	498	289	297	320	270	266	288	198	254	249	211	157	215	284	184	119	135	143	150	150	135	117	151	169	160	117	74	108	55	41	101	90	84	92	85	90	84	102	102	47	74	83
2013-09-13 12	2800	1287	774	425	723	479	472	404	227	281	292	238	282	284	215	227	232	222	163	189	195	157	123	136	147	170	127	107	135	145	153	142	86	75	67	56	48	71	69	79	57	91	81	73	131	74	56	90	54
2013-09-13 13	2666	1170	810	496	628	398	487	427	213	265	279	248	291	211	199	236	191	178	145	165	224	230	120	155	153	118	117	113	118	161	163	117	84	81	82	55	63	73	88	61	79	75	70	88	57	72	67	74	62
2013-09-13 14	3043	1475	1236	541	790	402	543	510	471	346	293	281	334	269	274	258	189	215	160	197	249	263	131	163	163	123	137	140	173	160	188	159	136	110	123	58	65	94	89	106	120	98	103	89	78	113	66	99	63
2013-09-13 15	3509	1778	1502	746	914	514	639	605	370	434	375	354	353	352	349	280	229	267	219	243	342	237	184	238	229	133	188	214	177	190	222	208	207	103	157	107	108	133	86	104	135	107	113	88	102	106	59	83	103
2013-09-13 16	3783	1989	1734	985	1028	698	778	567	485	453	431	443	476	402	463	360	301	336	253	339	398	253	253	243	296	193	240	202	237	185	293	262	244	134	229	115	154	175	104	104	137	128	127	167	156	113	80	155	143
2013-09-13 17	3881	2711	2624	1777	1462	1430	1157	817	1005	797	441	437	735	520	617	462	303	306	489	485	462	365	280	358	415	446	245	239	330	279	435	420	270	131	290	233	471	307	182	162	170	211	304	214	88	212	86	201	241
2013-09-13 18	532	107	489	1136	72	996	260	108	581	161	32	30	461	172	393	35	35	31	220	183	45	52	46	14	15	312	10	29	14	14	25	19	151	18	35	125	227	14	21	34	39	23	145	174	13	48	3	48	25
2013-09-13 19	533	966	349	590	252	333	169	97	297	129	409	137	107	65	104	96	265	126	88	86	77	53	135	106	55	50	60	54	88	45	45	167	91	146	33	54	109	190	18	15	59	38	36	46	109	25	55	33	122
2013-09-13 20	321	583	558	152	163	110	72	51	84	80	314	89	133	23	154	59	186	82	66	32	51	25	85	58	35	22	33	37	38	30	25	82	67	97	31	13	29	115	5	8	27	17	52	45	63	20	33	19	58
2013-09-13 21	21	39	122	89	18	8	3	1	60	5	15	6	1	1	5	2	3	8	6	8	1	0	2	8	0	0	0	0	6	4	4	6	0	7	5	12	15	15	0	0	0	0	0	1	7	0	1	0	3
2013-09-13 22	3	8	25	0	5	1	2	1	4	3	2	3	0	0	3	0	0	1	0	0	0	0	2	0	0	0	0	0	5	0	2	2	0	0	0	1	2	1	0	1	0	0	0	0	5	0	0	0	0
2013-09-13 23	14	2	10	1	2	0	0	0	0	1	6	2	0	0	1	0	0	0	0	0	0	0	0	0	0	0	1	1	3	4	1	1	0	0	0	0	0	2	0	0	0	0	0	0	1	0	1	0	0
2013-09-14 0	3	1	7	0	4	0	0	0	0	2	1	0	0	0	1	2	0	0	0	0	0	2	0	0	1	0	0	0	3	1	1	1	0	1	1	0	1	0	0	0	0	0	0	0	0	0	0	0	0
2013-09-14 1	3	3	2	0	1	0	0	0	0	0	0	0	0	0	0	1	0	0	0	3	0	0	0	1	1	0	0	0	1	3	0	1	0	0	0	0	0	0	0	0	0	0	0	0	0	0	0	0	0
2013-09-14 2	0	0	1	0	2	0	0	0	0	1	1	0	0	0	0	0	0	0	0	1	0	0	0	1	1	0	0	0	2	0	2	1	0	1	0	0	0	0	0	0	0	0	0	0	0	0	0	0	0
2013-09-14 3	1	0	1	0	1	0	1	1	0	3	0	0	0	0	0	0	0	1	0	0	1	1	1	0	3	0	0	0	1	3	1	0	0	0	0	0	0	0	0	1	0	0	0	0	0	0	1	0	0
2013-09-14 4	7	7	5	0	4	0	1	0	0	2	0	0	0	0	0	2	0	0	0	0	0	0	0	3	0	0	0	0	0	7	1	2	0	1	0	0	0	2	0	4	0	0	0	0	0	0	0	0	1
2013-09-14 5	40	11	29	6	3	1	7	1	1	7	3	4	0	0	2	4	0	3	1	9	4	1	0	1	3	0	1	0	3	4	3	2	0	0	2	0	0	0	0	4	0	0	0	0	0	0	3	2	0
2013-09-14 6	1529	613	1033	837	423	406	341	433	238	320	166	256	217	309	234	314	148	202	162	143	99	206	129	121	90	82	135	232	105	97	71	61	163	62	79	104	90	29	143	90	157	102	87	48	55	58	80	56	38
2013-09-14 7	2548	1081	1885	1183	740	751	690	597	508	574	341	460	551	492	443	488	354	405	419	245	179	294	345	200	168	218	267	270	195	166	117	123	235	143	113	278	129	53	235	184	215	204	166	126	131	104	145	88	73
2013-09-14 8	3627	1529	1815	1034	876	974	748	713	491	617	459	565	454	569	451	455	384	377	444	370	261	306	363	246	194	246	278	264	219	244	152	180	223	177	159	171	100	76	219	238	153	169	146	181	148	116	178	103	77
2013-09-14 9	3783	1633	1463	853	970	645	658	654	329	515	432	520	326	484	335	449	417	358	272	302	274	293	274	288	198	251	199	227	208	190	173	126	193	123	153	101	90	97	180	165	133	127	123	145	133	104	114	92	89
2013-09-14 10	3490	1457	1034	683	723	564	600	617	276	399	378	430	333	368	307	337	314	294	270	233	285	251	210	238	186	195	168	199	144	154	170	155	134	112	151	91	57	111	130	163	108	96	112	97	117	100	72	84	78
2013-09-14 11	2989	1292	1079	696	705	607	595	449	316	369	309	397	382	296	350	262	280	321	221	207	245	168	158	178	187	186	190	151	152	130	160	142	115	96	111	74	64	77	87	125	110	91	115	109	140	95	68	91	61
2013-09-14 12	2774	1192	947	538	596	505	440	437	275	315	332	334	358	270	281	223	251	209	185	197	196	184	202	172	177	176	143	134	130	125	128	107	117	107	107	55	62	82	93	87	88	68	91	89	85	92	55	64	60
2013-09-14 13	2787	1260	898	543	558	547	417	395	230	282	304	322	265	239	268	246	260	214	157	183	191	213	155	195	146	185	128	113	119	125	140	121	98	93	102	70	52	86	107	102	66	78	66	77	112	83	80	83	66
2013-09-14 14	3050	1308	932	672	615	486	535	443	273	335	352	365	276	276	241	275	266	212	174	161	246	188	194	187	211	163	159	161	132	133	158	140	98	97	109	69	69	107	94	103	94	73	85	96	87	80	66	62	71
2013-09-14 15	3402	1485	1066	738	738	561	692	582	344	398	404	410	336	338	304	301	320	271	217	185	259	197	204	229	220	179	181	207	154	157	182	164	156	120	142	72	96	137	111	117	110	115	111	104	84	99	50	111	96
2013-09-14 16	3613	1803	1459	967	926	803	813	625	414	531	536	540	484	438	444	439	465	365	306	253	340	256	329	241	280	263	208	270	164	212	216	212	189	144	201	111	134	196	129	196	128	115	163	186	135	126	111	124	130
2013-09-14 17	3451	1799	1968	1241	977	1127	897	580	660	579	601	516	650	417	581	490	503	380	449	274	359	252	350	270	341	364	268	247	218	236	274	236	239	180	189	177	271	238	127	166	161	170	210	188	201	128	91	146	157
2013-09-14 18	2690	1384	1752	1082	776	938	656	410	512	440	434	389	545	311	495	348	441	263	352	256	216	220	295	204	196	351	242	217	138	171	175	138	243	106	142	136	182	176	108	137	175	118	165	184	147	101	81	98	85
2013-09-14 19	2050	974	1366	858	590	609	432	328	382	232	298	258	423	209	352	243	235	214	212	169	188	138	136	173	197	204	167	181	105	111	131	112	143	87	97	94	114	106	65	103	93	59	148	128	72	56	53	63	64
2013-09-14 20	1618	734	1094	644	382	458	263	171	341	176	221	189	290	130	306	184	174	135	112	138	156	107	98	84	183	110	94	96	83	78	114	89	92	48	82	120	122	105	34	43	47	49	128	133	65	40	36	48	55
2013-09-14 21	82	25	620	358	34	15	11	1	167	12	8	6	0	0	15	2	3	19	4	19	8	1	2	4	10	0	2	4	3	6	8	3	1	1	11	35	68	3	0	1	0	2	0	1	1	2	1	1	7
2013-09-14 22	22	10	52	0	15	1	3	0	8	4	6	2	0	0	6	0	0	1	1	2	1	0	3	2	2	0	2	1	3	3	8	1	0	0	0	1	0	1	0	0	0	0	0	1	4	0	1	1	0
2013-09-14 23	19	3	10	0	3	0	1	2	0	3	2	0	0	0	0	3	0	1	0	0	1	2	0	0	0	0	0	0	0	1	3	0	0	0	0	0	1	1	0	1	0	0	0	0	1	0	1	0	1
2013-09-15 0	11	2	8	0	3	0	1	1	0	3	2	0	0	0	0	1	0	0	0	0	0	2	0	0	5	0	0	0	2	3	0	0	0	3	0	0	0	0	0	2	0	0	0	0	0	0	0	0	0
2013-09-15 1	4	2	6	0	2	0	0	1	0	1	1	0	0	0	0	0	0	0	0	0	0	0	0	1	0	0	0	0	1	1	0	0	0	1	0	0	1	1	0	0	0	0	0	0	0	0	0	0	0
2013-09-15 2	6	0	2	0	0	1	0	0	0	0	0	0	0	0	1	0	0	2	0	0	0	0	0	1	0	0	3	0	1	1	2	0	0	0	0	0	0	0	0	0	0	0	0	0	0	0	0	0	0
2013-09-15 3	10	1	1	0	2	0	0	0	0	0	1	0	0	0	0	0	0	0	1	1	1	0	0	0	1	0	0	0	1	5	1	0	0	0	0	0	0	0	0	0	0	0	0	0	0	1	0	0	0
2013-09-15 4	8	6	4	0	2	0	2	0	0	1	0	2	0	0	0	0	0	2	0	1	1	1	0	2	4	0	0	0	1	9	3	1	0	0	0	0	0	0	0	3	0	0	0	0	0	0	0	0	1
2013-09-15 5	49	9	20	1	1	1	5	3	0	9	1	4	0	0	0	3	2	7	1	2	2	0	1	6	7	0	0	0	3	8	6	1	0	0	3	1	0	0	0	1	0	0	0	1	0	0	1	1	1
2013-09-15 6	1321	528	852	688	338	272	323	365	191	322	155	212	196	341	198	256	144	216	161	111	71	193	132	108	77	70	112	232	66	98	37	57	120	54	64	75	68	30	128	107	116	82	74	49	32	44	68	44	33
2013-09-15 7	2465	976	1441	1031	571	525	570	557	336	473	304	412	405	407	428	380	256	333	309	240	175	271	234	186	110	146	217	205	128	171	90	88	208	116	122	162	112	55	220	197	175	166	120	108	87	76	113	75	63
2013-09-15 8	3491	1446	1818	1088	857	675	659	626	354	500	414	583	494	545	540	450	326	401	355	305	233	316	331	253	189	224	265	266	184	231	145	146	265	143	153	118	89	98	238	222	173	140	151	143	135	108	136	98	79
2013-09-15 9	3917	1503	1502	924	830	718	682	610	342	502	430	644	384	460	352	393	440	368	318	284	259	280	321	267	193	234	197	301	181	191	161	126	232	145	164	101	66	99	197	222	157	146	134	123	114	102	92	91	73
2013-09-15 10	3862	1469	1243	838	827	679	630	616	296	468	411	574	392	425	329	319	381	338	254	223	298	227	302	227	261	247	200	239	141	160	142	142	186	125	139	78	80	103	134	210	106	113	98	109	122	109	88	78	87
2013-09-15 11	3278	1442	1091	694	677	603	557	426	303	389	386	481	386	378	378	295	307	296	257	206	228	181	189	178	184	238	145	172	143	104	138	132	160	131	127	85	72	94	110	158	98	121	115	103	131	89	76	81	70
2013-09-15 12	2872	1355	917	585	647	587	544	375	241	379	330	351	416	277	382	273	310	248	171	206	235	178	212	200	187	196	140	153	116	127	143	110	121	122	87	69	74	109	98	89	75	89	93	95	103	88	68	62	56
2013-09-15 13	2913	1325	1033	603	621	520	593	381	236	371	335	346	351	256	304	268	325	236	193	170	203	187	205	217	205	195	141	152	119	155	114	113	132	120	96	77	61	96	96	122	79	82	111	128	96	89	79	98	55
2013-09-15 14	3289	1449	1054	694	630	552	610	397	318	385	416	371	332	266	304	300	283	222	214	190	218	225	238	264	222	182	131	136	103	140	151	139	125	115	111	81	82	98	87	113	84	111	99	116	81	101	88	94	60
2013-09-15 15	3541	1681	1274	789	780	696	765	533	352	504	397	480	443	394	373	339	370	332	290	221	318	217	223	246	233	228	174	194	185	161	180	150	177	127	148	107	95	171	115	131	104	110	145	127	109	88	60	121	81
2013-09-15 16	3747	1894	1601	1032	831	879	805	584	417	541	497	447	556	409	513	444	424	372	353	292	360	256	285	228	305	259	278	243	196	160	206	206	186	125	194	113	166	186	97	129	140	169	158	199	159	84	83	129	121
2013-09-15 17	3194	1867	1806	1178	894	1011	861	532	568	594	469	453	704	436	532	425	498	365	398	274	255	250	373	241	315	301	211	243	196	189	220	251	249	139	151	183	195	181	132	144	140	194	188	218	178	108	110	111	132
2013-09-15 18	2560	1450	1574	1023	690	997	579	409	508	407	414	343	555	281	496	301	383	306	323	261	241	211	269	191	223	286	198	210	103	136	154	141	211	123	128	118	128	151	99	139	154	95	173	175	136	88	69	102	109
2013-09-15 19	1969	981	1276	864	554	606	401	276	403	261	268	252	356	180	346	230	244	202	192	216	203	167	131	141	188	162	151	134	113	90	130	99	155	78	97	91	101	109	69	71	93	70	129	93	97	49	49	53	73
2013-09-15 20	1536	666	863	593	409	397	261	138	295	166	182	156	275	135	251	138	148	151	91	148	150	89	80	70	156	99	104	83	93	66	100	82	79	49	106	84	104	81	64	48	56	51	105	64	59	44	45	34	68
2013-09-15 21	51	17	718	325	20	10	11	5	163	5	17	5	4	1	12	1	0	7	5	11	6	1	2	2	3	2	1	0	10	2	5	7	0	2	3	44	57	3	0	0	0	0	0	2	2	0	4	0	9
2013-09-15 22	11	6	59	0	6	0	1	1	7	4	11	1	2	0	4	1	0	0	1	4	4	2	0	1	2	0	0	0	4	7	2	1	0	4	0	0	1	1	0	0	0	0	0	1	1	0	0	0	2
2013-09-15 23	13	2	6	0	4	0	0	3	0	3	2	0	1	0	0	1	0	0	0	1	4	0	0	0	1	0	2	0	1	1	2	1	0	1	0	1	1	0	0	0	0	0	0	0	2	0	0	0	1
2013-09-16 0	12	3	2	0	3	0	0	0	1	2	1	0	0	0	0	0	0	0	0	0	0	2	0	0	0	0	0	0	0	4	2	1	0	1	0	0	0	1	0	0	0	0	0	0	0	0	0	1	0
2013-09-16 1	10	1	2	0	0	0	1	0	0	0	0	0	0	0	0	0	0	0	0	0	0	0	0	1	0	0	0	0	1	2	2	0	0	0	0	0	0	0	0	0	0	0	0	0	0	0	0	0	1
2013-09-16 2	7	0	0	0	0	1	0	1	0	1	0	0	0	0	0	0	0	0	0	0	0	0	1	0	0	0	0	0	1	1	1	0	0	0	0	0	0	0	0	1	0	0	0	0	0	0	0	0	0
2013-09-16 3	5	1	1	0	0	0	0	0	0	0	0	0	0	0	0	0	0	0	1	0	0	0	0	0	1	0	0	0	1	0	2	0	0	0	0	0	0	0	0	1	0	0	0	0	0	0	0	0	1
2013-09-16 4	8	4	4	1	0	0	1	0	0	2	0	0	0	0	1	0	0	1	0	1	1	0	0	2	1	0	1	0	0	3	0	1	0	0	0	0	0	1	0	1	0	0	0	0	0	0	1	0	0
2013-09-16 5	33	10	25	3	5	1	6	6	0	9	0	7	0	0	1	2	0	8	2	3	3	5	0	4	7	0	3	2	0	4	0	2	0	2	1	0	0	5	0	3	0	0	0	1	0	0	3	2	0
2013-09-16 6	1897	974	1613	1187	581	478	529	594	370	535	210	413	320	454	295	373	228	277	276	244	126	287	234	141	127	118	244	417	155	137	110	98	206	147	91	172	120	54	241	125	202	191	129	74	93	105	140	72	52
2013-09-16 7	3780	2657	2296	1744	1259	1423	972	798	955	971	691	557	660	743	641	762	667	486	634	470	313	537	555	601	384	484	397	323	531	434	226	357	418	537	168	569	208	153	359	264	198	284	187	272	175	192	346	183	107
2013-09-16 8	4676	2976	2022	999	1615	1208	869	706	647	525	699	476	420	658	409	508	454	404	464	441	361	518	278	516	369	389	311	273	571	522	315	383	284	533	194	258	114	260	263	236	142	160	122	145	156	162	287	183	126
2013-09-16 9	3518	1550	1028	541	935	480	582	589	274	274	349	358	244	429	242	279	207	278	200	253	290	272	136	249	190	143	198	197	199	217	205	171	136	154	127	75	66	111	121	147	97	96	74	76	80	116	92	96	74
2013-09-16 10	3077	1307	795	452	731	342	492	428	229	268	256	280	222	278	214	220	180	215	147	186	283	208	142	212	190	102	145	141	161	159	169	143	119	81	112	57	53	85	85	100	84	87	71	68	64	96	57	68	73
2013-09-16 11	3077	1389	903	533	686	440	527	465	245	289	274	249	234	223	206	233	165	174	185	213	289	193	123	126	144	130	136	98	105	115	172	126	104	75	114	41	72	102	71	100	67	77	81	74	72	80	44	81	67
2013-09-16 12	2707	1230	653	390	664	469	407	401	241	222	265	228	244	204	175	181	196	194	148	178	216	177	88	137	121	166	125	81	75	147	132	129	83	77	74	48	34	80	56	98	61	68	63	74	88	53	57	65	50
2013-09-16 13	2664	1060	774	427	510	388	402	326	205	205	209	239	234	192	191	191	162	170	123	147	219	206	107	121	134	116	96	97	126	158	130	102	79	77	67	43	49	66	70	58	60	66	53	43	65	76	67	68	41
2013-09-16 14	2898	1240	817	461	600	344	483	388	280	230	252	261	203	210	180	193	138	184	112	180	237	204	114	167	169	122	117	108	126	146	174	120	95	77	107	50	45	85	68	70	59	74	52	68	95	84	49	80	70
2013-09-16 15	3681	1755	1119	567	721	445	644	677	325	343	281	340	316	356	216	321	195	225	180	240	327	249	171	219	237	148	163	197	124	186	239	189	138	111	152	63	61	121	117	123	94	106	83	86	109	133	73	103	113
2013-09-16 16	4072	2088	1347	900	943	624	781	653	374	476	397	417	441	442	398	385	233	286	246	282	394	253	213	223	265	195	230	239	207	206	306	226	191	110	200	119	136	191	117	118	143	162	135	131	116	128	74	154	153
2013-09-16 17	4608	3666	2838	1762	1480	1487	1314	909	1066	807	862	578	890	554	611	582	588	407	544	537	565	366	495	498	462	497	335	258	420	324	473	568	301	242	343	233	492	495	166	189	182	214	252	250	170	200	116	204	340
2013-09-16 18	3091	2377	2062	1264	1119	1227	833	573	734	686	765	538	600	375	506	448	593	346	503	431	350	232	391	268	264	416	259	247	254	190	266	315	268	156	200	133	286	408	122	138	181	171	189	205	155	130	98	108	223
2013-09-16 19	2186	1259	1431	954	637	670	416	344	418	292	347	319	438	245	358	299	203	227	246	265	204	164	172	125	166	195	159	173	101	97	159	127	185	90	104	102	150	181	78	98	103	82	149	110	65	72	58	58	91
2013-09-16 20	1471	909	1071	707	383	528	283	171	310	153	251	193	369	163	302	167	149	138	139	148	141	106	96	101	139	118	99	95	94	75	110	104	96	64	108	84	119	127	37	42	62	64	132	112	63	50	37	33	79
2013-09-16 21	69	35	747	369	18	8	7	1	177	15	14	5	8	0	11	8	2	12	6	16	4	1	1	5	3	3	3	2	6	3	8	6	0	2	6	56	68	4	0	1	0	1	0	0	4	0	0	0	8
2013-09-16 22	18	19	46	3	7	1	3	0	5	5	6	1	0	0	5	1	0	1	0	3	1	0	0	0	0	0	1	0	1	3	2	2	0	3	0	1	3	1	0	0	0	0	0	0	1	0	0	0	3
2013-09-16 23	5	8	13	0	9	1	0	0	0	3	1	2	0	0	0	0	1	0	0	0	0	1	0	0	2	0	0	0	0	4	2	1	0	0	0	0	1	0	0	0	0	0	0	0	1	0	1	0	2
2013-09-17 0	6	1	5	0	4	0	0	0	0	2	1	0	0	0	0	0	0	0	0	0	0	2	0	1	0	0	0	0	2	4	1	0	0	1	0	0	0	0	0	0	0	0	0	0	0	0	0	0	1
2013-09-17 1	3	1	3	0	0	0	0	1	0	0	0	1	0	0	0	1	0	0	0	0	0	0	0	0	0	0	0	0	0	0	1	0	0	0	0	0	0	0	0	0	0	1	0	0	0	1	0	0	0
2013-09-17 2	2	3	2	0	0	0	0	0	0	0	1	2	0	0	1	0	0	1	0	0	0	0	0	2	1	0	0	0	0	3	4	0	0	0	0	0	0	0	0	0	0	0	0	0	0	0	0	0	0
2013-09-17 3	3	3	5	0	1	0	0	0	0	2	1	0	0	0	0	0	0	0	1	0	0	0	0	2	0	0	2	0	0	2	0	0	0	0	0	0	0	0	0	0	0	0	0	0	0	0	0	0	0
2013-09-17 4	8	2	3	0	2	0	2	0	0	1	1	0	0	0	0	0	0	0	0	1	1	1	0	2	0	0	0	0	0	4	0	0	0	0	0	1	0	0	0	0	0	0	0	0	0	0	0	1	0
2013-09-17 5	49	19	25	5	12	4	7	1	0	14	2	13	0	0	5	5	0	13	0	7	1	4	0	0	8	0	2	0	0	7	5	1	0	3	0	2	0	1	0	2	0	0	0	1	1	0	4	1	1
2013-09-17 6	1930	939	1775	1198	663	506	558	639	393	575	282	507	289	486	289	425	219	311	272	282	153	290	242	151	122	124	237	401	171	152	104	100	226	125	95	195	134	54	218	125	205	197	129	74	98	91	149	88	55
2013-09-17 7	4039	2713	2441	1744	1337	1573	1050	939	995	1014	858	818	722	750	651	772	763	572	674	517	259	595	626	581	394	492	390	343	526	443	245	320	415	545	171	598	245	124	381	261	207	339	228	278	229	176	396	186	98
2013-09-17 8	4800	2899	2088	1072	1679	1282	902	752	664	629	877	564	432	667	427	464	523	467	456	504	378	468	377	478	363	373	305	261	567	501	321	376	252	495	188	234	98	227	270	245	136	179	107	166	155	183	282	161	122
2013-09-17 9	3754	1614	1075	633	996	490	548	560	260	372	395	405	260	428	211	327	240	292	188	281	275	269	153	241	233	182	216	197	216	231	188	210	147	150	142	76	75	119	132	143	109	113	89	82	87	116	95	98	87
2013-09-17 10	3400	1430	817	496	734	372	509	425	222	280	264	316	227	292	201	234	176	192	130	215	273	216	130	203	184	125	157	142	153	153	188	147	91	95	118	48	57	87	105	131	87	86	82	78	79	99	61	81	67
2013-09-17 11	3155	1419	910	581	706	443	516	468	291	295	288	309	281	276	215	201	212	225	163	181	280	171	149	172	159	157	163	131	117	137	171	145	98	69	125	47	49	83	80	115	81	69	71	76	99	84	48	79	84
2013-09-17 12	2833	1304	757	422	635	450	455	360	221	298	246	263	324	233	193	175	191	201	154	187	209	173	127	129	148	170	112	93	122	138	143	133	55	64	83	35	35	66	66	67	56	67	65	69	93	60	44	70	44
2013-09-17 13	2817	1185	808	547	600	432	444	398	217	266	210	203	232	224	163	185	182	223	108	166	217	200	104	163	161	106	112	127	148	143	153	121	75	84	85	53	39	72	101	64	49	72	80	79	69	81	53	68	41
2013-09-17 14	3203	1317	825	563	685	390	531	429	291	274	219	306	238	229	193	208	161	200	156	182	231	219	136	182	194	117	133	137	149	166	191	141	81	82	124	43	43	82	80	102	61	70	64	81	71	80	60	84	73
2013-09-17 15	3904	1932	1179	733	963	519	710	674	338	395	312	378	341	369	276	302	218	296	214	207	354	270	196	239	248	172	213	246	193	232	248	209	165	100	161	88	71	145	102	150	84	99	108	108	109	116	81	128	111
2013-09-17 16	4168	2219	1545	873	1133	674	819	680	394	514	440	436	491	434	392	411	320	341	276	298	391	268	224	264	319	219	255	244	187	224	322	296	235	110	246	110	164	193	133	147	133	135	144	133	102	146	92	126	166
2013-09-17 17	4127	3381	2823	1755	1536	1408	1223	923	1052	887	819	590	763	590	618	570	649	467	538	553	546	355	534	524	516	520	327	257	422	307	439	528	313	248	336	266	568	498	170	237	190	205	274	263	191	204	131	187	340
2013-09-17 18	2851	2146	2023	1175	1106	1126	839	640	699	603	777	441	576	463	530	414	512	349	414	415	351	268	357	293	284	362	318	223	271	173	231	285	233	187	192	129	266	353	134	134	165	127	193	206	151	128	101	125	206
2013-09-17 19	1940	1223	1381	855	662	679	472	374	450	268	379	278	439	238	346	301	260	220	211	228	223	157	155	164	151	170	155	165	118	105	122	128	179	91	110	98	164	171	73	94	130	79	153	143	91	82	52	65	79
2013-09-17 20	1503	874	1043	639	482	530	294	236	324	175	224	207	383	160	247	171	136	137	136	150	172	122	74	98	170	129	97	97	101	82	132	106	111	72	86	92	127	132	54	53	69	44	116	92	55	62	37	60	74
2013-09-17 21	78	29	721	436	38	12	8	3	227	22	11	8	4	0	10	6	3	20	5	19	7	0	0	2	6	3	2	2	3	3	7	1	0	1	4	61	86	5	0	8	0	0	0	5	2	0	1	0	9
2013-09-17 22	16	6	46	4	5	1	0	0	3	4	6	3	0	0	2	0	0	0	0	1	0	0	0	0	1	0	2	0	3	3	2	0	0	5	0	2	4	3	0	2	0	0	1	0	1	0	0	0	2
2013-09-17 23	16	4	11	0	4	1	2	1	0	2	1	4	0	0	2	0	2	2	0	2	1	2	0	1	2	0	0	0	1	2	2	1	0	0	0	0	0	1	0	4	0	0	0	0	2	0	0	0	2
2013-09-18 0	9	2	3	0	0	0	0	0	0	3	2	1	0	0	0	1	0	0	0	0	0	1	0	1	1	0	0	0	1	0	0	1	0	1	0	0	0	1	0	0	0	0	0	0	0	0	1	0	1
2013-09-18 1	5	2	1	0	2	1	0	0	0	0	1	1	0	0	0	0	0	1	0	0	0	0	0	1	0	0	0	0	0	4	0	0	0	0	0	0	0	0	0	0	0	1	0	0	0	0	0	0	1
2013-09-18 2	4	0	0	1	1	1	0	0	0	0	0	1	0	0	0	0	0	0	0	0	0	0	0	0	1	0	1	0	0	0	2	0	0	0	0	0	0	0	0	0	0	0	0	0	0	0	0	0	0
2013-09-18 3	6	1	2	0	1	0	0	0	0	0	1	0	0	0	0	0	0	0	0	0	0	1	0	0	0	0	3	0	0	1	1	0	0	0	0	0	0	0	0	0	0	0	0	0	0	0	0	0	0
2013-09-18 4	17	1	6	2	1	0	1	0	0	2	0	0	0	0	0	0	0	0	0	0	1	1	0	1	1	0	0	0	0	5	2	1	0	0	0	0	0	3	0	7	0	0	0	0	0	0	0	0	0
2013-09-18 5	44	5	33	7	4	2	6	0	0	12	4	7	0	0	4	5	0	10	0	7	1	2	0	4	7	0	3	1	1	6	3	1	0	1	5	1	0	0	0	2	0	0	0	1	0	0	3	2	2
2013-09-18 6	2014	901	1815	1244	615	490	579	661	403	592	288	492	329	490	283	425	262	318	272	260	120	293	251	138	100	118	244	385	146	129	88	94	210	113	103	203	127	53	209	148	215	167	126	72	81	103	146	96	59
2013-09-18 7	3960	2578	2518	1850	1254	1532	1070	843	982	978	775	811	738	802	623	786	793	584	590	591	266	553	646	593	378	529	402	373	542	411	219	326	411	518	186	634	237	121	422	265	206	276	246	249	222	177	406	183	97
2013-09-18 8	4967	2902	2254	1144	1522	1386	962	746	695	696	894	599	476	726	471	575	556	476	461	599	360	481	380	468	392	405	348	278	525	481	341	400	264	508	202	253	118	215	333	272	158	204	129	180	157	191	282	180	149
2013-09-18 9	4045	1657	1180	687	1000	580	637	540	300	427	385	442	245	512	313	343	261	342	228	306	311	315	155	244	246	175	189	233	205	288	229	192	150	164	166	84	83	117	168	133	133	103	94	84	106	113	106	87	84
2013-09-18 10	3868	1597	828	587	796	409	537	481	234	326	284	382	234	378	257	266	178	289	164	207	277	235	148	256	228	147	137	177	170	216	229	170	107	113	137	63	78	91	117	119	93	94	87	75	64	110	68	103	77
2013-09-18 11	3663	1601	1047	655	840	539	613	525	303	319	331	338	315	302	299	255	268	264	185	220	317	219	130	204	210	170	162	143	146	182	231	198	115	93	150	74	65	87	98	120	95	91	79	88	100	89	56	107	73
2013-09-18 12	3388	1675	839	527	800	571	554	444	303	333	351	334	306	251	293	245	268	249	181	208	247	227	128	197	194	183	139	105	154	158	156	143	87	92	106	62	53	103	101	80	71	95	119	84	100	77	77	75	68
2013-09-18 13	3241	1524	952	536	801	481	486	461	265	296	252	329	301	242	226	212	219	253	153	177	240	236	140	223	176	152	110	111	184	194	169	148	108	80	120	87	63	109	118	104	76	77	109	69	69	87	73	76	61
2013-09-18 14	3627	1551	1206	620	820	461	562	492	401	316	312	348	273	284	237	220	231	260	179	184	287	205	185	192	212	121	134	127	167	165	202	169	133	101	130	68	71	110	101	97	76	92	92	78	84	95	75	100	87
2013-09-18 15	4213	2029	1728	969	1085	707	708	716	435	474	442	459	396	380	299	300	292	363	209	342	348	230	183	281	299	165	243	224	201	206	301	260	211	106	190	103	115	163	128	117	140	118	109	114	128	139	84	119	165
2013-09-18 16	4160	2609	1786	1106	1196	826	938	740	461	540	495	532	438	454	459	403	334	376	294	382	424	263	282	315	356	235	242	234	277	254	344	381	263	138	256	178	204	195	171	140	168	164	170	162	125	163	105	165	206
2013-09-18 17	4144	3210	2564	1741	1597	1588	1151	1037	1088	753	897	625	689	627	593	572	622	559	523	543	518	439	460	568	530	544	293	260	440	346	401	559	314	301	295	291	546	464	261	176	173	256	293	241	199	230	148	208	314
2013-09-18 18	3091	2061	1942	1175	1051	1282	787	676	729	550	795	466	505	456	596	513	522	381	395	429	311	286	341	362	307	407	255	219	263	194	243	352	255	175	244	155	283	325	141	110	177	162	196	188	126	177	98	119	233
2013-09-18 19	2292	1157	1507	977	679	783	454	410	472	316	375	287	365	231	419	260	292	190	252	238	232	172	187	175	173	180	191	161	137	149	130	168	186	100	127	103	139	170	78	89	99	83	154	165	80	91	68	79	86
2013-09-18 20	1678	812	1214	804	466	502	312	241	369	167	283	230	364	134	321	224	149	127	131	146	192	134	89	113	152	110	104	97	105	92	141	108	145	77	97	104	145	125	62	56	71	84	134	135	53	61	45	45	69
2013-09-18 21	79	43	737	457	27	19	8	7	233	7	10	9	4	1	12	7	2	22	4	13	4	4	0	5	5	1	3	0	12	3	7	4	0	2	4	57	80	4	0	2	1	0	2	11	5	0	0	0	10
2013-09-18 22	19	10	56	3	9	4	3	1	7	8	3	4	0	0	4	1	0	6	1	4	1	0	1	4	4	1	0	0	7	1	2	0	0	3	0	1	4	2	0	0	0	0	0	0	2	0	1	0	4
2013-09-18 23	15	5	9	0	5	1	0	1	1	8	1	5	0	0	0	0	0	0	1	1	0	1	0	0	2	0	1	0	1	4	3	1	0	0	0	0	0	0	0	0	0	0	0	1	2	0	0	0	3
2013-09-19 0	11	2	5	0	4	1	0	0	0	0	2	2	0	0	0	1	0	0	0	0	0	0	0	0	1	0	0	0	1	5	2	0	0	1	0	0	0	1	0	0	0	0	0	0	0	0	0	0	2
2013-09-19 1	4	0	5	0	2	0	0	0	0	5	0	0	0	0	0	0	0	0	0	0	0	5	0	0	1	0	0	0	2	1	0	0	0	0	0	0	0	0	0	0	0	0	0	0	0	0	1	0	2
2013-09-19 2	6	1	0	0	0	0	0	0	1	0	2	0	0	0	0	0	0	1	0	0	0	1	0	0	2	0	0	0	1	0	1	0	0	1	0	0	0	1	0	0	0	0	0	0	0	0	0	1	0
2013-09-19 3	4	3	4	0	1	0	1	0	0	1	1	0	0	0	0	0	0	0	0	0	0	1	0	1	1	0	0	0	0	2	3	1	0	0	0	0	0	0	0	0	0	0	0	0	0	0	0	0	0
2013-09-19 4	16	1	9	1	4	0	1	0	0	1	0	1	0	0	0	1	0	1	1	0	0	0	0	2	1	0	0	0	0	9	0	0	0	2	0	0	0	1	0	0	0	0	0	0	0	0	0	0	0
2013-09-19 5	59	9	31	4	2	1	13	2	2	12	3	9	0	0	3	5	0	7	0	8	3	2	0	2	8	1	1	1	0	3	2	1	0	0	2	0	1	3	0	3	0	0	0	1	0	0	1	2	2
2013-09-19 6	1432	509	888	659	343	366	373	395	184	343	157	308	128	353	244	250	170	231	158	178	84	201	152	117	64	79	148	233	63	76	41	47	131	44	93	78	69	40	154	117	142	81	99	35	36	39	65	36	29
2013-09-19 7	2381	868	1458	1036	589	560	532	621	300	463	315	439	263	508	337	420	324	362	290	246	138	220	218	149	103	140	197	232	117	155	96	83	218	85	113	151	111	51	224	187	199	131	120	69	57	85	98	72	51
2013-09-19 8	3163	1148	1757	1017	781	673	651	679	399	549	411	539	393	565	384	454	365	396	344	310	193	242	309	218	159	179	265	254	134	184	129	112	232	111	178	140	114	75	225	228	187	196	123	127	105	88	95	86	79
2013-09-19 9	3564	1287	1442	949	767	644	718	705	346	466	482	567	397	546	375	434	428	399	319	302	236	279	293	243	174	236	282	265	168	158	144	115	225	134	180	98	98	79	218	250	158	146	142	127	90	137	124	93	68
2013-09-19 10	3547	1176	1229	746	715	594	561	557	279	419	485	488	356	393	349	318	352	312	280	258	228	235	208	210	177	199	203	201	154	143	134	118	173	126	160	81	56	80	145	177	112	121	128	132	102	116	103	79	61
2013-09-19 11	3033	1057	979	675	570	553	509	424	265	344	311	315	334	291	313	266	263	236	193	197	203	162	165	187	190	161	180	162	104	114	107	98	122	87	101	49	63	56	98	163	126	97	129	110	89	61	53	66	63
2013-09-19 12	2829	787	789	466	408	446	418	382	227	291	245	258	305	230	253	237	241	186	205	154	160	151	130	187	134	164	120	117	79	97	96	93	89	57	113	82	60	58	83	119	97	74	93	102	69	59	49	61	51
2013-09-19 13	2898	938	819	543	408	378	440	398	220	278	290	264	302	189	237	234	293	182	180	137	172	186	140	203	185	155	99	136	87	106	135	84	105	90	104	56	50	80	99	115	86	69	113	76	72	81	49	55	44
2013-09-19 14	3381	970	881	633	480	458	470	447	257	332	265	300	250	283	279	249	282	228	246	183	247	176	166	179	212	152	130	163	107	140	142	101	92	69	126	77	70	76	106	155	95	75	100	97	82	92	58	88	66
2013-09-19 15	3460	1177	1166	729	599	525	628	519	315	409	362	422	371	323	327	328	410	344	242	219	266	198	194	213	258	184	186	192	116	136	148	104	156	97	158	84	114	84	117	184	112	100	107	139	87	77	46	112	62
2013-09-19 16	3435	1432	1404	950	732	586	797	572	404	465	459	465	387	375	405	384	378	318	339	241	308	233	279	297	282	207	202	274	141	157	203	149	199	111	217	141	137	133	91	211	178	125	132	150	96	114	80	104	104
2013-09-19 17	3205	1299	1508	1028	664	733	611	439	443	406	471	314	466	305	468	260	384	292	301	215	254	243	257	250	307	237	185	212	144	152	153	115	176	90	145	141	156	124	137	135	129	111	171	169	105	74	91	100	90
2013-09-19 18	2646	1016	1319	858	464	619	401	248	353	270	282	267	402	247	432	244	288	223	197	169	156	165	160	298	258	205	162	156	91	135	122	98	159	88	94	115	94	90	107	115	126	73	165	183	79	62	65	61	67
2013-09-19 19	2512	885	1192	819	368	513	375	268	323	197	245	215	350	212	348	176	201	184	180	156	184	164	81	274	379	130	117	104	81	98	167	78	162	55	99	84	111	83	93	74	108	76	111	148	54	65	53	65	43
2013-09-19 20	2117	690	881	643	309	430	264	182	258	123	198	146	304	126	206	160	145	139	115	136	158	102	72	166	356	110	60	74	51	92	159	100	118	51	112	94	118	86	62	50	63	34	98	89	42	48	35	45	50
2013-09-19 21	153	25	628	323	26	15	10	5	125	6	5	6	5	2	12	1	2	11	8	10	2	1	0	2	16	2	2	2	6	6	12	5	1	3	4	48	63	2	1	1	1	1	1	4	6	0	1	0	4
2013-09-19 22	38	13	48	6	11	4	3	0	9	5	8	0	0	0	4	1	0	2	1	7	3	0	0	1	7	0	1	0	2	1	4	2	0	3	0	0	2	1	0	0	0	0	0	0	1	0	2	0	1
2013-09-19 23	29	5	12	2	1	2	3	0	0	0	0	1	0	0	0	0	0	0	0	2	1	2	0	2	6	0	0	0	1	1	10	2	0	0	0	0	0	2	0	0	0	0	0	0	2	0	0	0	0
2013-09-20 0	11	4	9	0	3	2	0	0	0	1	1	1	0	0	0	0	0	0	0	1	1	1	0	0	1	0	0	0	0	2	0	1	0	2	0	0	1	1	0	0	0	0	0	0	1	0	0	0	0
2013-09-20 1	4	0	1	0	1	0	2	0	0	1	0	0	0	0	1	1	0	1	0	0	1	0	0	2	4	0	0	0	0	0	0	0	0	0	0	0	0	0	0	0	0	0	0	0	0	0	0	0	0
2013-09-20 2	4	1	3	0	1	0	0	0	0	0	1	0	0	0	0	0	0	0	1	0	0	0	0	2	2	0	0	0	1	2	3	0	0	0	0	0	0	0	0	0	0	0	0	0	0	0	0	0	0
2013-09-20 3	7	0	2	0	1	0	0	0	0	0	3	0	0	0	0	1	0	0	0	0	1	0	1	0	0	0	0	0	1	1	2	0	0	0	0	0	0	0	0	0	0	0	0	0	0	0	0	0	0
2013-09-20 4	6	9	5	0	0	0	0	1	0	1	0	1	0	0	0	1	0	0	0	0	2	2	0	3	1	0	0	0	0	6	1	0	0	0	0	1	1	0	0	1	0	0	0	0	0	0	0	0	1
2013-09-20 5	37	7	22	1	7	2	11	0	3	7	0	2	0	0	2	3	0	8	0	5	3	3	0	2	5	0	1	1	0	3	3	0	0	0	2	0	1	1	0	1	0	0	0	2	0	0	1	1	1
2013-09-20 6	1376	477	806	696	317	236	323	351	191	261	142	218	145	327	192	225	127	182	131	131	89	217	127	121	72	47	120	188	73	92	51	62	111	65	76	91	81	31	135	98	139	84	82	29	34	59	56	48	25
2013-09-20 7	2523	867	1412	1098	533	460	571	513	366	453	241	379	296	489	363	369	288	282	297	207	170	322	246	242	135	133	186	229	137	189	81	93	199	97	119	201	140	50	201	144	191	134	118	107	77	91	93	56	37
2013-09-20 8	3122	1068	1438	919	705	591	622	492	358	451	348	478	265	549	315	416	297	352	336	300	209	277	256	266	197	157	236	232	128	167	123	118	193	121	162	140	97	60	235	197	141	113	105	92	79	104	102	93	76
2013-09-20 9	3736	1168	1245	834	680	585	591	537	334	408	350	427	297	465	298	390	319	305	256	241	236	253	248	265	165	176	215	247	145	157	151	108	162	104	145	99	67	61	165	192	130	130	94	78	88	92	66	89	65
2013-09-20 10	3704	1082	992	729	551	438	467	439	236	373	335	373	266	376	265	296	294	255	222	203	248	199	189	242	185	135	164	186	117	135	153	110	141	91	141	91	60	69	127	152	105	108	98	68	70	91	57	63	53
2013-09-20 11	3290	954	973	641	486	470	430	393	257	304	299	358	313	246	210	218	255	205	180	200	242	144	154	160	200	161	167	157	87	101	116	79	142	81	119	69	69	79	96	136	101	83	101	99	74	63	52	76	60
2013-09-20 12	2932	859	857	532	424	402	437	326	230	235	249	244	300	190	216	219	223	186	184	176	158	149	175	181	159	152	112	126	79	113	111	76	105	66	86	48	45	59	85	127	82	69	83	86	88	80	52	55	46
2013-09-20 13	3051	855	828	615	442	394	480	328	281	246	242	307	285	242	211	200	294	204	182	187	198	215	167	209	146	155	140	103	101	117	116	90	116	81	90	62	64	61	89	183	90	81	106	80	79	78	61	73	39
2013-09-20 14	3250	952	938	728	515	442	517	406	394	265	280	339	272	274	245	258	285	205	194	211	199	211	165	211	227	203	134	136	100	104	107	112	109	103	117	70	72	71	89	137	67	66	97	111	76	100	71	78	45
2013-09-20 15	3558	1228	1028	877	584	521	647	462	348	398	374	382	334	331	279	279	299	223	186	208	281	177	187	216	300	176	164	141	130	145	172	120	154	97	155	90	86	108	95	141	112	103	92	120	74	95	53	86	55
2013-09-20 16	3501	1463	1309	998	709	670	749	529	413	453	376	397	386	368	359	341	400	253	306	221	313	212	225	229	324	246	233	187	155	172	203	157	199	101	175	136	143	135	140	185	121	114	112	155	85	124	74	126	92
2013-09-20 17	3156	1463	1724	1232	701	862	826	479	547	449	425	311	542	330	517	385	454	285	355	262	294	255	282	221	361	264	228	203	155	166	238	152	226	99	170	162	214	153	113	141	138	123	149	226	126	109	77	117	116
2013-09-20 18	2658	1145	1628	1018	547	737	534	354	526	325	390	262	446	220	427	307	312	251	263	220	215	172	218	252	253	258	202	225	101	130	149	105	209	83	127	133	134	123	109	127	168	89	166	161	110	92	59	86	82
2013-09-20 19	2163	816	1233	837	432	557	368	291	371	188	250	205	357	174	342	251	237	144	166	183	164	151	119	147	236	137	141	132	101	93	125	94	139	85	98	102	102	97	62	79	99	65	121	124	63	68	50	50	60
2013-09-20 20	1751	642	991	614	312	413	251	125	394	113	183	138	278	109	244	160	114	123	87	113	159	97	64	99	188	88	80	75	64	63	116	92	99	55	98	103	141	98	47	43	51	26	114	79	39	33	37	53	66
2013-09-20 21	93	11	645	336	20	25	8	2	170	6	8	3	7	1	14	1	0	8	7	15	6	3	2	2	12	1	2	1	4	1	4	3	0	3	3	42	73	0	0	1	0	0	0	2	4	1	1	0	9
2013-09-20 22	35	10	55	5	7	2	2	6	6	8	1	3	0	0	1	1	0	3	0	3	2	1	0	2	3	0	0	0	6	4	1	0	0	1	0	0	0	0	0	1	0	0	0	0	4	1	0	0	2
2013-09-20 23	19	4	10	0	3	0	0	2	1	2	2	0	0	0	1	0	1	0	0	1	0	1	0	0	5	0	0	0	0	2	4	0	0	0	0	0	0	1	0	0	0	0	0	0	0	0	1	0	1
2013-09-21 0	6	1	6	0	6	2	0	0	2	1	0	2	0	0	1	1	0	1	0	1	0	1	0	1	1	0	0	0	2	4	1	0	0	0	0	0	0	0	0	0	0	0	0	0	0	0	0	0	1
2013-09-21 1	4	3	2	0	1	0	0	0	0	0	0	0	0	0	0	1	1	0	0	0	1	0	0	0	0	0	0	0	0	2	0	2	0	1	0	0	0	0	0	0	0	0	0	0	0	0	0	0	1
2013-09-21 2	6	1	0	0	1	0	0	0	0	0	0	1	0	0	0	0	0	0	0	0	0	0	0	0	0	0	3	0	0	3	1	1	0	0	0	0	0	0	0	0	0	0	0	0	0	0	0	0	0
2013-09-21 3	4	1	3	0	0	0	0	0	0	0	1	0	0	0	0	0	0	0	1	0	0	0	1	0	0	0	0	0	0	1	2	0	0	0	0	0	0	0	0	0	0	0	0	0	0	0	0	0	0
2013-09-21 4	6	4	0	1	3	1	2	0	0	2	0	0	0	0	0	0	0	0	0	0	1	0	0	3	1	0	0	0	0	2	2	2	0	0	0	1	0	0	0	3	0	0	0	0	0	0	2	0	0
2013-09-21 5	46	8	24	2	0	1	4	0	0	3	1	1	0	0	1	3	0	4	0	7	2	2	0	4	7	0	0	0	0	5	4	1	0	1	1	0	0	0	0	3	0	0	0	4	0	0	0	1	1
2013-09-21 6	1402	425	813	673	315	233	348	337	201	265	108	216	157	215	184	229	129	168	121	124	99	187	114	95	53	50	112	193	79	65	39	45	105	55	67	89	83	29	136	93	144	80	54	29	27	47	59	28	24
2013-09-21 7	2108	808	1632	792	472	428	498	450	379	442	253	349	340	338	364	451	218	338	349	226	129	229	241	155	105	125	237	238	125	149	64	69	208	89	91	145	80	60	164	145	187	204	111	102	72	74	93	67	61
2013-09-21 8	1810	769	1750	372	463	384	320	328	182	385	268	372	245	333	214	420	259	272	241	159	142	147	296	148	104	80	267	249	91	114	71	73	205	93	89	54	27	47	84	91	150	154	58	76	70	56	76	42	56
2013-09-21 9	1062	494	1051	133	299	122	212	210	45	209	158	213	228	100	186	214	152	214	123	78	99	83	170	85	51	23	131	216	65	64	51	60	156	51	33	15	9	34	28	31	152	88	66	64	53	39	45	37	39
2013-09-21 10	969	403	835	77	244	163	201	184	50	161	126	175	296	89	273	177	116	148	144	67	88	92	120	73	48	25	113	170	55	55	41	52	57	26	35	10	10	17	30	18	92	86	89	72	40	37	29	31	17
2013-09-21 11	2020	852	682	348	479	394	409	337	195	298	221	287	223	223	178	228	202	222	161	152	167	138	138	103	116	84	119	129	71	89	107	83	57	61	83	35	50	54	78	72	94	90	53	83	73	63	61	58	42
2013-09-21 12	1051	222	873	309	138	356	157	142	155	86	90	67	120	171	93	63	84	42	54	148	73	74	47	29	56	82	24	43	19	32	39	22	53	27	45	38	30	11	66	69	62	15	38	35	38	35	18	21	17
2013-09-21 13	2051	645	636	541	343	533	499	298	270	239	132	138	383	251	275	112	128	75	185	214	166	150	48	120	121	179	45	43	82	90	96	79	60	65	72	52	76	62	93	95	47	29	83	91	26	79	32	47	27
2013-09-21 14	2652	1060	690	758	552	635	546	466	569	347	283	324	347	303	300	276	294	227	209	286	200	180	196	194	169	187	124	156	111	121	110	104	134	108	109	88	90	81	97	152	55	78	108	98	74	87	53	67	55
2013-09-21 15	3059	1316	1053	916	695	677	688	603	425	379	445	400	346	350	389	312	372	260	258	235	228	193	234	176	219	194	202	201	137	141	189	126	171	115	146	108	100	106	108	154	111	79	102	162	90	91	57	107	76
2013-09-21 16	2965	1321	1380	901	752	773	699	536	387	458	336	351	470	406	447	321	346	266	279	227	292	221	215	159	276	219	233	171	161	142	197	150	182	71	169	111	143	148	91	163	116	112	142	162	77	100	58	109	82
2013-09-21 17	2586	1251	1831	1173	726	946	732	408	549	437	378	324	587	351	498	379	349	278	401	277	290	197	270	162	243	262	230	225	168	106	186	124	174	114	142	170	238	164	100	119	155	169	194	180	97	89	57	96	115
2013-09-21 18	1762	893	1376	889	508	751	432	316	405	304	286	207	409	221	368	291	235	209	267	231	172	127	154	97	133	204	154	176	74	115	102	99	79	84	76	112	127	108	95	92	139	82	123	141	71	64	36	55	59
2013-09-21 19	1391	689	1003	649	338	479	286	205	279	195	176	158	316	166	305	185	172	109	147	179	150	98	96	78	111	129	112	125	82	60	86	73	81	44	78	58	93	78	54	60	67	49	107	84	61	45	32	43	36
2013-09-21 20	911	538	785	527	311	351	229	125	236	111	123	134	223	103	216	122	112	106	89	122	124	80	48	65	89	58	66	71	54	48	61	46	45	33	76	58	81	65	32	32	62	33	93	77	44	25	38	39	34
2013-09-21 21	27	17	620	244	17	11	6	3	127	4	2	3	1	1	6	0	1	4	3	13	2	0	3	3	4	3	0	1	8	2	9	2	1	2	2	35	45	1	0	1	0	0	0	1	6	2	3	0	3
2013-09-21 22	14	4	39	2	9	0	11	0	8	1	2	1	1	0	1	0	0	2	0	3	0	0	1	1	2	0	0	0	1	5	2	1	0	0	0	1	2	2	0	0	0	0	0	1	14	1	1	0	2
2013-09-21 23	6	2	13	0	6	0	2	1	1	2	0	1	3	0	1	1	0	0	0	0	0	1	0	0	1	0	0	0	1	1	4	2	0	1	0	0	0	0	0	2	0	0	0	0	3	0	0	0	1
2013-09-22 0	5	4	7	0	4	0	0	1	0	2	3	1	0	0	0	0	0	1	1	1	2	1	1	0	0	0	0	0	0	2	1	0	0	0	0	0	0	2	0	0	0	0	0	0	1	0	0	0	0
2013-09-22 1	3	3	1	0	3	1	0	2	0	0	2	1	0	0	0	0	0	0	0	0	0	0	0	0	0	0	0	0	0	0	2	1	0	0	0	0	0	0	0	0	0	0	0	0	0	0	0	0	0
2013-09-22 2	3	4	0	0	3	0	0	1	0	0	0	0	0	0	0	0	0	0	0	0	0	0	0	1	1	0	0	0	0	1	3	0	0	1	0	0	0	0	0	0	0	0	0	0	0	1	0	0	0
2013-09-22 3	4	1	1	1	0	0	0	0	0	0	0	0	0	0	0	0	0	0	1	0	1	0	1	1	0	0	0	0	0	2	3	1	0	1	0	0	0	0	0	0	0	0	0	0	0	0	0	0	1
2013-09-22 4	7	0	1	0	1	0	2	0	0	1	0	0	0	0	0	0	0	2	0	0	0	1	0	1	1	0	0	0	1	4	1	1	0	0	0	0	0	0	0	2	0	0	0	0	0	0	0	0	1
2013-09-22 5	34	6	24	3	13	1	3	1	0	9	2	4	0	0	2	4	0	4	0	1	1	2	1	0	5	0	1	0	0	7	4	4	0	0	0	0	0	1	0	4	0	0	0	2	0	0	2	3	2
2013-09-22 6	1454	702	1544	1056	501	465	466	499	338	476	213	388	246	391	246	371	182	265	246	251	90	183	211	97	98	102	199	298	121	96	70	68	151	108	87	178	113	50	187	100	195	155	109	61	64	79	124	74	35
2013-09-22 7	2962	2275	2340	1662	1112	1375	892	667	916	846	718	615	636	633	599	698	712	481	553	478	229	405	514	474	295	501	303	307	465	384	160	281	276	511	123	528	194	155	302	217	173	244	168	229	172	160	337	168	100
2013-09-22 8	2977	2030	2129	928	1043	772	655	506	396	504	635	557	437	518	389	573	483	411	404	447	214	331	362	286	201	230	263	246	354	272	169	240	253	335	112	194	55	176	191	140	168	167	121	167	161	116	275	126	104
2013-09-22 9	2220	765	1179	550	495	341	421	371	241	305	194	337	312	321	227	260	195	269	177	227	154	160	164	137	118	81	181	211	102	127	112	92	117	76	91	80	53	66	96	84	104	83	85	96	87	94	62	80	53
2013-09-22 10	2418	920	915	565	553	340	468	371	233	273	211	326	279	342	190	282	124	264	158	168	206	175	144	119	123	103	146	173	111	128	121	113	77	71	123	64	74	53	85	115	86	91	74	71	78	80	65	71	49
2013-09-22 11	2534	1133	1119	623	677	450	557	394	285	282	258	324	357	275	256	280	194	241	218	188	185	180	135	133	116	156	160	178	126	123	131	132	105	73	106	76	66	59	67	110	81	100	78	94	105	85	58	64	63
2013-09-22 12	2580	1343	949	502	692	589	545	395	233	295	334	330	524	253	258	252	253	253	219	223	208	152	148	167	149	179	124	151	111	140	131	147	100	85	92	65	56	89	77	122	74	89	98	123	111	100	61	93	81
2013-09-22 13	3043	1436	968	528	729	561	690	463	291	299	315	369	443	256	276	216	228	266	287	296	210	226	173	198	180	147	144	137	163	179	153	157	104	101	102	74	88	97	105	135	71	80	91	111	103	116	77	86	52
2013-09-22 14	3410	1611	974	629	716	493	796	490	353	374	351	398	498	338	258	269	230	245	245	381	274	206	158	174	176	180	188	185	170	181	196	181	101	104	105	84	73	103	88	163	87	81	121	89	103	119	81	101	76
2013-09-22 15	3333	1626	1321	609	773	624	915	570	409	425	418	445	482	335	348	280	256	286	282	390	308	237	161	213	220	169	183	221	176	164	197	180	164	92	140	74	87	106	118	198	113	114	159	108	97	115	74	184	95
2013-09-22 16	3614	1945	1728	903	928	703	839	637	439	485	398	429	510	398	388	433	300	362	296	344	354	250	221	225	311	209	300	228	208	188	245	253	214	139	205	128	147	199	132	160	140	134	140	147	114	121	83	156	143
2013-09-22 17	3632	3171	2611	1620	1257	1495	1082	714	1013	711	797	618	728	449	599	546	610	425	543	520	500	322	509	445	445	560	315	277	365	254	423	473	280	197	296	226	507	531	163	172	174	249	228	238	181	195	142	170	322
2013-09-22 18	2315	1917	1784	861	846	940	665	465	539	536	651	414	542	296	462	381	416	297	378	410	241	198	340	214	233	358	225	232	212	153	187	257	239	153	184	99	158	325	85	103	142	132	171	171	114	123	71	107	194
2013-09-22 19	1284	796	1241	658	489	487	430	273	344	234	304	221	376	174	306	217	152	173	192	210	171	120	138	81	94	121	138	150	87	74	97	94	147	59	67	75	117	115	41	61	90	64	127	95	71	61	51	56	65
2013-09-22 20	1030	660	916	474	323	379	250	168	379	109	216	171	324	105	221	132	112	131	113	129	121	83	100	85	86	117	85	87	71	62	75	67	74	58	64	73	118	87	30	24	44	43	110	71	35	39	37	44	51
2013-09-22 21	32	28	621	307	20	3	7	5	187	15	9	6	3	1	5	3	0	7	8	10	4	0	2	4	2	0	4	0	5	2	4	4	1	3	1	37	53	1	1	2	1	0	0	3	4	1	2	1	11
2013-09-22 22	17	9	39	4	6	0	0	0	7	7	3	0	1	0	0	0	1	2	0	2	2	0	0	1	3	0	0	0	0	1	2	0	0	0	0	0	1	2	0	0	0	0	0	0	0	0	0	0	4
2013-09-22 23	6	6	12	0	3	2	1	0	0	0	0	2	0	0	0	1	0	0	1	1	0	2	0	0	0	1	0	0	2	2	3	0	0	1	0	1	0	0	0	0	0	0	0	0	0	1	1	0	1
2013-09-23 0	2	1	3	0	4	0	0	0	0	2	0	1	0	0	0	2	0	0	0	0	0	1	0	0	0	0	0	0	0	1	1	0	0	2	0	0	0	0	0	0	0	0	0	0	0	0	0	0	1
2013-09-23 1	3	3	1	0	1	0	0	0	0	0	0	0	0	0	0	0	0	0	0	0	0	0	0	1	0	0	0	0	1	1	0	0	0	0	0	0	0	0	0	0	0	0	0	0	0	0	0	0	0
2013-09-23 2	3	4	1	0	0	0	1	0	0	0	2	0	0	0	0	0	0	0	0	0	0	0	0	0	1	0	5	0	0	0	3	0	0	0	0	0	0	0	0	0	0	0	0	0	0	0	0	1	0
2013-09-23 3	3	1	5	0	1	0	1	0	0	0	0	0	0	0	0	1	0	1	0	0	1	1	0	0	0	0	0	0	0	1	0	1	0	0	0	0	0	0	0	0	0	0	0	0	0	0	1	0	1
2013-09-23 4	9	1	3	1	3	0	1	1	0	1	1	0	0	0	0	0	0	0	0	0	0	0	1	1	0	0	0	0	0	3	1	1	0	0	0	0	0	1	0	0	0	0	0	0	1	0	0	0	0
2013-09-23 5	46	5	16	5	4	2	5	2	1	11	2	5	0	0	2	7	1	8	0	6	4	4	1	1	11	0	2	1	0	6	1	0	0	1	0	0	0	3	0	3	0	0	0	1	0	0	4	2	1
2013-09-23 6	1782	842	1613	1196	583	481	551	576	349	569	286	433	267	409	317	376	186	293	267	290	125	263	222	147	100	90	215	364	139	128	77	93	172	102	98	153	172	53	224	118	224	158	115	46	75	84	132	61	54
2013-09-23 7	3623	2515	2531	1898	1253	1593	1057	853	984	937	802	804	775	679	747	755	766	600	658	562	295	562	589	607	363	516	371	343	540	419	196	333	390	589	155	570	255	140	397	253	218	315	210	250	175	178	421	187	95
2013-09-23 8	4648	2931	2183	1151	1480	1345	909	766	663	578	880	667	450	715	393	478	590	489	468	475	373	468	393	465	357	400	320	253	537	468	300	369	286	464	166	282	112	191	266	236	164	189	113	166	126	171	261	165	119
2013-09-23 9	3472	1549	1243	656	936	528	569	536	287	345	376	428	265	429	236	300	227	301	185	259	287	238	179	282	207	150	168	188	187	243	172	200	158	141	157	76	90	122	157	109	103	89	97	87	96	120	127	92	72
2013-09-23 10	3373	1265	847	528	672	396	505	437	235	310	257	356	185	312	222	223	170	196	171	191	257	202	141	183	171	107	130	130	130	148	159	153	112	98	130	59	54	97	89	74	86	74	65	73	75	95	49	86	92
2013-09-23 11	3328	1310	1106	637	738	503	478	473	310	293	306	274	248	242	213	228	189	226	172	207	290	195	144	160	168	152	161	140	128	141	166	149	98	89	114	59	65	90	91	97	88	95	84	78	106	88	58	88	70
2013-09-23 12	2816	1391	786	386	679	491	536	391	278	260	281	272	272	208	192	254	253	216	174	189	240	183	137	144	182	174	113	131	135	138	159	120	85	75	90	35	39	77	81	105	67	63	70	96	102	84	65	83	59
2013-09-23 13	2942	1207	908	458	658	403	448	394	269	239	215	258	232	203	214	196	185	212	144	131	217	227	122	189	164	128	106	133	165	174	129	119	80	67	81	53	49	84	91	64	67	78	81	62	62	86	59	77	48
2013-09-23 14	3148	1291	832	510	660	373	556	471	354	256	269	259	238	211	216	230	165	244	167	204	223	224	139	168	189	123	106	133	110	145	172	167	90	75	114	65	38	95	98	94	67	84	78	75	88	79	71	72	62
2013-09-23 15	3588	1656	1215	649	829	521	705	610	462	347	305	377	371	332	267	336	194	258	209	247	356	228	153	222	218	174	191	172	174	167	240	193	134	121	169	78	88	133	82	116	100	107	91	100	96	115	74	121	116
2013-09-23 16	3794	1906	1429	943	927	634	840	652	398	458	381	462	524	378	385	380	279	325	277	287	382	248	225	253	312	187	259	224	206	177	256	236	223	138	191	135	143	192	126	142	129	152	104	131	108	127	81	124	143
2013-09-23 17	3625	3276	2928	1887	1351	1548	1254	933	1122	859	853	573	781	528	677	576	643	465	556	479	524	346	543	469	469	536	343	282	409	286	403	492	345	236	313	268	560	553	157	234	194	247	245	258	220	212	135	194	370
2013-09-23 18	2428	2021	1869	1227	918	1215	721	558	757	623	737	475	538	376	550	430	481	370	393	372	310	229	353	255	259	409	257	241	190	170	201	285	273	160	179	147	291	358	128	146	155	145	200	199	148	116	88	113	206
2013-09-23 19	1644	1086	1262	958	496	648	390	341	404	242	355	284	399	221	370	279	241	197	214	219	186	145	163	106	132	192	184	164	114	82	128	139	186	75	104	98	157	156	63	72	105	66	141	129	89	64	40	65	97
2013-09-23 20	1126	813	1073	792	324	506	220	203	363	135	224	183	351	121	257	168	141	126	127	140	124	98	90	68	121	118	106	92	78	56	92	99	124	67	90	92	111	132	42	61	72	48	113	91	57	54	39	50	66
2013-09-23 21	55	25	710	415	22	14	8	2	208	11	10	13	4	3	15	3	2	7	7	10	6	3	2	2	4	2	1	3	7	2	4	6	0	9	5	64	81	6	0	0	0	0	3	4	6	0	1	0	3
2013-09-23 22	17	9	29	3	5	1	3	0	1	5	2	2	0	0	2	1	0	0	1	2	0	1	0	1	1	1	0	0	2	5	4	1	0	0	0	0	1	2	0	0	0	0	0	0	0	0	0	1	3
2013-09-23 23	6	6	14	2	2	1	1	0	0	0	1	0	0	0	2	0	0	1	0	0	0	2	1	2	2	0	0	0	1	1	2	1	0	4	0	2	0	1	0	0	0	0	0	0	0	0	1	0	2
2013-09-24 0	8	2	4	0	2	1	0	0	0	4	0	1	0	0	0	0	0	0	0	0	0	1	0	0	1	0	0	0	1	2	0	0	0	0	0	0	1	0	0	0	0	0	0	0	0	0	0	0	0
2013-09-24 1	5	2	2	0	1	0	0	0	0	0	0	2	0	0	0	1	0	1	0	1	0	0	0	0	0	0	0	0	0	1	0	0	0	0	0	0	0	0	0	0	0	0	0	0	0	0	0	0	0
2013-09-24 2	4	4	4	0	2	0	1	0	0	0	1	0	0	0	0	0	0	0	0	0	0	1	0	0	0	0	5	0	0	2	0	0	0	0	0	0	0	0	0	0	0	0	0	0	0	0	0	0	0
2013-09-24 3	7	3	0	1	0	0	1	0	0	1	1	0	0	0	0	0	0	0	1	0	0	0	0	2	1	0	0	0	1	2	4	0	0	0	0	0	0	0	0	0	0	0	0	0	0	0	0	0	0
2013-09-24 4	11	1	3	0	0	0	1	0	0	1	0	1	0	0	0	0	0	0	1	0	1	1	0	1	0	0	0	0	1	1	0	0	0	0	0	0	0	1	0	0	0	0	0	0	0	0	0	0	0
2013-09-24 5	44	6	32	4	9	0	1	0	0	15	0	9	0	0	3	7	0	7	0	6	1	1	0	2	8	0	1	0	1	3	1	0	0	4	1	0	0	2	0	2	0	0	0	1	0	0	5	3	0
2013-09-24 6	1701	899	1678	1167	593	476	584	654	408	542	306	430	299	432	284	395	239	325	286	252	126	270	249	141	120	125	239	373	152	131	68	92	231	138	86	192	118	60	217	128	235	164	127	68	85	111	131	73	49
2013-09-24 7	3586	2511	2487	1888	1206	1547	1048	952	1047	904	811	750	799	635	736	767	816	574	695	486	274	529	622	535	339	491	438	393	508	375	196	302	406	538	164	615	217	139	351	250	208	281	229	250	203	167	418	179	91
2013-09-24 8	4503	2720	2036	1077	1420	1263	886	718	670	599	799	593	504	563	408	500	568	429	451	429	328	438	361	452	340	392	288	258	520	438	286	365	274	454	170	266	109	162	256	235	137	215	128	165	175	173	296	144	127
2013-09-24 9	3209	1282	996	582	807	455	495	483	252	361	307	324	196	356	228	297	193	272	185	271	230	261	145	200	170	154	176	167	170	191	165	161	144	134	131	74	74	99	135	107	98	94	82	82	96	87	68	89	68
2013-09-24 10	2927	1105	775	481	587	296	471	374	208	288	230	290	187	281	194	231	149	198	136	140	251	178	107	138	176	97	122	138	158	146	173	140	96	69	113	57	46	74	94	98	60	87	62	79	78	73	44	69	67
2013-09-24 11	2677	1172	902	544	618	397	449	454	287	235	264	249	248	207	218	217	183	215	153	183	219	153	113	154	133	118	128	101	129	143	170	150	95	91	112	56	49	60	73	89	90	88	73	67	88	70	40	67	69
2013-09-24 12	2557	1231	706	437	634	424	395	370	225	217	282	236	252	209	202	194	222	191	154	174	213	141	107	126	120	156	135	86	82	117	146	104	78	74	79	40	43	76	59	81	57	83	59	74	69	75	42	71	49
2013-09-24 13	2710	1250	802	467	600	356	453	393	244	276	214	239	269	198	209	208	173	231	130	146	199	241	137	138	151	115	105	107	121	163	129	121	88	73	96	53	58	73	95	95	42	70	94	74	70	77	53	63	43
2013-09-24 14	2996	1256	816	578	624	347	483	431	253	255	208	295	255	252	158	252	180	197	147	174	231	210	150	171	164	96	146	117	137	153	183	127	71	77	104	64	60	93	89	100	58	92	84	88	71	90	59	87	54
2013-09-24 15	3372	1503	1238	719	807	435	671	597	294	354	309	338	370	289	254	312	236	245	188	186	307	220	163	220	199	118	221	199	168	172	193	188	140	91	165	86	89	124	104	108	86	98	95	90	102	102	65	119	110
2013-09-24 16	3809	1953	1517	933	950	592	742	614	423	533	441	415	451	376	460	388	248	364	309	275	368	241	213	249	308	159	259	225	217	195	270	228	190	107	202	127	144	188	111	144	161	134	130	124	102	118	81	143	161
2013-09-24 17	3693	3148	2796	1764	1375	1542	1181	782	1098	824	826	593	812	558	660	607	672	464	566	498	500	346	566	478	500	500	338	282	403	298	403	500	310	219	283	242	581	552	204	208	181	266	270	260	224	223	136	158	329
2013-09-24 18	2588	1933	1944	1241	936	1278	716	588	740	612	655	355	587	363	532	410	480	339	390	330	278	244	322	274	261	409	288	281	234	181	209	265	171	148	179	151	295	347	114	125	154	149	186	196	143	133	95	132	213
2013-09-24 19	1751	892	1307	925	473	620	360	317	426	220	181	223	452	220	362	255	79	224	193	223	166	121	188	92	159	186	145	171	96	74	132	94	70	39	115	83	149	112	55	84	76	77	117	162	36	74	40	62	61
2013-09-24 20	1205	551	927	732	359	439	219	196	334	160	116	116	312	98	270	164	67	139	99	120	134	85	74	65	94	91	67	69	76	65	103	68	50	29	94	91	135	79	31	58	31	59	124	88	26	36	17	56	42
2013-09-24 21	41	24	643	376	12	9	1	2	196	11	7	6	2	4	15	0	1	4	5	5	5	1	0	1	3	0	1	0	2	0	2	0	0	1	5	48	65	2	0	0	0	0	0	7	1	1	1	0	1
2013-09-24 22	10	3	26	2	3	5	2	0	5	2	0	1	0	0	0	0	0	0	0	6	0	0	0	1	3	2	0	0	1	1	1	0	0	0	0	2	0	0	0	1	0	0	0	0	0	0	0	0	1
2013-09-24 23	5	2	5	1	3	1	8	0	0	2	1	0	0	0	1	0	0	0	0	0	0	0	0	0	0	0	0	0	0	3	1	1	0	1	0	1	0	0	0	0	0	0	0	0	0	0	0	0	1
2013-09-25 0	9	1	1	0	2	0	0	0	0	0	1	0	0	0	0	0	0	0	0	0	0	1	0	0	0	0	0	0	0	1	0	0	0	0	0	0	0	0	0	0	0	0	0	1	0	0	0	0	0
2013-09-25 1	4	1	2	0	2	1	1	0	0	0	2	0	0	0	0	0	0	0	0	0	1	1	0	0	0	0	0	0	0	1	1	0	0	0	0	0	0	0	0	0	0	0	0	0	0	0	0	0	1
2013-09-25 2	3	0	1	0	1	0	0	0	0	0	0	0	0	0	0	0	0	0	0	0	0	0	0	0	0	0	0	0	1	3	3	0	0	0	0	0	0	0	0	0	0	0	0	0	0	0	0	0	0
2013-09-25 3	4	1	1	0	0	0	0	0	0	2	0	0	0	0	0	0	0	0	0	0	1	1	0	0	0	0	0	0	1	1	1	1	0	0	0	0	0	0	0	0	0	0	0	0	0	0	0	0	0
2013-09-25 4	5	1	5	2	1	0	1	0	0	2	0	0	0	0	1	0	0	0	0	0	0	0	2	2	0	0	0	0	0	7	0	1	0	0	0	0	0	0	0	3	0	0	1	0	0	0	0	0	0
2013-09-25 5	42	12	13	7	5	1	3	0	1	12	0	9	0	0	2	2	0	4	0	4	0	0	0	0	4	0	3	0	3	7	5	0	0	2	1	0	0	1	0	1	0	0	0	2	0	0	6	2	3
2013-09-25 6	1346	644	822	833	405	377	414	408	338	457	196	264	168	367	192	282	174	223	186	250	90	214	164	79	77	69	151	216	94	83	74	59	160	76	64	102	106	34	149	85	142	91	84	37	81	86	88	62	26
2013-09-25 7	2126	1459	892	1450	739	1095	600	518	776	601	493	502	362	395	387	533	443	397	430	358	146	347	458	280	151	332	215	208	301	251	111	195	321	291	88	385	193	78	225	132	174	206	116	115	149	122	279	94	62
2013-09-25 8	1808	1154	597	516	621	780	414	273	352	294	455	292	231	267	185	252	245	224	221	217	149	214	277	170	131	266	105	74	226	205	140	162	172	225	51	116	40	73	110	81	69	86	51	74	112	67	175	67	64
2013-09-25 9	978	554	587	225	330	178	175	185	94	118	159	179	120	135	122	117	118	137	91	89	93	98	83	85	49	78	54	85	68	76	53	64	99	64	36	22	24	31	34	28	67	37	33	46	77	42	60	32	41
2013-09-25 10	1678	800	678	180	455	145	317	290	120	193	181	210	170	137	157	167	149	185	102	94	157	141	100	88	71	68	96	110	75	83	85	94	78	62	61	18	17	44	45	44	71	60	49	55	74	48	44	42	34
2013-09-25 11	2633	1168	1018	521	683	397	523	435	236	289	295	293	281	204	209	257	207	240	166	164	227	168	146	151	133	141	144	114	114	135	121	135	116	91	77	58	59	85	80	88	97	82	69	77	107	69	44	65	58
2013-09-25 12	2732	1452	888	477	660	456	507	478	208	255	310	346	365	224	274	257	212	240	183	184	214	187	164	157	154	198	128	106	129	143	155	118	105	81	64	60	60	71	80	82	70	77	100	83	125	90	70	61	54
2013-09-25 13	2970	1318	1007	560	607	444	555	484	293	328	278	324	310	281	237	214	219	222	176	216	237	227	193	189	189	142	133	148	158	183	161	108	104	117	108	62	73	101	117	84	76	70	82	96	85	88	62	76	59
2013-09-25 14	3249	1433	1051	469	751	419	617	475	373	322	301	337	262	334	240	284	189	229	182	220	248	223	131	186	191	123	129	162	147	157	186	152	78	93	113	68	72	120	96	74	83	68	93	75	85	87	70	83	64
2013-09-25 15	3744	1838	1339	703	904	540	668	604	366	454	408	460	407	377	289	387	248	295	226	276	342	224	221	251	244	158	195	227	209	191	242	190	160	101	155	91	93	150	104	135	114	125	118	115	90	118	77	123	121
2013-09-25 16	3379	1800	1544	893	980	672	779	563	384	518	416	483	463	437	424	462	271	352	307	286	344	237	271	252	254	165	257	247	211	188	269	243	200	120	202	118	125	185	122	127	160	183	116	144	128	113	76	122	119
2013-09-25 17	3266	2502	2376	1569	1263	1190	1038	738	752	856	709	661	730	497	596	581	553	472	548	503	407	303	506	393	383	334	309	307	315	210	318	389	281	222	237	194	385	449	165	151	158	253	227	208	177	204	112	155	304
2013-09-25 18	1944	1414	1476	879	831	940	621	436	507	539	612	379	414	286	493	352	407	308	376	317	241	173	274	174	196	271	219	195	199	125	156	233	212	144	155	85	170	287	92	72	150	145	146	161	121	106	69	91	163
2013-09-25 19	1286	754	1065	664	451	517	299	300	335	239	301	203	335	166	294	199	178	149	177	227	146	108	139	89	102	153	117	126	78	62	97	85	138	54	91	63	84	123	52	52	89	55	114	106	85	61	39	52	66
2013-09-25 20	1073	600	795	544	380	440	210	190	277	166	200	148	279	115	229	141	95	143	98	112	125	89	81	55	87	103	74	44	92	53	75	68	77	63	63	61	105	98	28	34	66	49	89	70	61	28	29	38	54
2013-09-25 21	47	18	569	364	21	11	6	2	160	14	14	7	3	1	16	6	5	14	7	14	3	1	1	0	5	1	3	2	7	6	8	2	0	5	5	37	66	7	0	2	0	1	1	1	4	1	0	0	7
2013-09-25 22	11	4	42	4	3	1	0	0	7	3	3	1	0	0	4	0	0	2	3	4	0	0	0	3	1	0	0	0	0	1	1	1	0	1	0	0	0	1	0	1	0	0	0	1	1	0	1	0	2
2013-09-25 23	5	5	10	0	2	1	1	0	0	2	0	1	0	0	1	0	0	0	0	2	0	0	0	1	1	0	0	0	2	2	3	0	0	1	0	0	0	1	0	1	0	0	0	0	2	0	0	0	1
2013-09-26 0	7	6	4	0	1	0	0	0	0	2	0	0	0	0	0	2	0	0	0	0	0	1	0	0	0	0	0	0	1	2	1	0	0	0	0	0	0	1	0	0	0	0	0	0	0	0	0	1	3
2013-09-26 1	3	0	4	0	2	0	1	0	0	1	0	0	0	0	0	0	0	0	0	0	0	0	0	0	0	0	0	0	0	4	0	0	0	0	0	0	1	0	0	0	0	0	0	0	0	0	0	0	0
2013-09-26 2	5	1	1	0	0	0	0	0	0	0	0	2	0	0	0	0	0	1	0	1	0	0	0	0	1	0	0	0	0	3	2	0	0	0	0	0	0	0	0	0	0	0	0	0	0	0	0	0	0
2013-09-26 3	6	1	0	0	0	0	0	0	0	0	0	0	0	0	0	0	0	0	2	0	0	0	0	1	0	0	0	0	1	3	1	0	0	1	0	0	0	1	0	0	0	0	0	0	0	0	0	0	0
2013-09-26 4	7	0	1	0	1	0	1	0	0	1	2	0	0	0	1	0	0	0	0	0	1	1	0	1	1	0	0	0	0	6	0	1	0	0	0	0	0	0	0	0	0	0	0	0	0	0	0	0	0
2013-09-26 5	39	5	16	6	6	1	5	2	1	9	3	3	0	0	1	7	0	7	0	5	2	2	0	0	3	0	0	0	2	9	1	0	0	6	0	1	0	0	0	2	0	0	0	1	1	0	3	1	0
2013-09-26 6	1424	755	1499	1113	486	443	501	570	391	521	268	440	265	421	256	362	195	261	266	275	99	242	190	119	86	107	230	342	132	99	69	71	193	114	90	166	116	58	195	124	173	155	109	50	85	84	104	67	39
2013-09-26 7	3269	2085	2464	1817	1046	1545	1044	750	978	1001	829	730	791	769	728	725	761	524	673	516	249	429	566	483	329	470	448	346	515	368	172	359	372	545	156	589	249	123	384	262	191	297	215	237	192	139	376	174	76
2013-09-26 8	4656	2746	2290	1148	1522	1465	944	593	723	662	973	578	442	677	460	573	631	484	483	451	363	443	416	485	371	422	299	268	513	487	294	344	246	455	196	270	127	185	266	228	130	205	136	182	163	167	283	153	127
2013-09-26 9	3577	1512	1185	621	900	558	568	543	283	384	426	447	249	478	267	330	273	291	229	248	284	292	170	265	214	172	201	207	198	219	174	182	147	145	138	85	68	112	159	160	109	98	93	85	98	89	112	84	81
2013-09-26 10	3506	1409	946	549	754	426	517	465	248	272	254	328	251	332	210	320	179	259	170	179	279	234	144	222	190	110	123	144	136	160	195	132	128	99	131	70	59	106	103	92	88	86	61	68	81	98	75	85	69
2013-09-26 11	3566	1437	1178	717	764	484	600	468	349	336	354	325	312	248	211	236	270	257	183	186	364	202	166	185	157	166	152	139	157	151	186	155	138	82	133	85	69	86	91	115	73	118	75	97	111	93	51	95	81
2013-09-26 12	3433	1475	963	513	735	531	483	445	303	292	299	305	348	292	229	255	290	279	151	206	229	214	145	209	184	180	148	142	123	162	196	143	117	77	108	67	68	86	87	86	88	103	74	71	96	94	54	88	56
2013-09-26 13	3392	1336	1041	592	737	441	555	478	261	279	268	282	282	282	241	258	211	257	140	182	218	264	145	188	191	142	109	147	157	208	156	141	120	85	115	69	73	99	111	101	80	94	71	84	71	114	63	99	67
2013-09-26 14	3521	1475	977	608	772	391	653	499	372	290	280	295	293	265	220	229	235	289	182	195	271	245	157	235	241	109	167	150	156	152	223	155	131	98	112	74	84	109	109	132	85	63	79	88	72	86	68	87	70
2013-09-26 15	4080	1847	1359	768	939	476	775	630	382	460	442	391	427	409	307	352	292	321	224	253	383	279	216	248	261	162	210	207	197	206	275	206	183	100	173	94	94	135	131	157	103	105	128	102	92	126	79	134	130
2013-09-26 16	4060	2154	1706	981	1151	669	848	663	453	583	431	482	515	531	483	390	373	352	322	333	397	249	247	308	355	179	247	257	259	224	298	302	205	129	222	130	154	244	111	176	152	152	143	183	92	141	98	137	148
2013-09-26 17	3546	2882	2762	1886	1308	1603	1141	884	1075	821	848	647	883	613	706	568	663	474	510	475	474	335	495	421	464	547	347	291	344	283	364	459	315	236	293	272	543	506	193	190	180	242	263	248	214	211	125	158	334
2013-09-26 18	2307	1630	1795	1186	877	1160	627	511	699	583	682	438	486	346	490	447	461	358	385	361	288	220	297	237	227	354	261	227	198	165	212	226	251	178	174	137	256	326	106	121	161	123	191	197	141	137	79	129	207
2013-09-26 19	1784	942	1283	841	533	659	330	310	396	290	346	247	412	207	319	276	218	205	181	222	166	133	156	109	135	162	156	159	93	75	90	122	172	77	103	90	143	145	64	71	93	58	121	141	83	58	50	43	64
2013-09-26 20	1295	674	1020	763	378	439	240	239	338	137	243	162	307	126	301	165	138	131	101	187	161	110	99	70	117	105	103	84	99	57	101	101	97	67	84	72	143	114	46	53	64	44	130	92	46	59	37	56	63
2013-09-26 21	47	30	751	380	16	11	6	3	208	12	22	8	9	0	9	1	3	14	7	11	1	1	1	1	6	4	3	1	5	2	6	5	0	1	3	48	87	7	0	3	0	1	0	2	2	3	1	1	8
2013-09-26 22	13	8	36	1	9	5	3	2	11	7	1	3	0	0	1	0	0	2	0	1	1	0	0	0	2	0	0	0	3	2	1	1	0	1	1	1	0	0	0	1	0	2	0	0	2	0	1	0	0
2013-09-26 23	6	1	12	0	7	0	4	0	0	1	1	6	0	0	1	0	0	0	0	0	1	1	2	0	2	0	0	0	0	3	4	0	0	1	0	0	0	0	0	0	0	0	0	0	0	0	0	0	1
2013-09-27 0	4	3	6	0	4	0	0	0	0	2	0	0	0	0	1	0	0	0	1	2	0	1	0	0	1	0	0	0	0	1	2	1	0	0	0	0	0	0	0	0	0	0	0	0	0	0	0	1	2
2013-09-27 1	2	1	6	0	0	0	0	0	0	4	0	0	0	0	0	1	0	0	0	0	0	0	0	0	1	0	0	0	2	0	1	0	0	0	0	0	0	0	0	0	0	0	0	0	0	0	0	0	2
2013-09-27 2	4	0	1	0	0	1	0	0	0	0	0	0	0	0	0	1	0	1	0	0	2	1	0	0	1	0	0	0	0	0	1	0	0	1	0	0	0	0	0	0	0	0	0	0	0	0	0	0	0
2013-09-27 3	2	2	1	0	1	0	0	0	0	0	1	0	0	0	0	0	1	0	0	0	0	0	0	1	0	0	0	0	0	1	0	1	0	0	0	0	0	0	0	0	0	0	0	0	1	0	0	0	0
2013-09-27 4	0	1	3	0	0	0	1	0	0	2	2	1	0	0	0	0	0	0	0	0	1	1	0	1	2	0	0	0	0	3	1	0	0	0	0	1	0	2	0	0	0	0	0	0	0	0	1	0	0
2013-09-27 5	43	8	25	9	1	1	12	2	1	12	3	10	0	0	4	4	0	4	0	5	1	3	3	2	2	0	2	0	1	3	2	1	0	1	1	1	0	0	0	2	0	0	0	0	0	0	4	2	1
2013-09-27 6	1627	756	1537	1127	520	449	495	566	336	554	267	398	258	411	279	359	189	269	242	226	105	268	200	135	99	111	193	369	137	128	77	95	165	131	97	168	123	47	204	111	178	152	125	66	64	93	125	78	51
2013-09-27 7	3415	2042	2494	1856	1087	1467	976	681	992	955	808	751	777	697	729	748	749	582	662	516	212	451	626	504	321	487	399	335	500	404	199	311	387	472	142	611	238	126	346	261	186	291	235	222	167	149	380	185	94
2013-09-27 8	4683	2746	2321	1078	1402	1329	922	657	693	728	925	722	474	640	415	572	604	459	501	534	331	419	403	493	381	401	351	268	502	482	287	380	282	522	188	294	128	169	279	272	161	194	134	179	157	157	302	152	121
2013-09-27 9	3647	1506	1220	722	899	503	596	498	278	423	391	477	236	439	244	360	300	334	222	246	299	276	165	261	222	181	161	179	223	242	204	169	118	149	133	81	69	133	128	151	109	106	95	106	97	113	103	95	84
2013-09-27 10	3711	1462	985	546	766	351	498	484	271	383	307	360	234	334	221	315	221	268	175	186	273	247	161	255	256	132	173	175	177	175	230	192	115	116	130	54	65	102	104	106	92	67	73	66	106	90	56	93	69
2013-09-27 11	3483	1564	1223	722	828	464	548	525	304	332	339	378	266	253	227	294	244	285	192	180	311	201	156	229	205	174	175	121	179	171	206	171	143	101	115	76	67	115	100	128	92	89	83	100	127	95	54	98	85
2013-09-27 12	3437	1609	977	499	809	494	587	474	246	294	339	376	363	269	260	239	238	248	169	190	243	229	203	188	192	210	143	128	138	177	175	162	116	113	100	66	61	124	89	106	85	102	109	89	113	85	68	90	56
2013-09-27 13	3506	1582	1127	581	822	457	539	482	218	344	307	369	312	272	224	262	255	243	156	177	284	265	168	240	209	138	152	142	193	214	179	167	120	114	110	75	78	102	114	106	85	82	89	83	100	91	67	80	71
2013-09-27 14	3899	1689	1043	704	856	482	644	576	341	375	291	430	310	330	245	278	234	260	193	253	317	278	170	261	260	157	158	195	190	224	231	162	123	92	137	76	84	107	112	125	78	90	96	96	119	148	86	122	78
2013-09-27 15	4182	2002	1493	750	964	584	821	699	377	490	420	497	453	367	366	327	308	306	227	280	366	267	237	274	293	227	202	213	207	186	271	211	169	134	179	102	100	205	130	131	114	89	120	112	115	135	80	128	126
2013-09-27 16	4135	2180	1859	1069	1072	746	888	629	474	522	467	600	516	431	501	387	337	358	314	277	441	259	288	316	355	226	257	212	245	220	344	285	235	150	224	155	183	216	127	154	155	152	167	179	109	127	90	123	160
2013-09-27 17	3780	2997	2695	1783	1330	1505	1194	941	1077	847	709	665	839	544	668	574	613	465	565	492	447	393	513	458	489	562	352	279	378	285	376	467	321	228	292	244	523	519	176	196	172	253	281	311	226	205	152	186	317
2013-09-27 18	2875	1809	1856	1229	956	1255	730	603	748	593	708	463	606	340	579	434	445	314	416	367	277	245	302	233	287	374	271	218	219	172	231	274	225	203	188	124	266	308	120	114	152	126	201	203	136	148	93	121	172
2013-09-27 19	1888	984	1354	855	581	659	390	371	450	280	375	304	424	196	392	266	197	253	181	239	188	159	140	133	142	158	187	142	113	109	129	117	186	67	93	88	168	140	52	63	111	57	142	109	84	87	40	59	82
2013-09-27 20	1264	756	1008	725	406	482	258	192	412	143	247	153	372	119	273	150	169	136	120	143	173	102	86	91	130	92	70	73	94	47	126	95	116	58	90	96	124	109	42	53	87	45	143	116	57	44	38	52	55
2013-09-27 21	58	35	705	407	16	12	9	5	177	12	19	7	6	0	18	5	4	16	11	14	6	2	2	0	5	0	2	0	7	2	6	3	1	4	4	61	79	4	0	1	0	1	1	2	1	0	2	1	10
2013-09-27 22	20	5	38	6	5	1	0	2	5	5	2	2	0	0	2	2	0	4	1	3	1	2	0	0	2	0	1	2	2	3	7	0	0	2	0	1	0	3	0	2	0	0	0	0	4	0	1	0	2
2013-09-27 23	8	1	12	0	0	0	1	0	0	3	0	4	0	0	0	0	0	2	0	0	1	1	0	0	4	0	0	0	3	3	1	0	0	0	0	0	1	0	0	1	0	0	0	0	2	0	0	0	1
2013-09-28 0	4	2	7	0	2	0	0	0	0	1	1	0	0	0	0	1	0	2	0	0	0	1	0	1	1	0	0	0	0	1	0	0	0	0	0	0	0	1	0	0	0	0	0	0	1	0	0	0	1
2013-09-28 1	1	1	6	0	1	0	2	0	0	0	0	0	0	0	0	0	0	0	0	0	0	0	0	1	0	0	0	0	1	0	0	0	0	0	0	0	0	0	0	0	0	0	0	0	0	0	0	0	1
2013-09-28 2	6	1	1	0	0	0	0	0	0	0	1	0	0	0	0	0	0	0	0	0	0	0	0	0	0	0	0	0	1	0	2	0	0	1	0	0	1	0	0	0	0	0	0	0	0	0	0	0	0
2013-09-28 3	5	0	3	0	1	0	0	0	0	3	1	2	0	0	0	0	0	0	1	0	1	0	0	0	0	0	0	0	0	1	0	1	0	0	0	0	0	1	0	0	0	0	0	0	0	0	2	0	0
2013-09-28 4	14	3	2	0	2	0	1	2	0	0	2	0	0	0	0	1	0	0	0	2	1	1	0	1	2	0	0	0	0	1	2	1	0	0	0	0	0	1	0	3	0	0	0	0	0	0	0	0	0
2013-09-28 5	44	4	26	1	4	3	5	1	1	9	2	3	0	0	1	2	0	3	0	4	2	0	0	2	1	0	0	0	0	5	0	0	0	2	2	0	2	1	0	3	0	0	0	3	0	0	0	2	1
2013-09-28 6	1425	627	1262	727	384	303	386	415	231	380	163	292	190	372	203	248	163	244	196	163	95	222	134	91	69	67	163	245	108	110	67	56	135	65	52	109	95	45	168	79	159	107	91	50	48	67	78	48	33
2013-09-28 7	2332	1187	1752	1305	636	763	718	610	601	628	348	493	609	548	449	490	411	396	460	298	155	281	343	246	150	227	285	267	199	201	110	112	268	158	115	323	134	78	221	175	180	205	201	145	108	115	147	109	72
2013-09-28 8	3206	1478	1805	1038	944	947	781	585	499	676	537	640	510	641	417	490	468	398	409	344	285	322	368	299	197	271	323	280	229	261	182	188	237	257	167	186	126	84	250	268	168	199	140	149	143	111	183	114	94
2013-09-28 9	3649	1562	1495	980	909	719	695	539	361	644	474	592	363	568	388	469	441	372	310	298	262	290	324	311	215	279	298	273	229	237	172	164	258	157	164	113	101	115	225	239	167	142	111	120	103	94	126	77	77
2013-09-28 10	3976	1428	1139	767	931	745	704	464	295	558	499	514	374	442	319	423	434	306	310	251	260	276	278	275	228	267	255	251	185	215	177	190	234	151	157	86	82	111	135	171	107	135	134	111	104	89	102	96	76
2013-09-28 11	3741	1577	1241	770	854	721	660	440	381	476	415	470	437	354	331	407	375	309	277	222	325	177	265	249	207	287	214	192	181	167	160	193	160	138	163	100	93	124	122	100	102	103	131	108	118	98	70	103	82
2013-09-28 12	3457	1541	1106	668	761	747	636	465	328	446	390	445	411	341	389	329	411	317	301	243	253	232	257	252	220	256	190	189	186	167	173	158	149	144	129	94	100	144	125	119	107	95	145	145	144	114	96	120	94
2013-09-28 13	3805	1591	1078	744	772	693	689	516	363	436	438	476	415	332	337	318	444	272	222	242	299	272	224	274	305	302	172	182	162	221	193	174	169	125	152	95	98	136	138	123	91	98	122	158	113	140	99	107	90
2013-09-28 14	4028	1649	1153	916	816	781	780	588	617	492	451	491	440	331	367	381	463	345	291	260	305	278	275	315	278	251	250	219	191	246	220	180	164	138	175	111	96	148	137	155	89	117	117	145	115	114	96	90	108
2013-09-28 15	3984	1674	1332	949	922	864	875	703	496	495	460	548	525	456	378	460	499	384	292	295	341	255	264	251	333	262	212	249	178	224	248	176	195	138	205	111	105	174	138	206	84	134	158	173	89	113	81	148	113
2013-09-28 16	3570	1763	1426	1028	911	910	848	622	440	606	522	493	604	434	497	392	481	333	329	317	321	244	325	244	322	250	225	222	185	153	252	178	168	133	194	134	178	190	105	172	130	104	168	192	138	135	75	136	120
2013-09-28 17	2956	1694	1891	1265	848	1070	864	516	702	575	560	449	705	374	523	411	505	371	396	299	320	223	347	222	317	369	287	225	196	166	199	208	218	156	203	167	292	237	116	125	145	201	218	214	155	119	84	124	131
2013-09-28 18	2085	1021	1321	858	601	800	526	344	504	412	367	271	452	255	463	297	260	212	307	221	181	156	181	137	178	209	188	167	115	115	152	154	163	104	103	112	143	163	83	79	123	110	166	157	122	71	55	67	86
2013-09-28 19	1534	724	995	721	451	513	300	235	415	259	249	219	328	163	329	200	160	166	162	118	154	142	114	84	142	120	127	119	89	76	80	82	98	58	74	90	112	97	54	61	81	67	105	152	56	48	49	48	69
2013-09-28 20	987	523	856	617	276	357	205	146	278	133	189	115	256	94	230	130	122	122	79	107	146	64	67	57	90	89	80	81	62	48	68	63	76	58	78	67	91	62	36	43	75	41	90	71	50	33	35	37	46
2013-09-28 21	66	28	618	302	13	14	8	0	148	6	9	7	4	0	9	3	0	12	7	8	4	4	4	3	3	1	0	1	7	4	3	3	1	6	2	39	60	3	0	1	0	0	0	4	4	0	0	1	3
2013-09-28 22	13	3	54	4	3	3	0	2	4	3	1	1	0	0	2	0	0	0	0	2	1	0	0	2	1	0	0	0	1	2	6	0	0	0	0	0	1	1	0	0	0	1	0	1	3	0	0	0	0
2013-09-28 23	9	3	13	0	1	2	0	0	1	0	1	2	0	0	1	0	0	1	0	4	0	1	0	0	0	0	0	0	0	1	1	0	0	1	0	0	0	0	0	0	0	0	0	0	0	0	1	0	3
2013-09-29 0	4	0	3	0	3	0	1	0	1	1	2	1	0	0	2	1	0	0	0	0	0	2	0	1	1	2	0	0	1	1	1	1	0	0	0	0	0	1	0	0	0	0	0	0	0	1	1	0	2
2013-09-29 1	8	2	5	0	0	0	1	0	0	1	0	0	0	0	0	2	0	0	0	0	0	0	0	0	0	0	0	0	1	1	1	0	0	0	0	0	0	0	0	0	0	0	0	0	0	0	0	0	1
2013-09-29 2	5	1	1	0	1	0	0	1	0	0	1	0	0	0	0	0	0	2	0	0	0	0	0	2	0	0	0	0	0	1	0	1	0	0	0	0	0	0	0	0	0	0	0	0	0	0	0	0	0
2013-09-29 3	11	2	2	0	1	1	0	0	0	0	0	0	0	0	0	0	0	0	1	0	0	0	0	0	0	0	0	0	0	1	1	3	0	0	0	0	0	0	0	0	0	0	0	0	0	0	0	0	0
2013-09-29 4	6	1	2	0	0	0	1	1	0	0	2	0	0	0	0	0	0	1	0	0	1	1	0	2	1	0	0	0	0	3	2	1	0	1	0	0	0	0	0	3	0	0	0	0	0	0	0	0	0
2013-09-29 5	33	3	23	3	7	1	0	0	0	9	2	2	0	0	2	4	0	7	0	1	1	0	0	2	4	0	1	0	0	7	4	1	0	1	2	0	2	0	0	3	0	0	0	0	0	0	2	1	3
2013-09-29 6	1424	705	1475	1066	490	417	434	457	292	454	211	338	220	358	244	323	141	245	173	184	117	225	147	110	89	85	221	283	110	104	82	69	165	108	70	125	101	42	195	95	172	141	110	52	53	83	99	62	51
2013-09-29 7	2995	2091	2231	1650	1019	1328	930	627	829	795	780	636	686	587	634	704	643	508	583	341	223	431	532	441	296	363	364	325	458	348	154	274	411	488	155	522	245	103	288	210	180	276	218	202	167	140	350	158	83
2013-09-29 8	4368	2668	2149	1105	1286	1361	897	668	624	587	872	665	504	630	464	506	602	480	477	393	331	432	354	421	354	361	331	222	469	462	296	347	249	478	188	283	113	184	291	270	142	179	163	154	158	158	268	167	113
2013-09-29 9	3801	1707	1332	746	881	539	652	528	323	382	481	455	262	435	294	400	287	333	262	299	273	280	186	309	212	170	231	245	193	230	205	214	139	155	170	98	81	129	178	171	116	75	108	100	110	132	97	96	82
2013-09-29 10	3683	1405	1083	665	798	398	616	543	297	300	334	414	290	342	285	313	242	256	206	228	287	230	127	232	239	147	173	180	182	224	194	172	153	113	123	72	67	84	122	132	106	117	106	108	64	110	75	91	66
2013-09-29 11	3591	1546	1197	740	775	506	696	505	374	364	393	396	297	329	281	304	296	246	236	191	273	235	144	224	230	167	170	172	169	201	186	174	134	97	129	77	85	108	100	111	117	102	99	97	100	106	57	118	86
2013-09-29 12	3458	1709	1051	614	827	571	696	465	291	306	360	332	385	281	280	237	303	293	222	232	273	212	176	237	195	209	157	181	143	221	194	166	107	107	93	78	66	113	119	123	93	94	114	99	155	109	88	93	93
2013-09-29 13	3682	1681	1213	657	785	493	739	482	368	332	355	375	351	286	239	254	286	286	219	222	269	270	167	257	251	154	145	134	215	214	201	159	143	120	113	84	99	116	122	124	54	76	90	97	86	111	94	102	81
2013-09-29 14	4122	1715	1356	739	931	480	773	609	334	403	346	412	328	282	280	286	231	296	226	263	295	267	156	282	262	167	196	171	186	197	236	191	167	102	146	75	93	111	112	113	86	99	94	84	83	109	66	108	91
2013-09-29 15	4046	1795	1497	845	933	572	905	546	363	455	448	493	382	391	316	331	283	324	279	234	366	243	199	208	293	189	225	237	210	201	259	198	278	119	191	118	112	180	138	169	143	148	125	120	106	107	76	121	102
2013-09-29 16	3844	2130	1698	1037	940	671	987	620	442	536	499	505	491	426	429	347	324	346	295	287	397	273	260	290	338	203	254	269	197	202	311	268	230	135	223	128	155	232	124	151	167	145	152	168	135	136	95	124	154
2013-09-29 17	3646	2983	2646	1722	1272	1403	1070	636	1015	740	861	605	702	501	613	592	547	447	515	443	477	296	479	490	466	467	329	279	376	298	366	497	276	263	299	252	552	512	166	158	195	205	235	259	200	196	124	171	301
2013-09-29 18	2676	1688	1765	1125	859	1078	654	493	675	500	615	402	466	358	510	354	449	284	372	360	255	233	307	271	278	314	237	245	205	161	193	259	241	130	161	130	235	285	110	125	158	165	152	189	144	120	77	104	200
2013-09-29 19	1895	964	1287	895	543	565	393	319	404	237	307	269	334	214	350	213	196	196	191	205	172	152	152	101	144	153	137	155	99	75	123	111	152	81	90	88	139	143	76	75	96	81	126	135	83	71	53	64	65
2013-09-29 20	1396	672	1011	658	408	402	267	205	258	154	157	194	268	129	249	121	161	131	107	122	148	113	81	82	134	103	86	72	82	76	104	92	94	65	99	87	123	106	39	37	56	43	101	88	81	40	41	40	43
2013-09-29 21	55	36	660	378	26	11	11	2	167	10	11	3	2	2	14	5	2	10	7	15	8	2	1	2	2	1	1	0	11	2	12	4	4	4	5	49	54	4	1	0	0	1	0	2	4	0	4	0	7
2013-09-29 22	23	16	41	5	8	2	2	0	3	2	1	3	0	0	0	1	1	0	0	3	0	0	0	1	2	0	1	0	2	1	3	1	0	1	0	0	1	2	0	0	0	0	0	0	1	0	0	0	3
2013-09-29 23	9	0	14	0	5	0	0	0	0	0	4	1	0	0	1	0	0	0	0	0	1	2	0	0	0	0	0	0	2	1	3	1	0	0	0	0	0	0	0	2	0	0	0	0	0	0	0	0	2
2013-09-30 0	6	3	3	0	3	0	1	0	0	0	5	3	0	0	0	0	2	0	0	0	0	1	0	0	0	0	0	0	1	4	1	1	0	0	0	0	0	1	0	0	0	0	0	0	0	0	0	0	2
2013-09-30 1	2	1	2	0	3	0	0	0	0	2	0	0	0	0	0	0	0	2	0	0	0	1	0	1	0	1	3	0	0	1	0	0	0	0	0	0	0	0	0	0	0	0	0	0	0	0	1	0	0
2013-09-30 2	8	1	2	0	0	0	0	0	0	0	0	0	0	0	0	0	0	0	0	0	0	0	0	0	2	0	0	0	0	2	3	0	0	0	0	0	0	0	0	0	0	0	0	0	0	0	0	0	0
2013-09-30 3	5	0	3	0	0	0	0	0	0	1	2	0	0	0	0	0	0	0	1	0	0	0	0	0	2	0	0	0	0	0	2	0	0	0	0	0	0	1	0	1	0	0	0	0	0	0	0	0	0
2013-09-30 4	6	2	5	0	1	0	1	0	0	1	0	1	0	0	0	1	0	0	0	0	1	1	0	1	1	0	0	0	0	3	0	1	0	0	0	0	0	1	0	0	0	0	0	0	0	0	0	0	0
2013-09-30 5	23	10	19	1	3	2	7	0	0	17	1	2	0	0	2	2	0	13	0	4	0	0	0	2	5	0	3	2	1	4	0	0	0	1	2	2	0	1	0	2	0	0	1	2	0	0	2	1	1
2013-09-30 6	1691	818	1365	1107	519	388	474	543	377	435	221	373	225	380	250	321	183	270	219	196	124	246	177	108	77	82	185	326	118	111	94	85	159	93	98	162	102	39	187	101	195	145	100	43	64	101	99	61	44
2013-09-30 7	3361	2247	2390	1682	1112	1350	865	800	837	803	710	659	621	671	567	663	622	521	570	423	270	462	525	484	350	405	358	271	479	442	203	260	379	518	175	599	227	119	346	228	210	280	213	179	148	119	332	169	91
2013-09-30 8	4513	2582	2240	1123	1401	1310	930	687	613	601	719	595	455	662	457	557	569	508	456	485	325	419	408	447	360	313	312	264	513	464	296	330	312	408	174	286	117	187	309	230	162	178	151	174	165	141	286	160	108
2013-09-30 9	4265	1590	1332	698	948	499	671	593	353	387	412	452	317	423	306	334	270	333	242	247	302	317	218	333	232	163	186	217	260	232	214	201	178	157	142	93	86	137	154	158	126	115	99	98	88	110	120	117	86
2013-09-30 10	4285	1576	1185	665	906	467	626	528	270	324	328	390	271	380	266	288	249	310	210	226	299	264	193	263	224	126	187	163	195	241	193	169	166	107	153	76	69	117	135	136	108	99	96	81	71	102	80	76	94
2013-09-30 11	4352	1681	1341	737	879	539	723	588	343	369	373	388	343	347	277	300	283	343	215	219	319	225	168	228	224	218	192	125	162	181	236	183	167	127	169	82	90	116	111	127	114	98	96	77	124	123	67	88	93
2013-09-30 12	4164	1779	1114	606	910	657	635	482	321	335	412	337	404	302	312	283	326	263	269	243	283	213	161	227	195	224	138	166	187	181	205	194	99	96	127	93	79	133	113	104	115	93	114	105	106	116	65	108	85
2013-09-30 13	4330	1513	1221	705	873	544	655	478	365	299	369	327	380	303	249	271	244	289	196	233	276	274	169	304	241	157	171	139	204	204	207	215	127	118	115	67	95	125	127	98	91	90	82	104	91	105	90	111	65
2013-09-30 14	4342	1752	1490	896	984	504	678	622	498	431	378	420	368	360	242	279	275	274	231	226	279	260	183	270	244	170	182	140	179	211	244	223	136	143	125	126	81	125	127	120	110	89	120	104	75	119	91	126	109
2013-09-30 15	4827	2177	1880	951	1111	665	884	772	508	509	497	502	379	482	318	405	317	390	326	340	412	313	227	305	337	188	231	236	233	220	329	265	237	136	208	125	165	193	138	189	136	143	127	123	125	128	86	120	139
2013-09-30 16	4706	2443	1897	1148	1248	862	1003	721	559	537	579	494	518	555	446	451	381	411	338	315	456	276	302	380	393	265	261	285	280	235	341	347	248	166	253	160	231	240	159	203	187	199	151	142	134	147	81	151	193
2013-09-30 17	4040	2637	2420	1730	1280	1380	1043	801	941	708	821	545	634	558	552	494	630	429	508	496	461	378	466	442	519	411	299	269	381	256	346	426	307	233	314	248	509	409	170	166	191	220	244	205	172	158	143	165	280
2013-09-30 18	2728	1892	1766	1150	932	1024	541	513	632	441	547	385	422	373	469	336	423	282	342	374	287	248	270	260	269	297	222	196	234	159	183	246	219	154	150	150	267	262	104	113	181	107	179	137	121	127	93	80	173
2013-09-30 19	2029	956	1351	853	589	612	339	341	432	218	340	236	316	205	356	280	227	213	202	206	191	156	141	126	161	140	150	180	122	115	109	127	175	88	96	105	123	104	81	78	152	58	117	119	72	72	67	67	58
2013-09-30 20	1516	638	979	691	344	456	240	173	423	151	194	158	229	122	252	154	126	149	119	152	168	104	115	90	194	100	93	75	87	63	120	95	105	60	70	77	117	84	40	50	73	51	107	83	57	46	29	40	55
2013-09-30 21	60	25	704	381	27	12	7	2	215	17	4	11	8	1	19	5	1	10	2	22	0	5	3	1	8	2	1	1	8	4	9	8	1	3	5	61	89	5	1	0	1	0	1	7	1	1	1	1	6
2013-09-30 22	9	5	56	1	10	1	1	1	3	6	4	3	0	0	4	2	0	1	1	6	1	1	0	1	1	0	0	0	1	0	3	0	0	0	0	0	1	2	0	2	0	0	0	0	0	0	1	0	1
2013-09-30 23	10	13	11	0	7	1	1	0	1	2	2	3	1	0	0	0	0	0	0	3	1	0	0	2	1	0	0	0	1	1	4	2	0	2	0	0	0	1	0	0	0	0	0	0	0	0	1	0	2
2013-10-01 0	2	5	6	0	7	0	1	0	0	0	5	0	0	0	2	0	0	0	0	0	0	2	0	0	0	0	0	2	2	2	0	1	0	0	0	0	0	1	0	0	0	0	0	0	0	1	0	0	0
2013-10-01 1	4	4	1	1	1	0	0	0	0	3	1	1	0	0	0	1	0	0	0	0	0	0	0	1	1	0	4	0	1	3	0	0	0	0	0	0	0	1	0	0	0	0	0	0	1	0	0	0	0
2013-10-01 2	10	1	1	0	3	0	0	0	0	0	1	0	0	0	0	1	0	3	0	0	1	0	0	1	1	0	0	0	1	2	1	0	0	0	0	0	0	0	0	1	0	0	0	0	0	0	0	0	1
2013-10-01 3	5	1	2	1	0	0	1	0	0	1	1	0	0	0	2	0	0	0	0	0	0	0	0	0	0	0	0	0	0	1	2	1	0	0	0	0	0	0	0	0	0	0	0	0	0	0	0	0	0
2013-10-01 4	7	0	2	0	1	2	1	0	0	2	1	0	0	0	0	0	0	0	0	0	1	2	0	2	1	0	0	0	0	6	2	1	0	0	0	0	0	1	0	0	0	0	0	0	1	0	1	0	0
2013-10-01 5	33	10	20	2	2	2	2	1	2	8	1	4	0	0	0	2	0	6	1	9	2	1	1	2	5	0	0	2	1	5	1	2	0	0	1	0	0	1	0	8	0	0	0	0	0	0	2	3	1
2013-10-01 6	1201	440	766	570	298	302	298	265	151	287	104	175	139	286	177	195	107	176	155	128	73	167	116	93	60	53	95	183	53	80	49	55	100	52	75	59	65	29	118	92	128	67	62	32	17	35	46	25	25
2013-10-01 7	1997	775	1362	1053	485	440	473	464	319	357	258	346	276	396	302	408	250	279	228	200	134	221	231	182	98	114	154	217	108	148	84	77	180	98	105	143	109	43	208	147	187	108	106	71	64	71	90	63	36
2013-10-01 8	2873	1110	1610	1095	685	609	526	562	394	509	360	443	314	511	329	383	312	330	303	275	220	259	254	268	156	171	194	243	161	184	132	133	216	120	150	152	119	69	230	220	137	108	131	95	79	100	107	79	70
2013-10-01 9	3584	1264	1490	1007	737	668	623	517	329	457	433	517	302	460	314	407	328	287	277	246	236	290	244	285	175	199	234	225	164	172	136	124	210	142	162	138	114	94	191	276	153	128	114	95	73	81	97	73	66
2013-10-01 10	3621	1093	1205	835	743	506	522	439	297	410	411	437	288	398	274	357	360	263	297	180	226	238	230	283	190	195	193	178	145	162	131	129	202	102	146	97	100	87	116	200	135	109	116	88	92	92	74	82	69
2013-10-01 11	3337	1133	1147	785	531	508	501	378	270	377	336	374	278	308	266	272	342	223	164	184	193	199	222	219	237	181	137	154	115	133	143	105	156	106	119	103	79	51	122	160	119	73	91	92	88	80	69	69	50
2013-10-01 12	3212	971	1042	739	510	467	517	370	403	353	337	341	264	297	274	247	363	237	235	186	211	231	166	267	215	197	125	169	140	166	151	125	135	85	111	96	89	87	120	174	109	57	83	81	91	93	73	85	49
2013-10-01 13	3681	1172	1064	744	518	467	533	415	301	354	341	336	303	301	246	272	352	228	221	193	255	244	183	303	266	156	132	159	121	163	167	128	139	108	141	102	133	108	123	186	132	70	105	82	82	94	80	96	82
2013-10-01 14	3873	1249	1053	952	609	507	492	364	368	379	367	446	295	374	275	270	367	240	202	189	268	208	203	271	306	169	167	170	145	160	188	153	123	110	134	118	114	94	139	191	115	92	72	98	89	88	80	72	67
2013-10-01 15	3640	1172	1237	1035	657	519	603	512	370	390	383	427	354	377	314	317	364	279	236	185	282	215	201	256	381	169	137	221	130	146	233	160	173	114	200	137	120	125	119	189	123	95	113	86	68	87	66	83	97
2013-10-01 16	3412	1402	1397	1110	668	617	690	440	465	407	375	400	408	385	329	305	388	312	271	248	298	201	220	232	379	190	148	176	162	149	235	144	158	88	170	133	139	143	118	186	154	100	114	121	71	79	87	101	99
2013-10-01 17	2936	1369	1346	984	647	634	542	339	399	396	340	362	375	270	364	301	328	234	248	216	286	210	232	201	328	183	161	178	136	120	224	156	145	75	154	145	193	142	95	106	113	85	141	144	84	70	66	73	99
2013-10-01 18	2252	870	1240	841	465	506	371	252	357	254	261	226	252	207	329	187	234	217	181	154	141	148	115	175	231	143	116	136	81	95	133	81	136	57	107	110	129	96	104	76	109	66	90	106	58	63	57	62	57
2013-10-01 19	1878	675	1082	743	349	409	271	190	287	161	176	195	212	124	257	165	116	158	123	109	173	117	83	156	190	118	101	99	89	100	118	87	126	65	93	98	85	78	63	79	96	49	78	87	52	45	44	39	58
2013-10-01 20	1278	556	820	611	253	321	197	104	271	92	181	161	170	84	177	112	100	104	69	88	136	70	44	71	149	59	84	44	67	53	92	53	59	35	80	66	97	74	39	27	72	37	55	63	38	28	34	43	50
2013-10-01 21	79	23	569	277	22	19	4	4	142	8	3	3	2	0	9	2	0	11	9	8	5	0	5	5	14	1	2	0	7	4	8	2	1	4	3	45	68	2	0	1	0	3	0	2	7	1	0	1	5
2013-10-01 22	26	5	43	4	12	11	0	0	10	1	3	2	0	0	0	1	0	3	3	4	2	1	3	1	3	0	1	0	3	2	10	0	0	1	0	2	0	0	0	2	0	0	0	0	6	0	1	0	2
2013-10-01 23	21	2	9	0	0	0	1	0	5	3	3	0	0	0	0	0	0	0	0	0	0	1	0	2	0	0	1	0	2	1	1	1	0	1	0	0	0	1	0	0	0	0	0	0	0	0	0	0	0
2013-10-02 0	7	3	9	0	1	0	0	0	0	1	0	3	0	0	0	1	0	1	0	0	0	1	0	1	2	0	0	0	0	3	1	0	0	1	0	0	0	0	0	0	0	0	0	0	0	0	0	0	0
2013-10-02 1	3	0	4	0	2	0	1	0	0	0	0	0	0	0	0	0	0	0	0	0	0	0	0	1	0	0	1	0	1	1	2	0	0	0	0	0	0	0	0	0	0	0	0	0	0	0	0	0	0
2013-10-02 2	9	1	2	0	0	0	0	0	0	1	0	0	0	0	0	0	0	1	0	0	0	0	0	1	0	0	0	0	3	1	6	1	0	0	0	0	0	1	0	0	0	0	0	0	0	0	0	0	0
2013-10-02 3	3	0	2	1	1	0	0	0	0	1	0	0	0	0	0	0	0	0	1	0	0	1	0	0	2	0	0	0	0	2	1	0	0	0	0	0	0	0	0	0	0	0	0	0	0	0	0	0	0
2013-10-02 4	11	0	3	0	3	0	0	0	0	1	1	0	0	0	0	0	0	1	0	0	0	0	0	1	1	0	0	0	0	3	2	1	0	0	0	0	0	1	0	3	0	0	0	0	1	0	0	0	0
2013-10-02 5	42	7	17	1	5	0	6	1	0	9	1	3	0	0	0	0	0	6	0	3	2	2	0	2	5	0	1	0	0	2	2	1	0	0	2	1	0	0	0	2	0	0	0	0	0	0	0	0	0
2013-10-02 6	1194	415	626	532	250	230	255	276	137	224	83	167	100	230	151	171	104	124	119	88	53	159	94	106	58	40	89	166	64	76	49	41	88	46	60	68	61	29	115	103	94	55	58	27	15	35	31	35	20
2013-10-02 7	1904	700	1138	922	455	390	455	403	248	285	207	307	217	420	273	331	205	242	198	190	135	229	170	182	106	79	148	215	123	138	84	72	184	61	86	135	122	37	170	120	167	95	86	79	48	53	72	61	47
2013-10-02 8	2859	1176	1442	932	632	554	513	474	315	399	280	390	256	493	279	410	241	271	226	249	204	259	187	263	170	132	219	245	136	159	111	114	182	91	134	152	114	59	204	207	183	145	110	82	72	96	122	71	69
2013-10-02 9	3711	1279	1413	907	603	537	475	484	274	411	341	477	225	440	253	386	293	279	267	219	209	256	196	280	164	176	174	268	159	192	112	126	170	104	158	97	84	71	205	225	162	97	109	71	81	81	95	69	62
2013-10-02 10	3663	1207	1041	733	576	454	462	456	249	355	347	416	268	315	231	279	306	276	223	172	210	203	168	288	232	175	164	205	126	151	133	87	143	117	145	112	70	49	115	185	134	103	66	70	75	73	69	70	69
2013-10-02 11	3360	985	968	691	505	403	475	334	245	305	239	331	250	203	211	247	298	233	154	136	174	148	154	231	171	94	121	138	110	109	109	75	129	56	121	86	78	85	104	168	130	79	85	68	60	66	52	62	56
2013-10-02 12	3063	892	880	665	431	346	421	321	314	288	270	324	207	230	222	191	275	209	134	138	172	181	136	209	179	135	102	134	86	134	113	83	118	82	94	59	60	52	95	184	129	68	73	70	74	79	64	77	49
2013-10-02 13	3508	1039	948	663	544	318	520	365	303	288	255	278	231	204	206	187	300	207	156	122	222	208	134	269	246	125	129	139	116	178	137	104	101	84	133	64	85	80	97	199	91	74	73	79	42	79	56	81	70
2013-10-02 14	3709	1135	1007	795	517	392	563	398	265	298	276	298	233	246	219	252	319	225	167	159	227	202	127	268	320	134	131	162	119	135	188	120	122	90	116	91	98	82	116	222	100	92	91	96	55	84	83	75	61
2013-10-02 15	3731	1293	1153	864	596	448	563	441	310	324	344	369	283	348	261	247	281	257	235	164	292	186	164	221	369	178	123	191	120	110	200	140	149	76	189	99	120	114	123	232	124	102	77	83	51	88	67	91	76
2013-10-02 16	3214	1356	1337	952	646	540	526	438	331	359	282	362	325	305	333	251	272	251	248	204	307	168	194	213	331	162	149	195	118	123	200	124	166	65	190	145	118	136	109	166	136	91	116	123	57	100	68	97	102
2013-10-02 17	2538	1077	1298	1003	463	548	511	369	350	312	269	284	316	275	320	257	282	219	253	172	223	176	200	194	333	166	139	148	123	96	194	134	145	72	134	121	165	129	71	128	121	98	111	112	86	72	50	73	81
2013-10-02 18	1936	747	1093	703	357	412	365	234	324	213	178	203	223	168	308	147	175	171	151	96	164	135	126	178	181	105	91	118	82	88	112	86	134	59	87	98	93	83	75	71	130	41	72	124	66	62	51	62	53
2013-10-02 19	1730	635	857	604	270	304	234	212	283	128	144	179	172	126	212	146	124	173	105	116	142	122	75	128	182	81	107	114	77	53	110	78	76	45	71	56	93	62	63	49	91	36	70	77	32	38	38	36	36
2013-10-02 20	1230	443	704	441	195	189	184	126	284	103	95	92	157	87	164	87	83	82	58	76	110	89	63	76	161	43	58	61	42	41	87	58	51	31	64	58	90	60	26	28	47	21	41	39	38	24	24	27	41
2013-10-02 21	60	18	456	196	10	23	4	2	153	15	5	4	0	1	2	2	1	13	5	11	2	4	0	3	5	0	0	0	6	3	4	0	1	2	2	24	45	4	1	0	1	0	0	3	0	1	0	0	7
2013-10-02 22	13	6	39	6	7	1	1	0	3	8	4	0	0	0	0	0	0	0	0	6	2	0	0	2	3	0	0	0	2	7	7	1	0	0	0	0	2	0	0	0	0	0	0	0	1	0	1	0	1
2013-10-02 23	11	2	8	0	8	1	3	0	0	1	2	0	0	0	1	0	0	1	0	1	1	1	0	0	1	0	0	0	0	0	3	0	0	0	0	0	3	0	0	0	0	0	0	0	0	0	0	0	0
2013-10-03 0	1	0	6	0	1	0	1	0	0	1	0	1	0	0	1	1	0	0	0	0	0	0	0	1	1	0	0	0	2	3	2	1	0	1	0	0	0	0	0	0	0	0	0	0	0	1	0	0	0
2013-10-03 1	3	2	2	0	3	0	0	0	0	2	3	0	0	0	1	0	0	0	0	0	0	0	0	0	0	0	0	0	0	2	1	0	0	0	0	0	0	0	0	0	0	0	0	0	0	0	1	0	1
2013-10-03 2	4	0	3	0	2	0	0	0	0	1	0	0	0	0	1	0	0	0	1	0	0	1	3	1	0	0	1	0	1	1	3	0	0	1	0	0	0	0	0	0	0	0	0	0	1	0	0	0	0
2013-10-03 3	4	0	2	0	1	0	0	0	0	0	1	0	0	0	0	0	0	0	0	0	0	0	0	0	0	0	0	0	0	1	1	1	0	0	0	0	0	0	0	0	0	0	0	0	0	0	1	0	0
2013-10-03 4	5	1	2	1	0	0	0	0	0	1	1	0	0	0	0	0	0	0	1	0	1	0	0	1	0	0	0	0	0	4	0	1	0	0	0	0	0	1	0	0	0	0	0	0	0	0	1	0	0
2013-10-03 5	22	9	15	5	0	1	4	1	0	5	2	3	0	0	0	1	0	6	2	3	0	2	0	5	7	0	1	0	1	5	1	1	0	0	2	2	1	2	0	1	0	0	0	1	0	0	2	0	0
2013-10-03 6	1111	374	616	556	317	213	233	257	122	193	80	149	81	240	144	128	78	126	98	82	59	155	97	101	56	35	83	146	52	81	37	44	90	36	65	64	74	26	129	72	103	54	55	20	21	31	39	29	22
2013-10-03 7	2027	714	1234	891	454	395	372	459	278	293	168	290	193	337	258	319	191	253	208	167	138	250	154	170	96	95	142	197	92	139	80	66	180	65	111	112	118	40	157	111	176	113	69	60	44	56	69	43	37
2013-10-03 8	2834	1000	1443	901	649	439	499	476	364	396	268	438	264	393	287	383	276	297	205	230	191	243	191	255	152	133	173	231	134	167	108	115	180	122	150	137	94	62	194	173	164	129	88	75	66	73	107	81	57
2013-10-03 9	3516	1222	1264	863	702	461	476	477	280	331	268	463	294	357	224	320	359	278	183	182	217	276	204	279	182	168	173	256	128	211	125	95	172	97	147	116	91	75	165	243	138	141	78	66	86	88	97	79	92
2013-10-03 10	3277	1147	1065	858	706	408	481	392	227	310	259	368	228	292	228	332	276	203	222	150	210	182	172	266	195	191	155	189	106	157	130	85	152	85	124	90	78	70	130	210	139	99	71	76	79	91	74	67	52
2013-10-03 11	3094	1001	990	768	549	372	480	376	284	268	244	315	210	243	212	212	287	202	147	136	170	153	149	188	182	141	151	140	109	135	108	89	131	71	88	74	80	82	100	246	126	69	75	59	71	84	70	72	46
2013-10-03 12	3155	924	911	653	508	402	441	301	437	256	247	274	199	205	227	247	252	219	148	130	162	153	142	224	161	185	108	123	88	141	92	103	128	93	92	77	75	73	112	177	97	69	57	66	70	67	54	76	57
2013-10-03 13	3272	966	1018	765	496	348	481	415	362	333	275	287	255	249	231	237	271	218	148	114	196	182	128	223	228	149	123	161	101	149	123	80	113	99	108	106	102	74	119	188	113	75	74	81	81	95	80	70	54
2013-10-03 14	3424	994	966	817	631	400	497	418	286	290	267	301	264	245	250	230	308	223	193	165	203	172	189	278	230	142	155	177	112	124	198	114	131	109	138	116	97	92	114	182	105	81	89	87	90	64	55	87	71
2013-10-03 15	3333	1213	1063	964	676	474	564	510	387	310	337	333	274	300	268	303	339	260	204	178	289	186	212	196	312	170	179	206	129	138	188	153	148	112	168	111	112	92	104	218	114	104	98	96	90	81	62	98	87
2013-10-03 16	3131	1289	1297	1042	677	586	653	427	385	331	293	341	318	348	295	305	352	265	261	235	274	203	208	212	339	185	164	203	130	124	213	177	174	83	177	143	146	131	96	208	137	90	100	122	90	91	72	74	119
2013-10-03 17	2831	1256	1367	1045	632	601	552	384	432	342	236	315	318	276	368	284	338	244	296	186	264	179	169	218	289	154	179	190	126	115	207	149	158	91	160	128	198	136	94	130	121	114	135	116	101	70	77	83	97
2013-10-03 18	2237	791	1144	767	410	481	351	298	396	219	237	207	243	206	320	184	169	175	165	140	186	147	120	161	235	148	134	154	85	104	134	101	141	66	97	120	118	100	80	89	138	61	75	97	89	51	51	54	51
2013-10-03 19	1872	638	885	675	328	351	262	168	270	156	163	158	172	142	198	154	135	132	101	132	158	125	89	118	180	99	97	89	69	83	117	64	112	52	77	98	100	79	45	62	92	52	71	66	55	40	44	37	37
2013-10-03 20	1500	448	738	594	239	262	210	113	259	112	114	99	149	101	156	104	100	85	77	81	106	73	50	69	160	50	46	73	50	45	95	60	61	32	83	73	88	67	35	47	66	24	70	66	26	34	29	31	41
2013-10-03 21	67	29	515	244	24	10	9	4	127	10	4	4	1	0	6	3	5	7	13	12	7	2	0	1	6	0	0	0	6	6	10	0	0	1	2	29	78	5	2	0	0	0	0	1	6	0	0	1	7
2013-10-03 22	38	5	47	6	5	1	2	0	2	3	0	2	0	0	3	0	0	0	3	7	0	0	3	3	1	0	0	1	1	0	2	1	0	0	0	0	1	1	0	0	0	0	0	0	2	0	0	0	2
2013-10-03 23	13	2	10	2	1	1	1	0	0	1	8	4	0	0	0	1	0	1	0	0	0	1	0	1	3	4	0	0	2	0	2	1	0	0	0	0	0	0	0	0	0	0	0	0	2	0	0	0	0
2013-10-04 0	4	3	2	0	2	0	0	1	0	1	0	3	0	0	0	0	0	0	1	1	0	2	0	1	0	0	0	0	1	0	0	0	0	0	0	0	0	0	0	0	0	0	0	0	0	0	1	0	1
2013-10-04 1	7	2	0	0	1	0	0	0	0	0	0	1	0	0	0	0	0	0	0	0	0	0	0	0	0	0	0	0	0	4	0	0	0	0	0	0	0	0	0	0	0	0	0	0	0	0	1	0	1
2013-10-04 2	5	1	1	0	1	0	0	0	0	1	0	0	0	0	0	0	0	1	0	1	1	1	0	0	1	0	0	0	1	0	4	0	0	0	0	0	0	0	0	0	0	0	0	0	0	0	0	0	0
2013-10-04 3	4	3	4	0	1	0	0	0	0	1	2	0	0	0	0	0	0	0	0	0	0	0	0	0	0	0	0	0	0	0	1	0	0	0	0	0	0	0	0	0	0	0	0	0	0	0	0	0	0
2013-10-04 4	7	3	3	1	0	0	0	0	0	1	2	1	0	0	0	0	0	0	0	0	1	1	0	2	1	0	0	0	0	3	1	0	0	0	0	0	0	1	0	2	0	0	0	0	0	0	1	0	0
2013-10-04 5	35	5	16	3	2	1	4	0	0	7	0	7	0	0	0	2	0	9	0	0	0	3	0	2	5	0	2	0	2	2	3	1	0	0	3	1	0	1	0	0	0	0	0	1	0	0	2	2	1
2013-10-04 6	1190	443	632	582	299	220	251	237	151	239	86	141	95	248	167	185	103	160	118	110	86	160	90	99	67	31	79	170	59	99	43	34	93	36	53	74	66	22	142	73	130	78	50	26	35	37	41	39	29
2013-10-04 7	2171	779	1406	990	454	444	452	430	327	374	177	314	239	392	294	291	201	276	270	194	146	326	175	208	108	89	133	191	126	208	76	84	185	82	113	173	112	56	168	143	183	129	89	84	55	73	89	50	38
2013-10-04 8	3028	1069	1530	910	667	519	537	521	334	472	257	438	267	493	297	376	273	292	258	207	219	290	236	261	168	144	256	240	141	191	117	105	177	121	155	135	105	72	197	237	171	127	95	95	60	83	112	80	65
2013-10-04 9	3556	1249	1272	915	666	447	566	503	250	383	285	387	247	452	260	335	305	290	227	194	214	269	199	284	180	167	199	247	152	168	127	139	181	106	147	93	77	70	144	238	172	117	77	60	65	92	84	74	65
2013-10-04 10	3736	1218	1073	800	663	416	485	472	231	336	337	382	247	334	227	279	342	229	182	213	215	212	151	247	184	183	135	246	132	145	141	115	166	120	120	82	65	69	118	228	137	107	65	96	65	89	74	87	66
2013-10-04 11	3293	1060	1078	716	589	413	514	428	234	331	260	276	251	273	204	222	309	236	179	173	235	177	142	194	193	148	139	170	128	124	112	95	155	87	125	63	58	72	92	198	114	90	80	67	82	95	43	72	62
2013-10-04 12	3166	921	931	738	563	429	488	347	232	331	230	307	253	239	244	216	288	210	157	167	195	200	136	204	212	138	139	144	93	143	134	96	88	87	74	71	79	55	122	172	125	85	68	89	80	64	55	68	82
2013-10-04 13	3531	1001	957	683	634	377	496	350	230	337	267	337	206	254	215	204	349	214	150	160	189	203	163	224	192	161	110	155	125	178	134	110	141	94	107	94	77	84	118	210	125	71	70	82	85	94	73	78	60
2013-10-04 14	3893	1076	893	736	520	413	527	416	240	321	304	346	254	271	211	227	319	230	175	188	244	204	164	256	299	147	142	139	134	141	141	131	130	94	120	98	89	82	117	189	105	81	85	92	84	86	74	79	86
2013-10-04 15	3791	1224	1113	841	664	466	487	554	302	330	310	417	325	293	257	320	382	263	215	209	291	214	173	241	348	152	170	198	136	138	201	136	136	73	152	99	110	115	112	209	135	101	94	91	107	101	61	90	73
2013-10-04 16	3576	1383	1391	1002	701	599	648	529	416	411	349	370	356	385	311	317	370	307	240	237	303	193	197	247	398	152	207	205	125	145	238	155	180	75	180	138	159	136	110	203	134	113	116	109	97	103	88	115	106
2013-10-04 17	2823	1376	1656	1089	653	683	614	411	507	418	322	273	401	348	362	330	362	284	291	230	309	194	243	206	358	157	213	174	152	123	261	168	161	96	208	156	214	159	125	156	152	104	143	143	107	104	65	84	108
2013-10-04 18	2157	851	1278	804	480	507	370	253	382	271	202	188	266	207	299	225	227	206	185	191	191	155	144	126	219	156	150	151	83	103	156	99	131	68	100	137	121	101	86	75	139	80	96	123	73	61	55	60	66
2013-10-04 19	1848	684	1014	661	381	375	303	188	310	191	138	161	246	169	232	153	118	112	121	149	142	90	102	157	184	116	95	106	78	81	118	86	94	28	72	101	98	68	67	86	110	45	79	77	54	51	34	41	47
2013-10-04 20	1316	539	801	512	289	262	217	120	269	99	100	107	190	95	164	100	89	107	78	89	120	64	75	84	196	77	68	69	52	68	110	62	56	41	97	65	88	70	31	66	51	28	60	50	38	34	25	39	41
2013-10-04 21	66	25	561	266	17	17	13	3	139	8	1	6	0	0	7	1	1	11	4	8	1	2	0	1	9	0	0	0	8	5	9	3	1	3	6	33	63	2	0	1	0	0	0	2	4	1	1	0	1
2013-10-04 22	33	12	47	2	7	3	1	2	6	4	8	0	0	0	4	2	1	0	1	2	2	0	2	0	4	0	0	0	3	2	3	0	0	0	0	1	1	2	0	0	0	0	0	0	0	1	2	0	3
2013-10-04 23	15	12	13	0	6	0	0	0	0	1	3	2	0	0	1	1	0	2	0	0	3	2	0	2	0	0	0	0	0	0	2	1	0	1	0	0	1	0	0	0	0	0	0	0	0	0	1	0	0
2013-10-05 0	7	0	5	0	1	1	0	0	2	3	0	0	0	0	0	2	0	0	0	0	0	0	0	1	1	0	0	0	0	1	1	0	0	0	0	0	0	0	0	0	0	0	0	0	0	1	0	0	0
2013-10-05 1	10	1	7	0	4	2	2	0	0	1	0	1	0	0	0	0	0	0	0	0	3	3	0	0	1	0	0	0	0	1	0	0	0	0	0	0	0	0	0	0	0	0	0	0	0	1	0	0	0
2013-10-05 2	7	2	3	0	1	0	0	1	0	1	0	0	0	0	0	0	0	0	0	0	0	0	0	1	0	0	0	0	0	0	0	1	0	0	0	0	0	0	0	0	0	0	0	0	0	1	0	0	0
2013-10-05 3	5	2	2	1	1	0	0	1	0	1	0	0	0	0	0	0	0	0	0	0	0	0	0	0	1	0	0	0	1	3	2	1	0	0	0	0	0	1	0	0	0	0	0	0	0	0	0	0	0
2013-10-05 4	2	1	4	1	1	0	0	3	4	2	1	1	0	0	0	1	0	1	1	0	0	0	1	2	0	0	0	0	0	2	3	0	0	0	0	0	0	1	0	2	0	0	0	0	0	0	0	0	0
2013-10-05 5	36	6	20	5	2	0	5	0	1	8	3	1	0	0	0	1	0	6	1	3	2	1	0	1	2	0	1	1	0	12	1	0	0	1	1	0	0	1	0	6	0	0	0	2	0	0	1	0	1
2013-10-05 6	1244	388	690	592	267	188	238	302	131	242	81	170	97	225	152	151	96	115	123	124	84	170	64	82	60	36	100	193	55	69	39	54	99	56	66	72	76	20	129	70	135	57	43	19	24	38	43	30	18
2013-10-05 7	2033	812	1423	1000	471	406	481	459	374	384	225	320	264	349	314	303	215	254	251	177	125	257	192	174	116	114	182	215	135	158	80	69	182	77	107	184	112	45	195	130	172	114	94	84	49	66	98	50	44
2013-10-05 8	2954	1085	1551	993	672	483	569	548	342	438	300	440	354	486	332	398	263	303	328	219	249	255	204	271	142	134	224	236	158	217	117	120	200	120	150	146	116	82	195	209	164	144	113	95	64	96	126	93	66
2013-10-05 9	3635	1430	1293	868	799	469	562	565	275	402	344	420	276	466	281	366	364	276	261	200	202	264	182	298	172	130	239	248	172	186	124	141	146	112	176	102	79	73	186	210	162	140	90	82	87	96	115	76	65
2013-10-05 10	3674	1382	1074	780	691	421	508	478	281	383	338	414	259	355	230	357	335	232	218	214	221	207	177	294	187	140	194	194	162	157	143	138	147	111	148	79	87	81	119	211	119	82	91	69	75	99	81	91	81
2013-10-05 11	3358	1169	1092	707	527	403	421	398	329	327	251	343	279	315	265	257	306	226	191	175	219	188	159	228	192	158	174	170	112	134	137	109	158	92	131	83	77	92	127	217	144	83	71	92	79	69	76	81	62
2013-10-05 12	3120	1142	1044	681	591	431	466	370	450	346	279	339	325	333	238	282	305	213	202	179	196	187	142	195	169	134	137	137	120	113	130	95	139	90	109	87	103	83	142	216	141	79	94	79	102	70	65	76	58
2013-10-05 13	3421	1094	1095	779	582	433	489	410	351	323	312	338	292	354	242	314	381	245	176	167	205	220	158	288	225	140	143	181	146	156	124	119	150	83	109	100	101	77	142	184	103	63	83	101	78	94	67	67	69
2013-10-05 14	3726	1368	1033	836	626	457	517	452	280	340	324	425	286	320	279	302	369	294	213	191	223	179	201	292	270	158	143	191	137	176	198	142	118	99	115	95	91	107	123	244	123	71	105	92	90	98	81	90	91
2013-10-05 15	3722	1348	950	904	744	507	589	573	336	384	357	415	285	344	290	298	404	274	238	201	293	206	219	247	355	158	190	194	141	143	198	162	149	107	180	116	112	121	103	173	136	92	105	131	82	102	57	97	94
2013-10-05 16	3437	1379	1322	965	758	558	616	556	382	433	349	405	352	395	329	281	369	263	269	266	315	189	208	213	328	149	219	202	158	149	241	164	204	93	178	107	111	134	87	205	151	109	113	119	92	88	82	104	92
2013-10-05 17	2802	1153	1659	899	614	511	572	374	415	364	317	318	394	265	350	305	316	259	326	198	238	146	172	186	277	149	181	185	117	118	200	134	172	74	166	117	165	140	87	113	155	134	133	147	107	90	59	85	88
2013-10-05 18	1950	898	1218	495	468	438	305	253	281	226	217	185	261	175	274	202	187	176	212	188	151	134	131	142	179	126	128	164	85	82	104	95	145	69	83	54	82	74	75	83	136	71	84	111	91	48	46	56	63
2013-10-05 19	1708	582	944	472	338	260	242	218	248	165	150	173	197	123	229	153	150	124	124	111	113	100	87	86	159	88	106	104	86	71	108	75	89	46	71	61	63	68	55	49	105	41	75	81	49	50	35	55	46
2013-10-05 20	1270	506	740	407	280	223	167	113	279	106	93	124	174	73	164	76	135	77	73	85	124	80	40	76	127	64	76	68	54	50	93	66	63	33	78	65	68	71	29	36	56	30	67	59	34	30	32	26	40
2013-10-05 21	70	23	528	233	12	16	7	3	135	10	4	5	1	0	9	4	4	9	8	12	4	2	5	5	1	0	1	1	4	0	2	3	0	1	3	29	57	3	0	1	0	0	0	2	3	1	0	0	7
2013-10-05 22	30	10	41	4	8	4	1	0	4	5	1	1	0	0	1	1	0	1	2	2	1	0	1	0	1	0	0	0	3	1	6	0	0	4	0	1	2	1	0	0	0	0	0	0	0	0	4	0	4
2013-10-05 23	12	6	16	0	2	2	3	1	1	4	1	2	0	0	1	0	0	1	0	1	0	0	0	2	2	0	0	0	3	3	2	1	0	0	0	0	0	1	0	0	0	0	0	0	0	0	0	0	1
2013-10-06 0	5	4	3	0	1	3	1	0	0	1	0	2	0	0	0	1	0	0	0	0	0	0	0	2	2	0	0	0	2	1	3	0	0	0	0	0	0	0	0	0	0	0	0	0	0	0	0	0	1
2013-10-06 1	5	2	6	0	2	3	0	0	1	1	0	0	0	0	0	1	0	1	0	0	0	1	0	0	0	0	0	0	0	3	1	1	0	0	0	0	0	0	0	0	0	0	0	0	0	0	0	0	0
2013-10-06 2	5	2	0	0	0	0	0	0	0	1	2	0	0	0	0	0	0	0	0	0	0	0	0	1	0	0	3	0	0	0	2	0	0	1	0	0	0	0	0	1	0	0	0	0	0	0	0	0	0
2013-10-06 3	1	0	1	0	2	0	0	0	0	0	0	0	0	0	0	0	0	0	1	0	0	0	1	1	0	0	0	0	0	0	1	0	0	0	0	0	0	0	0	0	0	0	0	0	0	0	0	0	0
2013-10-06 4	0	0	3	1	0	0	0	0	0	1	1	0	0	0	0	0	0	0	0	0	1	1	0	1	0	0	0	0	0	2	0	0	0	0	0	0	0	0	0	0	0	0	0	0	2	0	0	0	0
2013-10-06 5	11	1	11	2	0	0	1	0	1	2	0	3	0	0	0	0	0	0	0	1	1	1	0	0	1	0	0	0	1	2	0	0	0	0	1	0	1	0	0	1	0	0	0	0	0	0	0	0	0
2013-10-06 6	704	190	552	394	166	157	192	149	133	145	43	111	89	180	117	117	44	95	82	71	42	93	46	33	28	20	61	118	33	41	25	17	39	17	34	47	46	15	76	46	106	47	43	18	11	41	20	29	11
2013-10-06 7	1463	450	1177	631	326	319	355	356	248	325	136	256	235	266	264	254	133	224	212	162	105	224	158	114	60	73	141	174	64	108	50	39	128	45	69	102	68	39	112	59	181	122	81	93	33	60	50	53	32
2013-10-06 8	827	258	680	306	227	190	206	199	120	199	75	116	162	172	165	170	62	115	180	58	75	86	67	43	40	28	78	92	46	46	37	32	49	28	52	50	36	10	62	30	111	80	36	49	19	45	30	33	17
2013-10-06 9	670	199	428	176	173	140	140	143	76	120	37	81	76	106	64	110	48	60	61	65	59	70	50	33	23	31	37	45	22	35	28	20	49	14	33	19	19	7	20	33	48	42	28	26	21	19	11	25	12
2013-10-06 10	532	140	189	109	98	67	99	90	26	86	36	62	38	75	48	49	46	43	22	45	48	52	25	23	20	32	24	46	21	22	22	13	27	10	25	8	9	7	29	22	39	33	11	11	14	24	9	12	14
2013-10-06 11	367	93	112	69	67	62	66	76	34	56	21	46	65	53	64	34	49	24	28	34	47	21	22	13	10	19	22	29	6	16	19	12	31	4	19	13	10	5	20	12	18	21	9	15	8	13	9	23	8
2013-10-06 12	311	89	116	109	67	68	81	53	63	53	35	51	52	35	46	32	40	21	37	27	28	23	21	13	10	25	14	31	15	13	14	7	7	9	10	12	9	8	12	8	13	13	14	14	7	14	14	13	3
2013-10-06 13	540	142	172	229	137	123	108	93	97	79	45	53	81	72	67	59	27	44	40	58	49	42	19	25	27	28	23	34	18	12	29	25	19	9	18	18	26	7	24	17	10	24	17	31	13	18	7	16	11
2013-10-06 14	679	205	267	203	156	141	150	152	101	119	54	94	97	70	119	75	71	42	71	57	58	54	30	29	36	31	31	39	20	33	27	24	32	11	27	29	23	12	26	33	18	32	38	42	11	29	15	21	14
2013-10-06 15	1083	395	503	383	250	250	232	238	177	202	111	130	176	133	187	135	90	82	117	117	112	84	57	61	55	81	74	83	45	52	74	46	62	22	56	36	40	24	37	36	33	62	48	63	32	39	20	33	27
2013-10-06 16	1306	383	519	474	286	270	333	243	209	246	85	123	230	188	236	129	95	63	155	134	141	94	58	55	73	69	78	106	43	52	82	63	73	18	68	56	46	25	50	64	46	53	65	82	31	54	32	55	18
2013-10-06 17	1254	408	705	410	299	346	333	216	204	239	93	125	244	183	207	195	97	83	187	123	148	98	99	47	79	80	85	77	53	60	61	49	64	32	78	50	83	51	51	81	40	79	78	87	29	51	26	47	30
2013-10-06 18	606	253	483	174	181	128	112	85	80	148	69	64	129	72	137	90	48	58	119	63	53	45	44	30	31	31	45	44	32	33	37	38	37	21	23	15	30	27	17	18	40	33	29	39	13	20	14	21	16
2013-10-06 19	571	231	458	215	193	119	112	78	94	87	57	54	147	49	106	62	59	45	80	48	47	44	31	30	41	27	37	30	21	24	41	23	27	24	35	18	21	28	17	13	27	20	50	36	18	12	14	17	20
2013-10-06 20	554	259	429	161	132	100	99	58	92	73	43	49	106	41	123	55	38	33	39	37	61	44	21	27	51	35	24	24	30	22	44	33	24	22	40	13	30	29	15	10	28	13	46	23	13	19	12	20	27
2013-10-06 21	23	3	199	54	7	2	1	2	34	4	2	2	0	0	3	0	2	4	1	1	3	2	0	0	3	0	0	0	2	0	1	0	0	1	1	11	13	0	0	0	0	0	0	2	2	0	2	0	2
2013-10-06 22	1	1	8	2	2	0	0	0	0	1	1	0	0	0	0	0	0	0	0	1	1	0	0	0	0	0	0	0	1	1	3	0	0	0	0	0	0	1	0	0	0	0	0	0	0	0	0	0	1
2013-10-06 23	5	0	0	0	1	0	0	0	0	0	0	0	0	0	0	0	0	0	0	0	0	0	0	0	0	0	0	0	1	1	0	0	0	0	0	0	0	0	0	0	0	0	0	0	0	0	0	0	0
2013-10-07 0	4	1	1	0	1	0	0	0	0	0	0	0	0	0	0	1	0	0	2	0	0	0	0	0	0	0	0	0	0	0	0	0	0	1	0	0	0	0	0	0	0	0	0	0	0	0	0	0	0
2013-10-07 1	1	0	1	0	0	0	0	0	0	0	1	1	0	0	0	0	0	0	0	0	0	1	0	0	0	0	0	0	0	0	1	0	0	0	0	0	0	0	0	0	0	0	0	0	0	0	0	0	0
2013-10-07 2	2	1	0	0	1	0	0	0	0	1	0	0	0	0	0	0	0	0	0	0	0	0	0	0	0	0	0	0	0	0	0	0	0	0	0	0	0	0	0	0	0	0	0	0	0	0	0	0	0
2013-10-07 3	1	1	0	0	0	0	0	0	0	0	0	0	0	0	0	0	0	0	0	0	0	0	0	0	1	0	0	0	0	0	0	0	0	0	0	0	0	0	0	0	0	0	0	0	0	0	0	0	0
2013-10-07 4	1	1	0	0	0	1	0	0	0	0	0	0	0	0	0	0	0	0	0	0	0	0	0	0	0	0	0	0	0	0	0	0	0	0	0	0	0	1	0	0	0	0	0	0	0	0	0	0	0
2013-10-07 5	1	1	2	2	0	0	0	0	0	0	0	0	0	0	0	0	0	1	0	0	0	0	0	1	0	0	0	0	0	2	0	1	0	0	0	0	0	0	0	0	0	0	0	0	0	0	0	1	1
2013-10-07 6	157	46	117	88	37	25	45	43	30	52	22	16	9	30	33	26	9	17	25	18	14	29	7	4	7	4	18	16	9	3	10	3	13	5	10	14	7	6	32	9	20	19	12	2	4	12	6	6	3
2013-10-07 7	241	57	205	176	81	67	60	43	55	58	23	26	53	32	66	33	26	34	41	23	21	53	23	25	11	19	19	9	12	21	11	13	16	5	8	33	14	3	23	6	13	19	14	17	6	16	11	8	8
2013-10-07 8	247	68	202	71	74	61	65	33	33	69	19	38	44	44	55	65	21	31	50	19	37	31	31	14	8	22	19	27	12	14	10	4	20	5	5	18	7	3	20	5	19	26	12	12	3	11	8	8	9
2013-10-07 9	155	47	76	38	39	25	28	21	15	24	9	30	9	19	25	18	13	22	21	18	14	27	15	11	6	5	11	24	5	8	6	6	10	6	4	4	7	4	4	6	4	16	4	2	5	8	7	6	8
2013-10-07 10	138	55	54	57	25	19	15	21	18	18	8	23	7	16	19	13	6	12	11	18	13	17	10	3	4	15	5	13	2	3	7	1	11	0	3	7	4	2	6	8	7	7	1	5	0	2	3	4	4
2013-10-07 11	118	37	60	45	23	15	14	30	19	19	18	21	15	14	16	13	7	14	10	19	26	16	10	4	1	7	3	6	3	7	8	7	12	3	7	5	2	5	2	4	9	6	8	3	2	5	3	3	1
2013-10-07 12	119	30	72	67	40	32	32	26	18	35	6	21	26	15	26	18	7	16	22	9	18	11	6	6	6	18	11	9	3	5	10	2	6	3	3	5	3	3	3	5	7	14	9	10	3	7	5	8	2
2013-10-07 13	353	123	198	192	99	72	105	73	59	68	25	43	69	34	71	44	22	35	88	20	36	36	22	17	12	28	32	50	19	15	13	11	18	7	11	15	18	12	15	6	9	20	19	24	6	8	8	15	9
2013-10-07 14	341	149	37	72	87	52	74	80	21	62	52	72	19	50	25	75	66	36	28	20	24	32	38	8	15	20	33	17	11	12	16	12	27	12	15	2	5	6	14	10	7	19	5	5	7	10	11	11	16
2013-10-07 15	186	64	81	120	38	55	43	44	55	36	10	21	24	40	24	19	27	27	24	26	28	16	13	10	14	7	6	20	7	7	13	10	4	5	13	15	11	3	9	6	10	7	11	13	4	8	10	7	8
2013-10-07 16	300	122	76	280	59	148	95	86	100	56	30	34	31	69	49	33	72	27	41	42	50	32	22	10	23	40	14	10	7	7	30	11	20	6	23	29	30	18	13	14	20	23	12	13	12	25	11	24	8
2013-10-07 17	275	105	161	204	61	115	88	60	79	66	24	21	68	56	49	26	43	33	47	34	51	43	22	10	19	46	21	14	27	15	28	13	21	3	17	22	37	23	8	32	6	25	27	38	7	15	7	22	8
2013-10-07 18	180	97	122	177	36	79	60	28	79	51	15	22	54	32	87	33	18	18	53	19	26	14	20	7	13	28	21	23	10	14	12	5	14	9	21	20	46	4	8	33	4	19	31	31	6	3	3	8	4
2013-10-07 19	315	132	198	203	58	138	66	54	103	55	40	32	81	69	112	19	42	31	47	37	45	26	21	13	13	61	28	31	10	14	13	8	13	7	17	20	49	14	11	53	2	20	36	25	12	10	4	7	14
2013-10-07 20	207	114	218	129	64	66	46	42	52	43	35	19	59	29	78	12	34	23	31	22	23	19	22	13	8	20	16	20	15	10	10	12	9	6	14	15	32	19	9	31	8	20	21	20	7	8	11	3	12
2013-10-07 21	8	5	102	64	6	1	4	0	22	3	0	0	2	0	0	0	0	1	3	2	0	0	0	0	0	1	1	0	0	0	0	0	0	0	0	11	11	0	0	0	0	0	0	0	1	0	2	0	3
2013-10-07 22	5	7	14	1	1	1	0	0	1	2	2	0	0	0	2	0	0	0	1	0	0	0	0	0	0	1	0	0	0	0	1	0	0	0	0	0	1	0	0	0	0	0	0	1	0	0	0	0	1
2013-10-07 23	1	4	5	0	2	1	2	1	0	2	0	0	0	0	0	0	0	0	1	0	0	0	0	0	1	0	0	0	0	1	3	0	0	0	0	0	0	1	0	0	0	0	0	0	0	0	1	0	3
2013-10-08 0	4	1	0	0	1	0	0	3	0	2	0	1	0	0	0	1	0	0	0	0	0	1	1	0	0	0	0	0	0	0	1	1	0	1	0	0	0	0	0	0	0	0	0	0	0	0	0	0	1
2013-10-08 1	0	3	2	0	1	0	1	0	0	0	1	0	0	0	0	0	0	0	0	3	0	1	0	1	0	0	0	0	1	1	0	0	0	0	0	0	0	0	0	0	0	1	0	0	0	1	0	0	0
2013-10-08 2	0	1	0	0	0	0	0	0	0	0	0	0	0	0	0	1	0	0	0	0	0	0	1	0	0	0	0	0	0	0	0	0	0	0	0	0	0	0	0	0	0	0	0	0	0	0	0	0	0
2013-10-08 3	1	2	0	0	0	0	0	0	0	0	0	0	0	0	0	0	0	0	0	0	0	0	0	0	0	0	0	0	0	1	0	0	0	0	0	0	0	0	0	0	0	0	0	0	0	0	0	0	0
2013-10-08 4	2	0	0	1	0	0	0	0	0	0	0	0	0	0	0	0	0	0	0	0	0	0	0	0	0	0	0	0	0	0	1	0	0	0	0	0	0	0	0	0	0	0	0	0	0	0	0	0	0
2013-10-08 5	4	0	2	2	0	0	0	0	0	1	1	2	0	0	0	0	0	0	0	0	0	0	0	1	0	0	0	0	1	1	0	0	0	1	1	0	0	0	0	2	0	0	0	0	0	0	0	1	0
2013-10-08 6	331	166	248	398	89	108	99	91	177	104	37	64	57	73	84	57	28	40	59	60	30	40	32	20	30	34	39	48	33	23	25	17	42	26	25	56	42	10	49	14	30	33	24	12	7	20	25	16	8
2013-10-08 7	736	435	525	652	219	469	207	135	303	244	135	115	213	132	249	142	143	105	204	109	74	156	131	106	73	136	82	79	116	108	54	77	91	167	42	174	72	33	67	33	57	73	84	81	33	37	101	35	23
2013-10-08 8	1017	890	457	361	361	417	216	181	282	207	356	171	110	122	153	146	231	116	164	121	83	123	163	141	70	100	69	49	155	115	69	87	125	343	36	86	37	85	61	35	54	48	36	50	42	41	108	42	22
2013-10-08 9	586	466	515	159	132	80	140	114	83	110	244	94	53	76	91	72	179	69	113	63	44	42	71	61	28	31	36	48	44	35	29	41	89	179	29	16	21	63	24	16	32	17	27	22	27	23	35	24	23
2013-10-08 10	481	334	285	117	123	49	72	92	49	78	150	61	55	49	61	49	68	57	58	42	51	35	43	50	34	28	30	42	24	31	24	37	57	65	19	8	11	31	19	12	19	15	21	19	18	14	9	14	15
2013-10-08 11	598	299	211	198	121	69	87	126	73	66	95	43	50	52	70	48	43	38	43	49	66	43	46	34	22	19	25	22	23	22	28	36	25	31	17	19	12	30	12	12	22	21	16	20	11	20	11	15	28
2013-10-08 12	561	255	204	140	102	99	99	105	140	65	77	54	54	39	51	48	47	45	42	55	42	53	33	34	21	31	33	17	14	24	27	32	32	18	10	20	12	17	21	11	18	31	18	10	28	20	14	9	7
2013-10-08 13	912	433	259	172	163	154	175	150	109	102	117	96	58	94	75	72	78	96	88	77	70	76	69	44	43	29	38	40	34	43	34	36	76	28	31	18	16	27	23	23	44	20	13	17	29	25	28	27	20
2013-10-08 14	1143	713	328	167	283	167	199	220	97	134	224	186	75	105	84	124	153	136	81	103	92	83	119	77	72	66	48	78	58	50	54	69	108	48	51	17	18	47	40	27	33	55	18	19	43	29	37	21	38
2013-10-08 15	1411	710	865	380	321	237	359	303	223	221	255	230	194	151	147	128	175	141	201	106	146	126	143	84	82	63	70	118	74	70	102	80	139	61	81	44	58	62	43	35	57	49	49	50	46	68	31	64	48
2013-10-08 16	2151	1080	1273	785	657	414	508	457	363	384	291	303	352	250	323	236	167	238	235	216	271	167	164	135	147	101	156	165	124	130	153	141	137	62	134	105	158	110	60	60	122	91	93	111	73	68	51	69	86
2013-10-08 17	2590	2048	1975	1407	1022	1129	799	657	826	632	522	380	572	336	474	419	380	312	429	359	412	230	389	301	287	277	222	200	234	203	276	321	230	132	205	203	451	316	83	100	137	165	196	170	86	138	75	124	245
2013-10-08 18	1789	1290	1282	809	636	879	459	369	386	350	436	266	316	228	372	245	310	237	286	250	217	162	210	134	144	224	150	146	139	93	131	155	146	72	117	62	167	244	59	61	95	108	100	121	79	86	55	79	136
2013-10-08 19	1158	611	883	575	387	427	290	294	239	216	221	134	254	145	228	174	164	132	127	193	129	89	102	54	69	114	110	93	72	66	84	69	99	44	54	68	85	64	26	58	60	50	77	64	48	50	32	39	52
2013-10-08 20	805	456	615	461	301	298	176	128	202	106	134	104	206	92	166	79	84	77	70	56	90	65	69	62	68	67	66	43	53	48	55	60	76	19	49	57	77	41	22	26	25	34	83	52	27	31	15	32	30
2013-10-08 21	35	16	373	279	14	8	5	7	118	5	5	1	4	0	4	3	0	8	8	13	2	1	0	1	5	0	2	2	7	1	3	1	0	3	4	31	38	4	0	0	0	1	1	1	1	0	1	0	3
2013-10-08 22	2	9	15	1	9	4	2	0	0	4	4	2	0	0	0	2	0	2	0	0	0	0	0	0	0	2	0	0	2	1	1	1	0	1	0	1	2	0	0	0	0	0	0	0	0	0	0	0	1
2013-10-08 23	9	5	3	0	2	0	0	0	0	1	1	0	0	0	0	0	0	1	0	1	1	1	0	1	0	1	0	0	0	1	4	0	0	2	0	0	1	0	0	1	0	0	0	0	0	0	0	0	1
2013-10-09 0	3	2	3	0	0	0	1	0	0	0	1	0	0	0	0	2	0	0	2	0	0	0	0	1	0	1	0	0	1	0	1	1	0	0	0	0	0	1	0	0	0	0	0	0	0	0	0	0	1
2013-10-09 1	3	1	5	0	0	0	0	0	0	0	0	0	0	0	0	0	0	1	0	0	0	0	0	1	2	0	0	0	0	0	0	0	0	1	0	0	0	0	0	0	0	0	0	0	0	0	0	0	0
2013-10-09 2	6	2	2	0	0	0	0	0	0	1	0	0	0	0	0	0	0	0	0	0	0	0	0	1	0	0	0	0	0	1	1	0	0	0	0	0	0	0	0	0	0	0	0	0	0	0	0	0	1
2013-10-09 3	7	0	1	1	0	0	0	0	0	0	0	0	0	0	1	0	0	0	2	0	1	0	0	0	0	0	0	0	0	2	2	0	0	0	0	0	0	0	0	0	0	0	0	0	0	0	0	0	0
2013-10-09 4	8	4	0	0	0	0	2	0	0	1	0	1	0	0	0	1	0	1	0	0	2	0	0	2	0	0	0	0	0	1	0	0	0	0	0	0	0	1	0	0	0	0	0	0	0	0	1	0	0
2013-10-09 5	49	6	12	4	2	2	11	0	1	6	1	1	1	0	1	1	0	2	1	6	1	3	0	3	7	0	2	0	1	4	2	0	0	0	1	0	0	0	0	2	0	0	0	2	0	0	2	0	0
2013-10-09 6	1482	661	1152	976	475	401	413	495	302	486	227	373	209	343	242	336	190	285	251	272	99	226	153	116	93	77	211	309	111	92	70	58	166	91	87	157	101	45	178	92	125	124	98	42	63	66	109	88	40
2013-10-09 7	3359	2148	2315	1770	1259	1302	1004	811	845	950	674	750	693	663	681	863	674	586	588	529	239	466	586	477	351	409	397	297	472	410	166	273	376	405	163	567	206	110	350	224	197	275	192	264	190	131	365	150	81
2013-10-09 8	4633	3047	2378	1123	1609	1210	956	737	683	634	920	647	472	653	441	710	635	638	538	485	340	449	520	518	357	376	285	256	510	487	299	379	290	566	178	277	126	216	259	225	144	195	105	163	189	135	326	146	118
2013-10-09 9	3881	1685	1445	682	1121	472	693	626	324	341	466	396	254	399	233	376	326	367	231	229	297	304	212	289	198	146	189	228	220	261	221	232	181	260	144	75	61	129	152	136	116	136	90	86	109	108	136	91	62
2013-10-09 10	3890	1404	1026	627	919	361	519	574	269	331	316	327	216	307	188	334	238	263	181	216	318	268	171	265	181	100	171	188	164	191	215	159	110	127	144	70	54	89	108	118	105	104	66	83	83	107	75	88	71
2013-10-09 11	3644	1536	1196	691	918	515	603	579	322	320	335	351	291	283	244	308	263	282	214	188	314	204	154	196	200	177	162	172	138	197	228	167	120	106	153	73	70	95	107	104	95	112	72	62	103	91	65	79	86
2013-10-09 12	3594	1675	1115	681	893	606	604	544	292	291	312	320	325	280	269	288	305	263	185	190	269	236	157	211	203	194	147	128	164	186	199	156	101	87	108	69	62	89	85	109	85	82	103	80	107	92	65	97	62
2013-10-09 13	3582	1521	1141	658	894	453	651	535	285	291	334	321	282	263	232	288	226	264	170	166	277	269	179	226	225	146	174	157	178	192	199	146	104	86	102	83	76	84	112	106	96	113	75	92	83	74	79	106	54
2013-10-09 14	3764	1662	1104	701	959	421	628	607	291	321	356	342	307	317	283	271	239	324	197	203	302	275	205	231	242	153	182	149	166	208	233	166	123	88	127	75	76	125	110	105	76	84	78	105	77	108	72	87	87
2013-10-09 15	4239	2004	1503	862	1103	532	796	740	350	452	418	452	356	418	369	394	269	334	267	268	374	264	219	261	299	176	237	231	197	211	265	216	177	121	166	101	106	156	96	173	101	118	124	104	120	119	86	116	124
2013-10-09 16	4081	2301	1865	1177	1273	692	817	758	480	528	488	481	455	475	469	450	349	332	297	321	430	300	278	301	346	183	313	237	232	214	284	266	259	111	221	163	222	237	126	159	196	155	131	162	126	163	88	143	159
2013-10-09 17	3635	3103	2856	1744	1485	1521	1203	1033	1092	859	749	624	795	509	689	668	653	485	570	508	503	361	570	493	485	506	418	306	417	309	419	499	334	201	304	254	573	487	168	204	148	231	289	274	192	199	148	176	335
2013-10-09 18	2420	1842	1705	1118	909	1108	682	584	605	564	606	402	403	342	501	411	492	296	344	363	259	212	318	206	222	366	258	217	191	154	198	250	242	128	178	105	251	282	94	109	111	105	156	154	108	118	74	104	177
2013-10-09 19	1692	956	1378	872	560	554	399	424	427	270	327	273	366	218	328	261	212	232	235	204	189	134	135	114	122	168	173	128	82	111	110	111	144	68	96	71	112	111	67	82	100	63	104	100	72	70	48	59	76
2013-10-09 20	1121	710	1045	654	452	404	225	255	325	161	204	181	349	114	292	148	132	130	136	156	123	102	93	71	98	136	83	81	70	68	87	79	119	47	70	69	128	89	34	54	65	46	139	93	35	58	45	45	73
2013-10-09 21	65	27	624	354	14	5	6	2	124	16	17	10	2	0	11	8	1	13	7	18	7	4	2	0	4	3	4	2	5	11	4	4	0	4	8	47	65	10	0	0	0	1	0	1	6	0	0	1	7
2013-10-09 22	12	16	39	2	9	4	0	1	5	3	2	2	0	0	1	0	0	0	0	0	1	0	0	2	2	0	1	0	1	2	5	2	0	1	0	2	0	0	0	0	0	0	0	1	0	1	2	0	1
2013-10-09 23	9	5	9	0	4	2	0	0	1	1	0	1	0	0	0	0	0	0	0	0	2	0	0	1	0	0	0	0	0	1	2	0	0	2	0	0	1	1	0	0	0	0	0	0	0	0	1	0	1
2013-10-10 0	9	2	3	1	1	0	0	0	0	2	2	3	0	0	2	2	0	0	2	1	0	1	0	0	1	0	0	0	0	0	2	0	0	0	0	0	0	0	0	0	0	0	0	0	0	0	0	0	2
2013-10-10 1	7	1	3	0	1	0	0	1	0	1	0	0	0	0	0	0	0	2	0	0	0	1	0	0	0	0	0	0	1	0	2	0	0	1	0	0	0	0	0	0	0	0	0	0	0	0	0	0	1
2013-10-10 2	3	3	1	0	2	0	0	0	0	2	0	0	0	0	0	0	0	0	0	0	0	0	0	0	1	0	0	0	2	2	0	3	0	0	0	0	0	0	0	0	0	0	0	0	0	0	0	0	1
2013-10-10 3	1	3	3	0	0	0	0	0	0	1	1	0	0	0	0	0	0	0	2	0	0	0	1	0	1	0	0	0	0	1	1	0	0	0	0	0	0	0	0	0	0	0	0	0	0	0	0	0	1
2013-10-10 4	3	1	3	1	0	0	1	0	0	2	0	0	0	0	0	0	0	0	0	0	1	0	1	3	0	0	0	0	0	1	1	2	0	0	0	0	0	0	0	0	0	0	0	0	0	0	0	0	0
2013-10-10 5	35	5	15	6	6	2	4	2	0	11	1	7	0	0	0	3	0	7	0	2	2	3	1	0	6	0	0	2	2	7	2	0	0	3	0	0	0	1	0	3	0	0	0	1	0	0	2	2	0
2013-10-10 6	1543	846	1511	1064	520	413	452	585	332	493	200	404	233	421	267	397	227	291	262	282	103	238	202	132	101	103	194	279	122	101	97	60	183	108	70	187	100	53	185	92	146	158	115	34	56	92	120	67	38
2013-10-10 7	3423	2309	2456	1867	1272	1432	1004	845	966	1057	758	847	659	687	735	734	818	578	610	507	230	456	649	527	367	440	427	331	473	440	205	319	405	507	174	679	240	128	361	210	199	295	196	251	198	144	401	167	82
2013-10-10 8	4800	2862	2291	1192	1511	1213	961	781	756	694	1046	596	408	612	514	581	582	515	503	451	348	461	457	529	380	384	326	224	577	511	324	377	304	544	178	312	134	216	260	234	147	199	107	177	180	160	302	162	106
2013-10-10 9	3844	1474	1311	713	1015	527	627	505	332	406	413	414	213	366	302	322	233	322	204	222	303	286	159	292	207	170	172	179	230	259	211	183	156	175	171	87	70	109	143	146	135	127	80	92	103	102	129	101	87
2013-10-10 10	3603	1350	1013	535	823	332	546	523	247	302	268	326	208	332	203	238	198	233	175	176	300	244	132	178	172	134	162	139	143	223	209	167	120	97	141	76	71	75	111	97	85	66	77	73	68	94	49	76	65
2013-10-10 11	3522	1466	1151	736	839	482	542	521	374	325	335	344	256	301	259	283	226	292	186	221	269	173	166	183	188	161	155	131	144	203	201	146	142	100	123	75	76	93	81	117	104	85	75	81	80	89	38	75	77
2013-10-10 12	3195	1441	1041	560	810	520	567	454	434	288	281	265	295	208	206	243	241	263	156	173	243	196	167	170	174	179	124	117	131	164	165	126	93	83	96	62	45	82	98	80	80	73	79	97	93	91	61	89	63
2013-10-10 13	3283	1370	1126	606	741	388	525	401	325	273	283	254	268	237	241	222	210	233	131	150	223	250	149	187	200	139	114	112	149	191	199	157	119	91	115	63	67	72	112	88	75	83	84	71	70	73	68	76	36
2013-10-10 14	3533	1359	984	602	790	407	524	528	286	291	332	287	212	290	259	236	204	239	180	155	273	231	125	193	226	102	111	123	139	197	189	160	81	89	130	76	64	102	94	117	68	93	85	60	88	98	55	82	67
2013-10-10 15	3925	1857	1494	693	1020	549	681	721	344	398	376	393	350	361	343	383	244	307	204	278	390	270	178	292	275	160	227	233	203	191	250	182	168	110	165	73	90	136	110	116	68	115	98	113	96	125	61	123	142
2013-10-10 16	4232	2133	2033	1225	1220	739	909	693	541	534	468	500	530	412	430	391	327	367	306	274	436	301	214	312	344	205	271	271	240	271	320	283	266	113	229	158	216	223	109	142	170	179	147	163	133	146	76	136	145
2013-10-10 17	3818	3373	2804	1920	1502	1550	1076	881	1105	824	836	599	788	598	755	634	729	522	553	443	536	342	531	500	535	589	353	231	403	311	455	516	334	254	312	282	612	586	172	198	182	242	255	246	200	250	129	188	363
2013-10-10 18	2459	1823	1788	1102	981	1093	674	546	652	543	655	371	473	329	477	370	469	361	367	372	302	229	318	237	258	377	236	201	179	172	222	241	252	136	173	118	216	317	103	98	110	102	162	154	142	118	81	119	164
2013-10-10 19	1733	1076	1406	892	629	630	372	342	437	283	365	193	300	219	274	228	254	198	194	202	151	156	176	102	156	165	164	141	113	97	133	117	172	63	120	102	162	128	66	88	58	60	118	115	68	66	65	58	76
2013-10-10 20	1280	776	1030	655	393	499	222	203	388	143	223	153	288	117	267	156	142	136	113	129	134	94	114	82	123	103	115	85	81	67	91	113	127	60	79	81	147	115	28	51	47	53	109	82	43	43	40	39	63
2013-10-10 21	43	39	713	398	36	15	9	2	187	10	10	3	1	0	8	4	2	9	6	11	6	0	1	2	3	0	3	0	6	2	5	2	0	7	5	42	66	3	0	0	0	1	1	1	3	1	0	1	11
2013-10-10 22	12	8	41	4	14	2	5	1	6	4	3	0	0	0	3	0	0	2	1	0	1	3	0	2	0	0	0	0	5	5	1	1	0	5	0	0	2	2	0	0	0	0	0	0	1	0	0	1	2
2013-10-10 23	12	3	12	3	3	0	0	0	0	1	3	1	0	0	1	0	0	2	0	0	3	1	0	2	1	0	0	0	0	4	0	0	0	0	0	1	0	1	0	0	0	0	0	0	1	0	1	0	2
2013-10-11 0	5	4	5	1	5	0	0	1	1	4	0	1	0	0	0	2	0	0	0	1	0	0	0	0	1	0	0	0	1	2	0	0	0	0	0	0	0	1	0	0	0	0	0	0	0	1	0	0	2
2013-10-11 1	7	3	4	0	1	0	0	0	0	0	0	0	0	0	0	0	0	0	0	0	0	1	0	0	2	0	0	0	0	0	1	0	0	0	0	1	0	0	0	1	0	0	0	0	0	0	0	0	0
2013-10-11 2	4	3	3	0	0	0	2	0	0	2	1	1	0	0	0	0	0	1	1	0	0	0	0	0	0	0	0	0	0	2	2	1	0	1	0	0	0	0	0	0	0	0	0	0	0	0	1	0	0
2013-10-11 3	4	0	1	0	0	0	0	0	0	1	0	0	0	0	0	0	0	0	0	0	0	0	1	4	0	0	0	0	1	0	3	1	0	0	0	0	0	1	0	0	0	0	0	0	0	0	2	0	0
2013-10-11 4	1	4	5	2	3	0	1	0	0	0	1	0	0	0	0	0	0	0	0	0	0	0	0	1	0	0	0	0	0	3	0	0	0	0	0	0	0	0	0	0	0	0	0	0	0	0	1	0	1
2013-10-11 5	34	4	15	6	3	3	3	1	1	9	0	3	1	0	1	1	0	7	0	2	2	3	0	2	5	0	2	1	0	5	1	0	0	3	3	1	0	2	0	5	0	0	0	1	0	0	3	0	2
2013-10-11 6	1660	831	1498	1113	532	468	506	587	352	498	257	402	237	409	282	316	210	264	204	281	120	263	178	128	96	99	205	300	132	100	84	77	168	133	74	181	124	66	203	116	150	160	117	58	63	91	136	79	57
2013-10-11 7	3402	2416	2591	1857	1177	1457	976	689	984	972	793	745	750	731	668	778	728	603	554	449	257	461	566	563	321	443	416	298	479	440	200	295	430	540	149	696	230	129	386	237	172	334	212	250	215	128	435	159	98
2013-10-11 8	4916	3035	2313	1192	1649	1276	905	625	693	587	873	561	437	727	476	623	566	485	454	424	356	488	421	503	395	368	379	246	541	524	310	373	300	499	193	295	115	212	275	241	169	216	138	174	184	149	307	153	118
2013-10-11 9	3679	1513	1242	684	1045	506	605	532	288	395	380	367	242	438	256	395	240	310	210	213	277	268	184	265	228	185	169	208	240	238	217	192	157	145	152	99	79	99	152	155	147	121	82	80	96	129	121	107	84
2013-10-11 10	3489	1378	912	561	835	406	555	458	253	347	290	370	190	317	202	318	171	248	163	175	259	217	175	228	195	116	157	157	157	180	188	183	117	90	159	62	60	74	95	105	91	94	65	72	72	98	51	84	74
2013-10-11 11	3368	1483	1088	695	822	465	526	454	324	307	326	308	223	304	242	284	208	230	193	186	285	196	152	194	209	191	167	133	142	179	215	178	112	92	128	61	75	96	88	107	94	81	67	70	71	93	39	81	73
2013-10-11 12	3277	1394	1037	527	687	507	499	510	399	301	252	290	328	239	285	245	235	222	164	170	250	204	153	175	182	174	142	112	142	159	153	139	108	79	99	63	63	91	77	89	68	65	68	87	102	61	70	83	58
2013-10-11 13	3365	1298	1100	595	765	412	538	476	279	275	262	294	270	215	236	259	199	234	127	141	221	256	131	192	197	112	130	134	168	195	179	134	115	86	99	97	67	93	86	94	66	86	71	67	93	88	76	74	52
2013-10-11 14	3612	1501	1050	597	866	416	615	536	349	355	254	311	234	300	237	303	187	239	171	238	272	221	162	177	213	119	172	142	163	234	210	179	122	72	110	72	72	97	107	109	69	98	79	71	79	99	62	104	79
2013-10-11 15	3952	1790	1649	929	1044	591	710	726	413	410	375	431	346	372	326	296	232	323	215	274	357	247	202	276	304	192	194	183	186	202	283	207	179	98	169	104	119	147	130	113	98	105	112	105	85	122	67	117	130
2013-10-11 16	3829	2265	2025	1220	1165	709	848	696	517	549	501	515	512	410	500	382	304	381	316	311	392	259	258	281	341	183	269	230	241	212	335	311	227	124	224	152	271	211	118	161	169	163	123	175	132	155	84	135	172
2013-10-11 17	3542	3225	2683	1881	1624	1560	1035	818	1069	787	924	622	781	549	679	633	697	492	514	506	478	376	583	529	530	574	359	225	408	305	414	559	345	241	283	260	590	565	172	185	175	249	282	249	232	224	137	186	349
2013-10-11 18	2401	1767	1605	1132	1047	965	653	490	609	528	618	370	476	306	460	372	491	335	337	356	278	239	269	228	254	351	251	173	178	152	201	274	260	117	177	131	211	308	88	107	123	120	175	130	122	127	77	107	165
2013-10-11 19	1819	918	1180	819	594	608	342	330	367	241	365	242	370	200	348	220	186	211	152	208	200	127	130	107	145	164	151	145	116	82	125	103	162	69	83	83	132	124	74	81	78	95	117	122	71	79	45	56	82
2013-10-11 20	1089	641	919	634	393	392	254	215	295	150	214	160	300	96	273	131	145	150	83	149	131	111	78	73	120	113	75	72	89	77	98	83	114	53	89	75	122	85	27	47	46	34	80	75	53	51	33	52	62
2013-10-11 21	48	28	624	354	21	9	8	1	156	15	12	3	2	2	15	5	1	7	5	13	2	2	0	4	3	1	0	1	4	4	11	3	1	2	2	44	73	5	0	0	0	1	2	0	2	2	3	0	2
2013-10-11 22	18	10	39	4	11	2	1	0	3	4	3	2	1	0	5	0	0	0	0	3	1	0	0	0	3	0	1	0	1	3	2	1	0	1	0	0	2	2	0	1	0	0	0	0	2	0	1	0	1
2013-10-11 23	8	4	8	0	2	0	0	0	0	1	4	0	0	0	0	0	0	1	0	0	0	0	0	1	3	0	0	0	2	1	4	1	0	0	0	0	1	2	0	0	0	0	0	0	1	1	0	0	1
2013-10-12 0	5	4	4	0	3	0	0	0	0	0	0	0	0	0	0	0	0	2	0	1	0	0	1	2	1	0	0	0	0	1	0	0	0	1	0	0	0	1	0	0	0	0	0	0	0	0	0	0	2
2013-10-12 1	4	2	4	0	1	0	1	0	0	1	0	0	0	0	0	2	0	0	0	0	0	1	1	0	2	0	0	0	0	1	1	0	0	0	0	0	0	1	0	0	0	0	0	0	0	0	0	0	2
2013-10-12 2	9	6	4	0	1	0	0	0	0	1	1	0	0	0	0	0	0	0	0	0	0	0	0	1	0	0	1	0	0	1	5	0	0	0	0	0	0	0	0	0	0	0	0	0	0	0	0	0	0
2013-10-12 3	1	2	0	0	0	0	1	0	0	0	0	0	0	0	0	0	1	1	1	0	0	0	0	0	0	0	0	0	0	2	2	0	0	1	0	0	0	1	0	0	0	0	0	0	0	0	0	0	0
2013-10-12 4	1	2	3	0	0	0	2	0	0	1	0	0	0	0	0	0	0	0	0	0	1	0	0	2	1	0	0	0	0	3	0	1	0	0	0	1	0	0	0	0	0	0	0	0	0	0	1	0	0
2013-10-12 5	31	4	23	6	4	1	6	1	2	6	4	1	1	0	1	1	0	5	0	5	2	1	0	0	3	0	1	1	1	2	1	0	0	2	1	1	0	2	0	6	0	1	0	1	0	0	2	0	0
2013-10-12 6	1437	805	1346	1030	507	411	433	587	285	408	226	389	232	362	252	355	175	250	190	223	118	253	200	109	108	73	180	263	134	128	72	87	140	118	78	155	101	42	182	98	193	138	99	61	66	96	111	74	52
2013-10-12 7	2931	2218	2334	1792	1254	1377	933	721	888	868	817	656	682	633	650	741	713	538	519	473	244	402	632	468	317	428	374	291	517	357	184	280	385	442	169	633	246	117	353	246	246	248	196	239	178	134	350	148	96
2013-10-12 8	4519	2771	2359	1213	1418	1179	861	703	711	628	926	638	404	661	463	540	653	500	455	444	339	451	454	507	331	369	334	257	531	415	320	353	288	520	192	296	128	207	277	227	191	196	123	160	195	160	279	164	115
2013-10-12 9	3840	1559	1352	723	937	523	611	514	304	406	435	443	224	445	271	375	327	383	254	234	274	292	188	274	249	172	181	244	191	236	180	174	182	167	171	99	75	126	163	165	122	130	75	67	108	110	98	94	94
2013-10-12 10	3615	1452	1024	618	863	412	633	470	259	336	307	424	226	406	262	297	227	278	179	169	248	235	147	246	203	111	141	186	168	212	196	171	157	105	156	66	77	75	121	154	105	89	58	69	77	86	65	91	74
2013-10-12 11	3366	1521	1392	727	822	487	620	480	333	325	287	349	290	303	255	246	252	298	174	232	252	185	170	197	183	183	147	164	156	176	199	169	123	97	132	74	74	94	91	153	116	92	78	68	100	95	58	107	82
2013-10-12 12	3281	1474	1090	699	761	527	524	521	357	306	283	305	328	271	241	261	299	249	215	195	238	183	159	202	190	179	156	120	142	154	166	146	95	93	98	73	87	103	113	129	80	77	83	75	115	99	69	79	65
2013-10-12 13	3310	1348	1121	677	690	490	535	438	311	321	296	325	269	266	247	235	233	234	168	178	243	220	149	226	221	134	121	150	183	173	174	160	126	93	121	73	92	117	145	116	110	68	84	68	88	80	76	82	61
2013-10-12 14	3553	1481	1160	777	795	390	628	519	287	340	302	341	279	276	242	251	225	282	179	221	266	234	171	248	263	126	144	173	170	162	208	154	152	108	130	94	80	97	84	135	126	86	80	97	107	109	87	73	74
2013-10-12 15	3890	1765	1626	1034	1065	643	679	587	370	387	308	427	391	387	327	375	249	365	225	266	303	234	206	228	259	161	225	206	185	216	265	247	217	92	168	156	132	130	104	138	184	117	123	111	124	100	74	100	119
2013-10-12 16	4051	2339	2172	1178	1207	752	946	726	507	528	458	475	534	418	469	415	366	379	258	359	421	290	270	311	326	213	243	219	231	234	308	299	256	128	249	142	250	222	116	158	185	185	170	161	157	140	100	156	167
2013-10-12 17	3699	2981	2645	1731	1452	1462	1120	706	997	743	840	660	838	565	669	605	682	506	488	510	502	338	531	510	466	476	306	236	378	315	366	530	306	235	280	240	532	517	161	201	198	235	292	243	224	185	138	182	352
2013-10-12 18	2670	1617	1764	1149	956	1130	635	461	576	518	653	385	543	340	456	296	420	363	331	320	269	232	289	217	223	359	200	228	220	176	197	248	259	120	148	139	181	311	93	87	149	126	149	184	188	122	108	110	168
2013-10-12 19	1856	964	1230	789	648	612	388	325	374	242	350	194	396	187	316	224	209	220	207	215	183	130	135	145	175	207	141	143	112	100	133	109	171	67	94	62	118	114	62	73	127	80	126	109	62	74	50	42	69
2013-10-12 20	1438	713	1035	710	421	439	283	195	329	150	219	156	281	140	269	109	104	164	90	142	152	89	104	96	146	133	104	55	86	74	122	107	112	61	85	104	115	114	44	62	63	42	124	91	58	40	47	55	61
2013-10-12 21	64	34	604	347	28	9	6	2	177	12	9	5	2	0	12	1	2	8	10	25	2	0	2	1	5	0	2	2	6	7	4	4	1	1	8	47	68	6	0	1	1	0	0	5	2	0	1	0	4
2013-10-12 22	29	6	42	3	16	2	1	0	8	6	1	3	0	0	1	0	1	4	3	1	1	0	0	3	1	0	1	0	3	4	9	1	0	1	0	0	3	1	0	0	0	0	0	0	0	1	0	0	2
2013-10-12 23	13	6	13	1	1	1	1	0	0	0	4	0	0	0	0	0	0	3	0	0	0	1	0	2	2	0	0	1	1	0	4	0	0	0	0	0	0	1	0	1	0	0	0	0	1	0	0	0	3
2013-10-13 0	4	6	4	0	4	0	0	0	0	0	1	0	0	0	0	1	0	0	0	1	0	1	0	0	1	0	1	0	1	2	0	1	0	1	0	0	0	1	0	1	0	0	0	0	0	0	0	0	1
2013-10-13 1	8	2	0	0	2	0	0	0	0	2	2	1	0	0	0	0	0	1	0	0	0	1	0	0	2	0	0	0	0	0	2	0	0	0	0	0	0	0	0	0	0	0	0	0	0	0	1	0	1
2013-10-13 2	1	1	3	0	4	0	1	0	0	0	0	0	0	0	0	0	0	0	0	1	0	0	0	0	3	0	0	0	3	2	0	0	0	0	0	0	0	2	0	0	0	0	0	0	0	0	0	0	0
2013-10-13 3	9	1	2	0	0	0	0	0	0	1	0	0	0	0	0	0	0	0	0	0	0	1	0	2	0	0	2	0	0	0	2	2	0	0	1	0	0	1	0	0	0	0	0	0	0	0	0	0	0
2013-10-13 4	6	2	4	0	2	0	2	0	0	0	0	0	0	0	0	0	0	2	1	0	1	1	0	1	0	0	0	0	0	9	1	0	0	0	0	0	0	0	0	2	0	0	0	0	0	0	1	0	0
2013-10-13 5	28	6	14	2	8	2	3	3	1	4	3	4	0	0	0	1	0	8	5	5	4	0	0	1	3	0	2	0	0	10	3	1	0	3	2	0	0	0	0	4	0	0	0	1	0	0	3	1	0
2013-10-13 6	1307	515	775	614	418	254	322	361	174	296	134	203	110	278	181	196	140	163	162	142	55	200	102	103	73	50	122	163	86	104	50	47	104	65	71	72	72	13	130	99	113	77	65	29	38	45	54	44	34
2013-10-13 7	2396	1038	1558	1204	649	617	557	545	391	481	299	366	423	422	380	401	281	324	288	260	151	262	212	212	142	163	218	231	165	162	93	90	228	108	120	173	147	55	241	174	197	171	142	104	68	83	92	66	45
2013-10-13 8	3216	1436	1905	1227	891	711	669	556	438	553	440	562	553	614	460	459	439	406	338	322	236	318	337	267	189	239	330	241	195	183	150	166	239	175	165	211	134	88	225	229	242	173	158	141	117	114	120	96	68
2013-10-13 9	3495	1567	1771	1161	986	730	760	545	422	534	536	566	525	562	421	447	569	401	335	299	241	260	370	297	185	267	311	302	203	224	160	161	249	177	175	110	110	108	188	281	189	154	130	115	137	124	112	102	71
2013-10-13 10	3723	1515	1498	1032	906	759	718	588	340	492	519	522	490	457	369	409	487	396	286	316	252	239	323	270	269	260	265	216	182	209	152	156	227	148	179	131	93	137	172	241	134	163	129	132	157	121	83	115	74
2013-10-13 11	3664	1573	1384	915	870	728	676	520	371	411	478	482	496	375	412	327	438	300	246	236	240	218	283	217	253	321	232	180	168	169	137	157	205	137	142	107	111	122	123	186	128	147	148	129	146	95	99	113	67
2013-10-13 12	3479	1525	1305	789	757	724	626	415	461	430	365	432	470	284	401	356	454	319	248	213	239	216	235	263	242	245	174	132	155	148	153	140	151	139	119	99	95	110	152	164	113	87	141	135	147	124	78	102	90
2013-10-13 13	3888	1707	1153	836	821	705	624	497	359	396	419	416	525	331	429	313	450	316	276	220	246	250	261	287	278	241	180	175	167	169	171	162	181	139	123	91	104	121	117	168	111	109	127	146	114	90	87	95	82
2013-10-13 14	3911	1692	1261	913	806	703	695	537	383	441	515	491	472	369	431	341	465	344	234	247	306	258	273	322	356	259	226	180	162	193	195	190	165	164	157	96	107	153	130	156	115	101	149	184	144	121	95	95	95
2013-10-13 15	4231	1859	1647	1194	925	793	856	630	465	530	533	579	533	400	523	434	560	371	312	254	368	231	361	326	381	324	215	226	171	162	218	210	224	149	184	149	96	172	121	195	136	116	162	188	161	124	88	128	119
2013-10-13 16	3903	2066	1897	1298	1007	1024	844	621	492	528	578	594	686	455	549	455	590	450	410	278	369	241	339	292	391	303	241	243	218	181	253	209	293	166	216	167	165	213	122	212	171	214	184	208	148	123	85	125	134
2013-10-13 17	3038	1646	1858	1199	870	1081	746	480	598	544	555	411	637	372	621	393	532	374	391	321	313	251	278	251	355	299	251	208	211	189	210	217	243	139	175	196	195	239	113	163	177	170	212	218	153	113	78	141	154
2013-10-13 18	2135	1046	1421	909	614	815	501	295	464	331	326	281	471	285	438	267	280	259	187	260	206	168	165	183	195	236	172	126	128	120	172	158	184	84	115	143	130	116	91	66	118	100	150	170	123	73	61	64	91
2013-10-13 19	1621	712	1200	784	499	506	325	248	350	206	278	211	324	181	349	170	194	149	128	190	153	131	118	127	159	156	122	117	86	88	133	98	122	74	78	83	137	88	60	56	80	56	110	106	71	53	44	58	60
2013-10-13 20	1146	556	867	616	359	375	229	164	269	146	183	144	294	118	226	152	136	111	99	104	145	94	80	67	119	86	71	58	69	52	101	80	90	60	78	74	94	78	38	39	49	23	102	61	57	44	36	35	38
2013-10-13 21	40	18	627	282	21	12	9	0	143	15	5	5	7	3	10	4	6	8	4	5	4	1	0	0	4	3	0	1	5	1	9	3	0	5	3	36	68	2	0	0	1	0	0	1	3	0	0	0	7
2013-10-13 22	14	6	33	3	8	8	2	2	6	1	5	1	0	0	3	1	2	2	0	3	0	0	0	0	0	0	0	0	3	1	4	0	0	2	0	1	0	2	0	1	0	0	0	3	1	0	0	0	1
2013-10-13 23	5	8	7	0	6	1	0	0	0	0	1	1	0	0	0	0	0	0	0	0	0	1	1	0	1	0	2	0	0	0	0	1	0	2	0	0	0	1	0	0	0	0	0	0	1	1	0	0	1
2013-10-14 0	7	2	3	0	2	0	0	0	0	1	1	0	0	0	0	0	0	1	0	0	0	1	0	0	0	0	0	0	0	3	1	0	0	0	0	0	0	1	0	0	0	0	0	0	0	0	2	0	1
2013-10-14 1	12	1	6	0	0	0	0	0	2	0	0	0	0	0	0	0	0	1	0	0	0	0	0	0	6	0	0	0	1	0	2	0	0	0	0	0	0	0	0	0	0	0	0	0	0	0	0	0	1
2013-10-14 2	5	0	3	0	1	0	0	0	0	1	0	0	0	0	0	0	0	1	0	0	0	0	0	0	2	0	0	0	0	2	2	0	0	0	0	0	0	0	0	0	0	0	0	0	0	0	0	0	0
2013-10-14 3	3	0	0	2	0	0	0	0	0	0	0	0	0	0	0	1	0	0	0	1	0	0	0	0	0	0	0	0	0	1	0	0	0	0	0	0	0	0	0	0	0	0	0	0	0	0	0	0	0
2013-10-14 4	1	1	3	0	2	0	3	0	0	1	0	0	0	0	1	0	0	0	0	0	1	0	1	1	1	0	0	0	0	5	2	0	0	0	0	0	0	1	0	0	0	0	0	0	0	0	1	0	0
2013-10-14 5	36	10	18	1	3	3	5	1	1	8	0	4	0	0	0	1	0	3	0	5	2	2	1	0	2	0	1	0	0	4	2	0	0	1	1	0	0	2	0	3	0	0	0	0	0	0	3	0	0
2013-10-14 6	1693	851	1557	1087	490	437	525	538	372	552	233	394	217	402	308	349	220	301	213	265	125	302	222	134	99	114	191	278	125	135	102	74	189	139	78	175	113	62	195	75	193	167	110	59	64	107	122	81	53
2013-10-14 7	3496	2417	2468	1878	1168	1404	1006	740	939	874	759	698	753	592	686	827	800	582	602	499	280	569	660	604	378	403	443	290	490	455	223	339	375	622	153	662	256	133	354	226	245	298	190	272	198	168	439	156	89
2013-10-14 8	4685	2780	2140	1145	1470	1144	886	649	644	444	947	586	463	643	451	539	619	508	432	453	361	529	420	538	437	375	294	238	546	527	332	423	277	501	183	279	107	248	270	198	168	197	128	171	203	156	312	174	120
2013-10-14 9	3521	1469	1195	714	918	455	671	541	286	287	330	388	230	373	262	337	233	298	215	254	298	263	170	266	209	154	165	205	208	231	200	191	152	123	139	89	69	104	149	124	138	97	77	91	94	104	103	96	96
2013-10-14 10	3333	1171	952	570	734	338	551	479	235	302	237	323	191	268	190	234	176	268	170	165	263	213	154	209	230	111	146	134	151	161	177	168	126	90	128	66	53	89	94	79	120	75	76	76	84	111	62	80	64
2013-10-14 11	3445	1283	1144	642	778	528	550	476	339	291	297	312	231	268	225	250	207	230	163	157	331	183	146	172	188	153	152	118	154	153	185	131	128	76	122	72	74	90	97	86	100	95	77	80	93	78	61	75	74
2013-10-14 12	3287	1337	1014	713	754	545	548	495	251	237	317	318	327	230	236	226	234	210	145	187	274	219	122	176	195	162	128	103	121	149	157	147	126	77	81	56	66	91	70	76	63	66	86	80	107	76	60	80	53
2013-10-14 13	3314	1236	1080	653	683	424	509	473	237	266	257	271	239	224	216	219	152	241	155	163	274	266	136	206	201	112	136	121	161	199	144	149	136	82	88	58	66	76	99	91	80	63	75	73	85	92	72	77	55
2013-10-14 14	3586	1346	912	598	743	469	566	484	240	284	264	317	262	222	210	247	178	219	166	160	283	228	117	182	201	119	154	118	148	186	226	157	123	79	139	84	75	102	102	89	82	74	82	89	77	97	66	95	78
2013-10-14 15	4087	1714	1469	743	985	537	719	711	303	366	375	397	332	341	307	402	234	322	211	265	367	269	175	208	266	143	186	202	186	202	298	230	180	106	172	85	111	123	96	110	126	96	79	83	110	117	78	117	143
2013-10-14 16	4196	2016	1918	1106	1119	698	955	725	461	495	455	474	481	390	474	409	309	369	264	336	436	263	249	322	341	147	268	225	243	249	361	245	238	95	228	180	224	195	113	148	184	170	123	172	116	144	90	120	152
2013-10-14 17	3766	3380	2898	1850	1609	1586	1278	858	1030	878	1033	563	801	530	613	593	702	437	525	503	531	372	553	501	517	483	344	270	431	307	428	543	296	275	318	275	644	563	191	170	197	221	298	237	235	228	127	217	383
2013-10-14 18	2433	1799	1699	1161	1105	1058	701	535	620	548	701	373	472	313	475	347	489	335	340	371	305	228	302	241	252	305	214	197	221	163	181	250	257	156	165	110	231	339	95	97	127	130	168	183	130	111	84	105	194
2013-10-14 19	1585	911	1322	872	622	559	391	330	396	270	344	242	379	209	335	227	205	184	180	194	180	147	164	125	126	182	138	134	87	79	121	119	169	81	95	89	127	136	52	77	87	69	114	96	80	75	51	66	87
2013-10-14 20	1217	714	916	642	435	436	262	207	298	145	220	156	266	138	255	114	156	168	105	135	135	104	83	73	89	112	94	59	93	74	100	100	115	55	103	66	121	114	40	51	77	46	104	78	49	43	32	49	72
2013-10-14 21	58	37	661	375	17	14	9	2	151	9	7	7	7	0	20	3	3	13	6	13	4	3	4	1	5	3	3	4	7	4	5	2	0	2	5	53	84	5	0	1	0	0	4	1	3	0	3	0	5
2013-10-14 22	18	6	27	2	10	1	1	2	4	8	2	1	0	0	0	2	1	0	1	3	2	1	1	2	0	1	0	0	4	1	2	1	0	0	0	0	2	3	0	0	0	0	0	1	4	0	0	0	2
2013-10-14 23	15	4	9	0	1	3	1	0	2	3	1	2	0	0	0	0	0	1	0	1	0	1	0	0	2	0	0	0	0	1	3	0	0	0	0	0	0	0	0	1	0	0	0	0	1	0	0	1	0
2013-10-15 0	6	3	6	0	4	0	0	0	0	3	0	1	0	0	0	1	0	2	0	0	0	2	1	0	3	0	0	0	3	1	1	0	0	0	0	0	0	1	0	0	0	0	0	0	0	0	0	0	1
2013-10-15 1	9	1	1	0	2	0	0	0	0	2	1	0	0	0	0	0	0	1	0	0	0	1	0	1	0	1	0	0	0	1	1	0	0	0	0	0	0	0	0	0	0	0	0	0	0	0	0	0	0
2013-10-15 2	8	1	6	0	0	0	0	0	0	0	1	0	0	0	0	0	0	0	2	0	0	0	0	0	0	0	0	0	0	1	1	0	0	0	0	0	0	0	0	0	0	0	0	0	0	0	0	0	1
2013-10-15 3	1	0	4	0	0	0	0	0	0	0	0	0	0	0	0	0	0	0	0	0	0	0	0	0	0	0	0	0	1	0	4	0	0	0	0	0	0	0	0	0	0	0	0	0	0	0	0	0	0
2013-10-15 4	2	0	3	1	0	0	2	0	0	7	0	0	0	0	1	0	0	0	0	0	2	1	0	1	0	0	0	0	0	5	1	0	0	0	0	0	0	1	0	0	0	0	0	0	0	0	0	0	0
2013-10-15 5	34	4	13	5	5	2	1	1	0	4	2	1	0	0	2	1	1	3	1	6	2	1	0	5	6	0	2	0	1	3	2	1	0	4	1	1	1	1	0	1	0	0	0	1	0	0	2	0	1
2013-10-15 6	1472	798	1371	992	515	426	444	574	337	425	239	334	230	363	254	330	185	261	193	207	106	259	189	126	79	86	204	308	129	103	86	75	163	127	64	149	104	66	171	82	179	156	118	51	61	91	124	75	50
2013-10-15 7	3378	2530	2522	1800	1204	1491	1103	956	903	999	792	721	753	622	690	753	795	556	548	464	265	496	692	543	338	411	419	345	525	425	211	340	390	561	152	626	250	131	350	228	188	287	186	237	213	178	410	166	102
2013-10-15 8	3781	2126	2126	1134	1335	1203	927	741	708	573	856	491	468	547	476	475	557	395	436	497	313	412	412	330	279	272	248	237	411	417	260	262	303	402	144	267	114	145	217	169	148	192	136	159	165	121	229	168	89
2013-10-15 9	2544	1252	1137	558	751	399	521	447	239	331	343	322	215	320	248	291	254	284	177	256	212	245	165	211	125	100	127	234	197	209	136	183	142	145	116	64	57	104	101	104	114	92	75	83	106	91	102	69	76
2013-10-15 10	2960	1290	911	479	709	330	460	411	240	308	273	307	192	295	218	301	163	220	142	196	205	191	144	194	180	109	121	179	152	139	182	141	138	93	85	68	54	81	80	82	85	75	62	52	68	91	72	68	58
2013-10-15 11	2829	1109	1087	592	666	442	560	451	343	292	257	249	261	275	256	227	235	220	170	187	274	149	131	138	139	115	108	124	114	129	162	110	98	63	92	58	55	84	66	97	89	86	64	74	101	74	44	67	57
2013-10-15 12	2780	1217	923	558	756	492	471	415	371	323	294	272	282	215	242	231	273	235	160	210	219	204	151	171	152	155	124	136	136	167	171	139	98	96	85	45	52	82	75	85	76	94	72	75	96	81	45	80	48
2013-10-15 13	2998	1085	977	519	624	389	507	426	299	313	235	323	246	265	219	225	166	242	160	204	193	216	144	155	175	96	147	112	144	193	153	119	136	70	100	75	71	81	95	72	63	69	68	74	71	82	56	81	52
2013-10-15 14	2807	1113	865	514	675	367	441	385	247	260	255	305	210	206	212	215	193	229	147	198	193	178	140	153	161	73	142	154	134	126	175	130	99	76	113	62	67	81	71	67	52	77	58	74	59	71	67	69	54
2013-10-15 15	3109	1530	1232	692	779	440	595	588	280	383	272	302	304	310	290	318	211	269	173	223	301	229	168	204	202	117	179	172	158	147	203	163	142	68	147	64	66	131	81	103	97	110	94	72	78	81	53	96	109
2013-10-15 16	3253	1787	1640	946	935	600	796	561	387	453	369	390	417	339	361	355	263	298	241	289	358	217	218	195	248	130	228	193	176	190	263	252	191	88	171	125	183	175	93	106	166	152	104	131	117	112	57	130	121
2013-10-15 17	3470	2860	2305	1525	1411	1276	875	700	833	758	736	485	595	437	543	490	530	401	493	431	474	328	498	395	383	410	292	198	380	260	403	503	261	169	247	176	454	450	124	115	147	192	202	206	165	184	104	141	317
2013-10-15 18	1934	1323	1152	768	777	824	529	334	478	397	500	254	365	238	341	252	336	270	244	341	218	160	225	145	163	256	181	155	161	137	142	182	145	108	129	86	151	238	61	71	105	92	100	122	77	106	83	86	136
2013-10-15 19	1309	675	860	514	380	450	272	243	270	209	241	146	271	119	252	180	151	123	90	125	153	90	100	75	86	144	98	91	78	79	71	95	113	67	66	58	92	108	39	57	61	48	84	80	58	31	33	38	61
2013-10-15 20	1008	505	681	458	307	308	164	114	277	101	161	136	195	65	203	74	110	97	88	104	98	65	67	56	69	90	64	40	73	53	102	46	67	34	53	55	99	93	22	28	32	39	89	76	30	36	13	43	42
2013-10-15 21	46	20	528	235	22	8	3	0	150	5	8	2	1	0	11	1	3	6	4	13	2	0	2	1	7	1	2	0	6	4	5	2	2	1	1	29	45	2	0	1	0	2	1	2	3	0	0	0	5
2013-10-15 22	12	9	27	0	8	1	5	1	2	3	2	0	4	0	0	1	1	0	1	0	0	2	0	0	0	1	0	0	3	1	4	0	0	1	0	1	0	2	0	1	0	0	0	0	2	0	0	0	0
2013-10-15 23	12	1	9	0	3	0	1	0	1	0	3	0	0	0	0	0	1	0	0	0	0	1	0	2	0	0	0	0	0	0	3	1	0	0	0	0	0	1	0	0	0	0	0	0	1	0	0	0	2
2013-10-16 0	9	3	5	0	3	0	2	3	0	0	7	0	0	0	0	1	0	0	0	3	0	1	0	0	2	0	1	0	0	1	0	0	0	0	1	0	0	1	0	0	0	0	0	0	0	0	0	0	0
2013-10-16 1	4	1	0	0	1	1	0	0	0	0	2	0	0	0	0	0	0	0	0	0	0	1	0	2	0	0	0	0	0	1	0	1	0	2	0	0	0	0	0	0	0	0	0	0	0	0	0	0	0
2013-10-16 2	2	1	2	0	0	0	0	0	0	0	0	0	0	0	0	0	0	1	0	3	0	0	0	0	1	0	1	0	1	0	0	0	0	0	0	0	0	1	0	0	0	0	0	0	0	0	0	0	0
2013-10-16 3	7	0	2	1	2	0	0	2	0	3	0	0	0	0	0	0	0	0	0	0	0	2	0	0	0	0	0	0	0	0	3	0	0	0	0	0	0	0	0	0	0	0	0	0	0	0	0	0	0
2013-10-16 4	0	1	4	0	0	0	1	0	0	2	0	0	0	0	0	0	0	0	0	0	1	0	0	1	1	0	0	0	0	4	2	0	0	0	0	0	0	0	0	2	0	0	0	0	0	0	1	0	0
2013-10-16 5	31	9	9	6	12	1	3	3	0	4	1	0	0	0	2	1	0	1	1	4	3	2	1	4	6	0	2	0	1	3	5	0	0	1	2	0	0	2	0	3	0	0	0	0	0	0	1	1	1
2013-10-16 6	1523	726	1315	1018	508	394	463	497	316	481	236	345	214	362	231	324	189	258	203	241	94	270	170	132	82	108	184	278	106	111	76	93	152	98	65	155	92	54	167	74	166	143	102	47	61	85	119	90	48
2013-10-16 7	3343	2038	2464	1752	1286	1369	931	817	887	915	748	707	704	571	649	673	681	544	556	534	257	477	568	517	340	427	386	258	504	415	193	344	363	518	148	596	218	113	350	196	186	253	210	246	187	164	374	167	90
2013-10-16 8	4416	2522	2107	1048	1549	1261	850	706	658	684	808	608	425	581	434	478	585	494	405	537	350	458	344	481	348	364	291	213	522	503	289	393	271	472	187	262	113	188	313	208	140	198	150	188	177	165	299	173	104
2013-10-16 9	3331	1362	1172	644	966	502	523	543	306	356	370	346	262	353	250	317	216	296	200	260	288	247	131	234	197	136	130	200	233	269	198	202	135	129	149	82	65	89	129	116	99	99	86	95	85	97	108	98	81
2013-10-16 10	3281	1177	1001	557	813	374	497	484	250	293	241	314	249	309	205	268	184	292	147	187	219	189	113	190	187	102	116	177	162	179	205	166	157	81	139	63	69	85	108	105	105	84	96	72	77	102	64	99	76
2013-10-16 11	3425	1363	1179	688	913	529	605	465	328	327	312	329	374	302	271	281	223	277	232	242	304	208	127	195	184	202	144	153	135	174	208	173	118	86	135	69	83	88	91	117	94	98	90	93	96	82	58	92	83
2013-10-16 12	3276	1403	1037	680	867	563	529	458	394	315	311	354	402	246	313	246	266	248	213	186	238	244	139	171	195	167	148	132	125	157	181	164	109	88	95	53	66	100	96	106	75	83	111	110	101	83	79	89	47
2013-10-16 13	3514	1284	1190	630	775	443	517	534	287	336	289	321	353	225	261	264	213	237	184	206	258	277	132	229	205	134	120	116	185	201	203	161	135	101	104	75	74	103	102	112	80	85	90	94	93	102	74	93	55
2013-10-16 14	3693	1340	1023	631	831	415	540	536	278	293	335	307	317	264	267	238	226	276	169	175	282	209	159	234	218	110	171	145	171	173	223	154	137	100	117	72	72	92	101	78	101	72	94	121	121	84	85	90	64
2013-10-16 15	3986	1681	1496	850	1030	563	704	682	325	408	384	409	429	325	327	316	292	346	196	315	342	268	179	239	303	159	217	209	207	224	270	250	179	110	195	83	88	167	96	123	106	95	123	98	131	121	77	132	130
2013-10-16 16	4175	1974	1942	1093	1104	672	868	740	474	543	511	545	516	388	455	374	345	380	272	315	411	247	212	285	330	192	270	214	262	245	320	291	237	119	223	167	195	214	138	144	164	117	143	155	118	156	84	117	162
2013-10-16 17	3917	2979	2506	1670	1553	1422	1099	859	1032	867	878	575	821	494	600	523	626	441	499	484	527	352	472	434	481	420	299	214	404	311	433	569	309	215	303	242	552	484	159	145	172	197	262	216	185	192	136	169	314
2013-10-16 18	2354	1488	1318	966	1038	873	661	409	499	498	543	341	377	300	387	303	371	264	312	340	269	190	212	192	195	268	206	182	217	169	200	251	220	110	150	79	184	232	74	91	126	98	133	127	91	106	77	100	135
2013-10-16 19	1525	779	1019	685	539	491	340	308	319	220	290	159	349	184	283	207	164	130	147	187	170	109	119	110	117	154	119	130	103	100	116	98	129	56	77	81	114	98	65	67	69	41	95	111	49	50	34	64	67
2013-10-16 20	1129	620	921	617	400	380	204	198	288	145	175	106	265	78	227	132	120	104	109	114	119	94	56	65	109	98	78	53	80	60	74	70	86	41	62	67	116	84	29	30	70	29	90	79	35	43	33	37	48
2013-10-16 21	59	18	589	317	32	8	3	1	135	3	7	4	1	0	11	4	1	10	12	12	7	2	2	2	10	4	2	0	5	7	5	5	0	6	3	41	64	3	1	0	1	1	1	1	2	0	0	0	5
2013-10-16 22	20	9	30	1	5	4	0	0	3	2	2	1	0	0	1	0	1	1	0	2	0	0	0	1	1	0	0	1	1	4	0	1	0	1	0	0	1	3	0	0	0	0	1	0	0	0	0	0	2
2013-10-16 23	5	4	8	3	6	0	1	0	1	2	2	0	1	0	0	0	0	0	0	0	3	0	0	1	1	0	2	0	0	3	4	2	0	0	0	0	0	1	0	0	0	0	1	0	0	0	0	0	0
2013-10-17 0	6	1	2	1	1	0	0	0	0	0	1	0	0	0	1	0	0	0	0	1	0	0	1	0	0	0	0	0	1	4	1	0	0	0	0	0	0	1	0	0	0	0	0	0	0	0	0	0	1
2013-10-17 1	5	0	5	0	4	0	0	0	0	0	1	0	0	0	0	0	0	0	0	0	0	1	0	2	0	0	0	0	0	0	1	0	0	1	0	0	0	0	0	0	0	0	0	0	0	0	0	0	0
2013-10-17 2	5	0	0	0	3	0	0	0	0	1	0	0	0	0	0	1	0	0	0	0	0	0	0	2	2	1	1	0	0	1	0	0	0	0	0	0	0	1	0	0	0	0	0	0	0	0	0	0	1
2013-10-17 3	3	0	3	0	5	0	0	0	0	0	0	0	0	0	0	0	0	1	0	0	0	0	0	1	0	0	0	0	0	1	5	0	0	1	0	0	0	0	0	0	0	0	0	0	0	0	0	0	0
2013-10-17 4	4	1	5	0	1	0	0	0	0	0	0	1	0	0	0	0	0	1	0	0	1	0	0	1	0	0	0	0	0	6	2	0	0	0	0	0	1	1	0	0	0	0	0	0	0	0	0	0	0
2013-10-17 5	18	3	15	6	2	0	2	0	1	4	0	3	0	0	0	2	1	4	3	5	1	2	0	0	6	0	0	0	0	7	0	0	0	4	1	1	0	3	0	2	0	0	0	0	0	0	2	0	0
2013-10-17 6	1434	621	1326	995	514	395	423	490	309	460	241	330	216	321	244	332	174	224	204	222	101	247	165	117	97	85	195	273	99	113	76	79	141	94	54	155	92	44	164	74	156	133	108	39	54	93	105	67	31
2013-10-17 7	3308	2040	2503	1865	1297	1375	984	806	950	872	725	737	742	585	649	651	760	516	566	477	237	466	559	496	297	449	354	347	453	444	186	326	365	512	150	646	246	106	356	229	190	247	208	231	203	147	356	156	86
2013-10-17 8	4567	2467	2285	1122	1710	1323	952	781	704	660	873	607	461	592	421	468	611	477	438	574	389	475	413	478	357	365	303	203	528	523	304	356	246	480	179	289	118	195	270	247	137	210	134	175	193	162	286	171	118
2013-10-17 9	3353	1268	1232	611	931	511	582	561	285	353	326	389	232	406	260	282	267	331	187	279	271	300	156	255	187	145	157	191	229	233	163	187	156	135	137	81	58	87	125	141	128	103	83	73	76	94	108	83	75
2013-10-17 10	3253	1124	953	549	780	349	505	458	205	321	309	364	206	280	178	228	187	239	170	185	284	221	138	236	201	136	141	168	140	147	171	186	135	97	119	53	53	67	113	101	80	87	80	78	75	100	68	64	80
2013-10-17 11	3241	1346	1141	657	840	498	566	536	352	307	316	349	294	274	228	256	241	312	167	191	281	178	189	162	197	155	157	151	153	174	185	155	115	92	121	70	67	80	74	113	125	89	68	94	109	85	56	95	87
2013-10-17 12	3180	1279	975	556	746	515	518	454	285	322	310	351	318	247	277	235	267	260	185	174	233	240	142	193	172	188	161	129	140	163	173	142	99	88	90	56	63	90	80	92	76	57	106	92	110	88	64	79	59
2013-10-17 13	3405	1328	1122	566	688	464	597	463	282	300	294	320	275	222	236	203	211	285	154	180	254	266	139	214	207	130	150	157	182	184	166	156	112	78	123	71	71	85	98	85	81	73	85	86	77	95	82	77	57
2013-10-17 14	3440	1347	945	566	816	454	632	482	264	314	275	358	311	228	219	303	232	233	192	186	295	250	169	198	232	112	147	148	156	191	237	165	114	81	128	66	83	99	100	103	78	83	86	100	74	95	69	96	79
2013-10-17 15	3998	1671	1465	760	940	526	731	634	331	412	374	340	436	365	269	388	271	347	235	255	369	262	193	225	268	144	189	221	184	227	298	216	197	126	184	85	102	143	110	111	112	100	100	82	78	123	79	91	127
2013-10-17 16	3924	2032	1899	1129	1071	722	870	616	455	466	451	455	541	373	483	465	298	379	294	312	420	250	230	243	343	178	249	254	222	214	319	284	224	132	198	173	208	193	98	138	164	139	148	152	105	142	97	146	140
2013-10-17 17	3572	3134	2552	1705	1411	1497	1051	764	1009	700	771	529	756	479	652	580	595	430	490	467	469	324	487	454	475	433	301	233	391	299	456	503	274	181	267	249	553	488	143	151	153	199	220	233	187	195	109	190	287
2013-10-17 18	2294	1607	1442	917	904	839	602	398	512	448	492	306	418	293	413	371	348	315	313	350	272	189	252	185	201	340	175	194	196	194	186	232	159	104	148	99	195	233	73	86	100	100	141	147	107	107	68	80	166
2013-10-17 19	1536	805	1099	682	522	505	322	299	331	200	270	196	293	161	291	213	161	186	159	148	169	98	119	105	132	168	137	126	93	88	89	110	125	68	81	82	121	113	56	48	97	62	94	110	44	51	47	37	62
2013-10-17 20	1104	661	885	572	426	348	207	178	284	121	193	133	341	72	213	140	102	104	121	103	136	96	82	65	104	97	54	52	85	71	89	94	83	49	70	75	119	99	32	48	62	45	115	93	48	24	33	34	48
2013-10-17 21	49	22	615	321	27	10	7	2	156	5	15	3	3	0	9	0	0	8	6	9	1	0	0	1	3	2	1	3	2	6	5	4	2	4	4	45	73	5	0	1	0	0	2	2	4	0	0	0	4
2013-10-17 22	4	5	41	2	8	3	1	0	3	2	7	4	0	0	0	0	0	1	0	5	0	0	0	1	0	0	0	0	2	0	5	0	0	1	0	1	0	2	0	0	0	0	0	0	4	0	2	0	2
2013-10-17 23	6	4	9	0	7	0	1	0	0	1	1	1	0	0	0	0	0	0	0	3	0	2	0	0	1	0	0	0	1	1	1	0	0	1	0	0	0	0	0	0	0	0	0	0	4	0	0	1	0
2013-10-18 0	2	2	6	0	2	0	0	0	0	0	1	1	0	0	0	1	0	0	0	0	0	0	0	1	0	0	0	0	0	2	0	0	0	0	0	0	0	2	0	0	0	0	0	0	0	0	1	0	1
2013-10-18 1	7	0	5	0	2	0	0	1	0	2	0	0	0	0	0	0	0	3	0	0	0	1	0	0	1	0	0	0	0	2	0	0	0	0	0	0	0	0	0	0	0	0	0	0	0	0	0	1	1
2013-10-18 2	6	4	1	0	4	0	0	1	0	0	0	1	0	0	0	0	0	0	0	0	0	0	0	3	2	0	0	0	0	3	2	0	0	0	0	0	0	0	0	0	0	0	0	0	0	0	0	0	0
2013-10-18 3	1	1	4	0	2	0	0	0	0	3	0	0	0	0	0	0	0	0	0	0	0	0	0	0	0	0	0	0	0	1	2	0	0	1	0	0	1	0	0	0	0	0	0	0	0	0	0	0	0
2013-10-18 4	4	3	1	1	2	0	3	0	0	0	0	0	0	0	0	0	0	0	0	0	1	1	0	1	0	0	0	0	0	8	3	0	0	0	0	0	0	0	0	0	0	0	0	0	0	0	0	0	0
2013-10-18 5	28	4	14	2	3	0	2	2	0	6	1	3	0	0	0	1	0	2	0	10	1	0	0	1	4	0	1	0	1	5	1	0	0	1	2	1	1	2	0	3	0	1	0	0	0	0	1	0	1
2013-10-18 6	1473	715	1313	979	505	361	403	459	326	470	212	357	194	316	201	336	170	247	183	198	119	235	178	128	83	108	182	267	116	117	67	80	134	117	68	157	105	46	177	81	163	122	114	51	60	77	106	77	46
2013-10-18 7	3229	2065	2470	1870	1261	1472	904	775	903	889	712	658	761	611	599	748	682	565	560	550	251	533	574	499	287	456	365	316	478	399	206	310	347	502	171	608	256	116	332	171	211	277	227	231	159	163	380	166	80
2013-10-18 8	4667	2466	2328	1199	1618	1333	865	785	680	650	793	686	508	652	431	560	570	549	443	558	375	499	372	474	429	396	309	257	559	518	323	354	294	504	151	304	118	190	275	226	160	184	128	172	180	169	304	154	144
2013-10-18 9	3441	1410	1281	704	1068	457	560	517	291	324	365	461	280	420	283	317	212	352	215	309	299	309	168	246	225	140	173	214	215	221	187	190	171	171	156	79	80	96	169	136	111	95	95	96	99	101	113	88	100
2013-10-18 10	3481	1329	1028	608	879	398	497	452	247	300	283	355	200	336	258	288	192	262	195	233	266	243	163	230	199	102	144	162	178	191	201	173	153	93	159	69	61	87	112	99	98	78	82	69	69	93	75	85	76
2013-10-18 11	3616	1464	1222	770	835	505	553	518	324	315	283	335	286	297	224	295	260	268	197	185	315	215	170	191	228	153	160	131	150	202	207	172	141	98	127	76	68	79	93	124	99	73	87	82	106	98	76	92	81
2013-10-18 12	3372	1440	1020	587	838	580	536	532	362	262	312	291	341	264	294	232	296	237	184	206	264	261	168	187	187	181	132	118	146	166	152	182	110	81	104	76	83	80	85	110	63	82	131	91	113	109	56	90	62
2013-10-18 13	3563	1459	1217	647	900	471	572	495	367	335	309	387	323	291	298	291	262	263	183	190	278	274	165	244	233	141	159	148	214	222	213	178	141	115	129	102	87	92	128	107	61	75	94	96	80	117	85	86	58
2013-10-18 14	3712	1782	1254	765	925	548	710	577	413	337	354	388	310	367	284	332	272	278	213	243	288	243	187	254	235	154	148	199	215	209	227	228	150	92	131	94	120	110	117	127	100	94	88	85	93	113	74	120	71
2013-10-18 15	4120	1893	1652	940	1215	617	789	702	461	418	357	416	420	379	358	373	311	318	256	271	375	311	215	316	316	180	185	224	240	247	251	272	228	100	170	108	139	146	125	186	135	107	122	119	154	138	78	132	135
2013-10-18 16	4120	2258	1937	1182	1291	766	819	663	516	463	422	482	480	440	445	363	318	393	300	330	432	286	242	313	374	188	202	217	239	231	367	316	235	126	239	149	232	239	118	157	150	126	152	176	113	132	73	147	179
2013-10-18 17	3850	2965	2437	1760	1614	1392	1008	746	1019	735	743	561	731	513	664	532	576	534	554	528	496	373	452	542	536	483	244	211	445	336	421	499	244	233	273	261	518	461	179	160	144	180	299	211	170	210	131	178	329
2013-10-18 18	2528	1660	1556	1043	975	981	639	426	551	442	568	371	394	290	441	366	368	289	328	348	268	195	277	247	222	313	186	183	214	159	195	245	209	146	166	116	203	306	101	81	123	102	169	198	109	118	87	110	158
2013-10-18 19	1774	916	1108	749	602	555	334	281	355	225	293	228	293	175	313	208	182	169	201	170	171	147	181	115	146	168	115	126	121	84	127	135	120	66	96	64	117	116	70	95	87	59	118	144	43	67	53	54	71
2013-10-18 20	1223	671	1029	714	394	421	232	195	353	155	184	163	295	118	293	119	131	142	113	91	136	107	110	79	120	84	101	77	85	82	97	85	88	66	67	77	116	108	29	47	69	35	123	93	39	37	40	35	60
2013-10-18 21	86	20	658	352	28	6	9	2	193	8	8	5	2	1	14	4	5	10	5	12	3	1	1	0	7	2	3	2	7	8	8	2	1	7	4	47	61	8	0	1	0	1	0	1	10	0	6	3	3
2013-10-18 22	23	1	33	5	15	3	0	1	7	7	3	1	1	0	2	2	0	2	1	9	0	2	0	2	2	0	1	0	2	5	7	2	0	2	0	1	0	3	0	0	0	0	0	0	0	0	0	0	2
2013-10-18 23	15	1	7	0	3	2	2	0	1	3	1	0	0	0	1	1	0	0	0	1	0	2	0	1	0	0	0	0	1	0	3	1	0	1	0	0	0	3	0	0	0	0	0	0	0	0	0	0	3
2013-10-19 0	9	2	3	0	3	0	0	0	0	1	0	0	0	0	0	0	0	0	0	4	1	1	0	0	1	0	0	0	1	3	2	0	0	0	0	1	0	1	0	0	0	0	0	0	1	0	0	0	1
2013-10-19 1	5	1	2	0	1	0	0	0	0	2	2	1	0	0	0	0	0	0	1	0	0	0	0	0	1	0	0	0	1	3	1	0	0	1	0	0	0	1	0	0	0	0	0	0	0	0	1	0	1
2013-10-19 2	5	1	0	0	5	0	0	0	0	0	1	0	0	0	0	0	0	1	0	0	0	0	0	2	1	0	0	0	1	0	0	1	0	1	0	0	0	0	0	0	0	0	0	0	0	0	0	0	0
2013-10-19 3	8	0	3	0	0	0	0	0	0	0	0	0	0	0	0	0	0	0	0	0	1	0	0	1	0	0	0	0	1	3	3	0	0	0	0	0	0	0	0	0	0	0	0	0	0	0	0	0	0
2013-10-19 4	6	1	3	1	3	0	1	0	1	1	1	0	0	0	0	0	0	0	0	0	1	0	0	1	0	0	0	0	0	2	1	0	0	0	0	1	0	0	0	1	0	0	0	0	1	0	0	0	0
2013-10-19 5	34	10	17	5	5	1	4	0	0	4	2	3	0	0	4	2	0	5	0	6	0	3	0	3	7	0	0	0	1	4	3	1	0	2	2	1	0	3	0	3	0	0	0	1	0	0	1	2	2
2013-10-19 6	1266	485	820	720	358	294	263	335	183	247	128	209	155	218	202	195	116	167	115	151	88	188	100	111	73	50	104	162	64	94	42	58	87	65	61	94	69	35	128	76	116	53	59	33	30	54	57	45	46
2013-10-19 7	2298	905	877	1258	644	721	560	583	545	417	292	321	469	423	398	229	269	211	350	242	143	275	236	190	139	170	101	199	148	136	85	116	218	147	112	315	150	60	183	138	128	74	149	118	78	83	88	73	54
2013-10-19 8	2729	1136	621	1120	818	747	661	500	448	449	390	442	346	479	340	330	385	269	377	265	214	252	283	206	143	249	144	190	183	151	150	122	185	176	140	174	107	71	202	151	42	99	125	115	114	89	132	88	65
2013-10-19 9	3149	1262	424	741	876	446	493	452	226	417	462	505	242	445	235	402	347	329	255	269	217	218	268	211	150	145	179	194	155	165	131	121	177	136	133	75	45	75	166	147	22	135	79	68	111	101	113	77	78
2013-10-19 10	1331	317	155	446	275	306	183	174	124	167	106	209	68	194	81	155	106	174	83	110	86	82	127	39	52	98	78	61	28	35	49	33	83	23	52	49	40	14	60	82	10	59	20	18	45	26	36	30	28
2013-10-19 11	1241	415	739	296	221	244	217	169	79	125	127	136	160	138	140	95	105	104	88	109	132	77	100	68	72	71	49	66	47	45	60	36	108	30	51	21	25	34	48	58	75	33	47	39	71	41	25	42	26
2013-10-19 12	1720	726	1042	373	372	342	313	218	142	246	160	202	253	150	241	166	176	158	138	122	134	120	92	110	88	136	80	124	92	96	75	78	140	65	74	40	48	62	59	91	85	66	65	86	62	53	55	52	38
2013-10-19 13	2363	1039	1022	411	604	500	466	386	227	320	250	286	275	249	262	254	233	235	163	158	207	195	187	201	150	166	153	159	140	128	137	114	148	104	93	58	70	74	101	73	95	73	107	97	93	80	72	71	44
2013-10-19 14	2548	1098	1132	681	649	536	561	400	254	348	286	342	335	292	257	245	252	248	203	182	192	170	215	177	162	164	114	165	113	150	137	132	133	93	92	86	63	98	74	95	103	63	116	126	83	90	71	85	69
2013-10-19 15	3369	1445	1242	830	719	651	645	562	314	379	370	425	379	314	417	290	317	288	250	202	288	210	246	232	239	233	178	204	167	166	171	154	178	121	147	129	117	135	103	110	115	90	130	149	102	98	76	107	102
2013-10-19 16	3390	1592	1441	917	913	736	762	531	412	428	442	380	443	381	421	368	362	305	294	254	322	232	300	245	323	242	160	230	199	171	193	209	169	140	155	157	178	205	107	125	121	108	131	167	139	108	84	107	116
2013-10-19 17	2642	1350	1658	1115	760	856	636	447	587	440	427	351	494	327	500	343	323	297	369	236	276	238	247	212	273	279	185	190	167	170	169	189	195	107	151	161	263	180	102	103	146	106	166	201	132	105	78	95	117
2013-10-19 18	1912	874	1221	721	553	618	394	263	360	247	301	221	353	179	386	220	231	208	203	168	156	124	113	174	176	173	131	137	95	115	112	129	137	70	79	72	102	133	61	84	129	57	116	123	79	79	57	65	49
2013-10-19 19	1447	610	906	543	413	465	296	223	254	173	189	155	278	149	245	154	151	123	136	135	132	116	97	87	147	129	103	97	62	84	94	67	79	46	72	67	84	82	55	62	69	49	104	94	51	56	36	43	53
2013-10-19 20	1201	568	797	317	318	352	215	135	244	132	175	117	235	90	197	144	94	105	82	114	123	90	65	66	118	74	65	62	56	54	95	69	68	64	74	41	83	74	36	39	55	21	104	63	43	26	27	35	38
2013-10-19 21	65	22	544	164	20	11	5	2	101	6	8	9	4	2	11	2	2	10	8	13	2	2	1	3	6	3	1	0	10	1	7	3	0	6	5	29	46	4	0	0	0	1	0	1	4	1	1	0	3
2013-10-19 22	9	7	36	2	8	0	0	1	9	8	2	1	0	0	1	0	1	0	0	7	1	4	0	0	2	0	0	0	2	2	9	1	0	1	0	0	2	1	0	0	0	0	0	3	1	0	0	0	3
2013-10-19 23	14	5	7	0	0	2	1	0	0	5	0	0	0	0	1	0	0	0	0	2	1	0	0	0	0	0	0	0	1	2	3	0	0	1	0	0	1	2	0	0	0	0	0	0	3	0	0	0	3
2013-10-20 0	5	1	5	0	1	2	0	0	0	2	2	1	0	0	2	0	0	0	0	0	0	0	0	1	0	0	0	0	1	3	0	1	0	1	0	0	0	1	0	0	0	0	0	0	0	0	0	0	1
2013-10-20 1	1	1	3	0	1	0	0	0	0	0	2	0	0	0	5	1	0	2	0	0	0	1	0	0	0	0	0	0	0	0	2	0	0	1	0	0	0	1	0	0	0	0	0	0	0	0	0	0	1
2013-10-20 2	4	1	0	0	3	1	0	0	0	1	0	1	0	0	0	0	0	0	1	0	0	0	0	0	1	0	0	0	0	4	0	0	0	1	0	0	0	0	0	0	0	0	0	0	0	0	0	0	1
2013-10-20 3	12	1	4	0	0	0	0	0	0	0	0	0	0	0	0	0	0	0	0	0	0	0	0	1	0	0	0	0	0	1	1	1	0	0	0	0	0	1	0	0	0	0	0	0	0	0	0	0	0
2013-10-20 4	5	3	1	0	2	1	1	0	0	3	1	1	0	0	0	0	0	1	0	0	1	0	0	1	0	0	0	0	0	2	3	0	0	0	0	0	0	1	0	2	0	0	0	0	0	0	1	0	0
2013-10-20 5	29	4	14	2	3	3	6	1	1	5	0	3	0	0	0	3	0	6	0	3	1	1	0	0	2	0	1	0	0	6	2	0	0	0	2	1	0	1	0	2	0	0	0	0	0	0	0	0	2
2013-10-20 6	1180	449	616	550	296	237	232	289	147	207	102	166	112	216	136	185	81	132	114	117	64	154	68	95	55	43	113	140	58	65	60	34	87	52	46	77	57	28	105	53	102	53	54	29	32	28	59	38	28
2013-10-20 7	2110	897	1486	1030	613	510	501	426	339	418	255	320	373	450	357	409	202	321	291	200	126	258	238	154	123	132	202	224	125	156	73	89	178	123	105	150	128	62	205	124	162	144	118	101	83	71	89	68	49
2013-10-20 8	3307	1316	1817	1102	865	659	629	514	433	478	411	497	455	610	430	507	358	391	331	259	243	265	310	263	167	184	264	262	207	197	165	142	253	155	139	136	150	83	237	176	167	146	148	132	167	104	137	99	73
2013-10-20 9	3729	1480	1707	1072	905	719	629	530	324	474	473	580	411	544	363	494	454	420	325	321	256	239	287	299	210	238	283	278	192	183	157	130	222	151	153	130	109	98	196	198	157	174	108	117	132	89	141	96	84
2013-10-20 10	3800	1476	1413	969	913	768	623	534	381	418	468	490	371	458	460	413	421	397	304	283	231	194	272	323	271	244	243	247	183	194	158	160	234	142	154	129	110	101	147	199	149	127	127	131	133	119	100	97	83
2013-10-20 11	3621	1525	1536	981	860	737	655	427	377	411	414	478	467	328	447	427	417	315	274	239	224	205	274	285	223	281	205	227	158	200	144	143	252	136	147	102	68	97	141	178	121	131	152	178	153	87	107	99	87
2013-10-20 12	3505	1555	1322	970	776	722	700	538	406	429	419	424	536	328	375	317	484	300	226	218	222	245	258	326	284	295	169	213	153	192	184	190	181	117	118	121	92	147	133	155	141	81	197	163	129	103	121	86	90
2013-10-20 13	4032	1777	1465	944	794	772	731	479	395	476	508	448	550	317	428	386	524	306	268	227	250	265	296	337	297	334	221	192	187	219	181	163	224	164	113	120	121	137	138	190	108	84	149	179	126	111	96	104	74
2013-10-20 14	4262	1813	1501	1085	948	779	749	578	442	477	531	543	481	378	425	386	580	319	345	245	289	243	341	372	391	352	227	199	141	188	195	194	213	174	170	136	127	176	144	206	126	102	177	182	153	108	82	122	93
2013-10-20 15	4399	1994	1706	1250	1065	883	782	615	462	594	548	531	621	426	462	389	581	394	335	262	357	224	359	356	424	336	250	313	182	200	242	211	269	160	181	154	130	203	143	182	133	121	166	198	146	144	108	126	136
2013-10-20 16	3948	2037	1988	1292	968	971	821	607	530	596	538	548	638	474	545	445	589	419	404	321	342	215	317	263	434	361	279	275	185	169	279	255	195	140	235	176	166	211	128	179	138	171	188	237	165	138	116	130	155
2013-10-20 17	2972	1681	1875	1221	832	1045	721	488	596	473	502	448	583	391	567	391	447	350	332	264	324	210	259	198	353	302	221	201	177	148	245	192	204	117	161	178	207	196	102	112	158	120	198	214	213	109	73	105	134
2013-10-20 18	1922	1005	1306	840	564	729	437	301	411	288	287	236	385	248	361	250	260	202	238	234	215	177	160	164	217	203	164	153	106	98	164	140	134	71	91	92	128	130	75	73	112	74	136	125	119	64	62	57	89
2013-10-20 19	1520	696	1083	664	467	502	293	254	316	178	189	214	313	171	319	164	166	141	172	170	146	122	117	99	157	142	96	117	90	79	113	89	103	52	74	102	108	75	57	52	78	52	88	104	57	39	35	47	54
2013-10-20 20	1101	564	871	575	317	358	205	142	276	115	123	164	257	98	203	128	108	128	113	127	153	86	72	73	92	84	57	64	77	71	94	75	57	41	75	79	103	85	38	30	43	32	73	66	32	29	16	35	45
2013-10-20 21	63	22	660	276	22	12	7	1	138	15	12	3	3	1	7	3	3	7	1	12	5	4	3	1	8	1	2	0	6	2	5	2	1	2	4	32	59	1	1	0	0	1	0	2	1	0	3	1	7
2013-10-20 22	19	6	30	2	4	2	3	0	2	4	2	2	0	0	1	0	0	0	0	0	2	2	1	0	0	3	0	0	1	2	7	0	0	1	0	1	0	2	0	1	0	0	0	0	0	0	1	0	2
2013-10-20 23	5	4	7	0	1	3	0	0	0	0	2	0	0	0	0	0	0	0	0	0	0	1	0	0	0	3	0	0	0	1	3	0	0	0	0	0	0	1	0	2	0	0	0	0	0	0	0	0	1
2013-10-21 0	4	3	1	0	0	0	1	0	0	0	0	0	0	0	0	0	0	0	0	3	0	0	3	1	0	0	0	0	0	4	1	0	0	0	0	0	0	1	0	0	0	0	0	0	0	0	0	0	1
2013-10-21 1	3	2	4	0	1	0	0	0	0	1	1	0	1	0	1	0	0	0	0	0	0	1	0	0	0	0	0	0	0	2	1	0	0	0	0	0	0	0	0	0	0	0	0	0	0	0	0	0	1
2013-10-21 2	3	0	1	0	2	0	1	0	0	0	0	0	0	0	0	0	0	0	0	1	0	1	0	0	0	0	0	0	0	0	2	0	0	0	0	0	0	0	0	1	0	0	0	0	0	0	0	0	0
2013-10-21 3	0	0	5	0	1	0	0	0	0	3	0	0	0	0	0	0	0	0	1	0	0	0	0	1	1	0	0	0	0	0	3	0	0	0	0	0	0	0	0	0	0	0	0	0	0	0	0	0	0
2013-10-21 4	1	1	2	1	0	0	1	0	0	1	0	1	0	0	0	0	0	0	0	3	1	0	0	2	0	0	0	0	0	3	0	1	0	0	1	1	0	1	0	3	0	0	0	0	0	0	1	0	0
2013-10-21 5	36	9	14	5	1	1	2	0	0	7	0	2	2	0	0	1	0	1	0	5	1	2	0	2	5	0	1	0	1	6	2	0	0	2	1	0	0	1	0	2	0	0	0	0	0	0	2	0	1
2013-10-21 6	1582	730	1334	1040	454	517	437	459	334	491	219	371	208	396	255	324	187	238	218	212	120	249	198	133	102	74	211	303	119	114	107	71	159	131	65	131	87	60	180	76	169	132	100	48	59	82	123	65	47
2013-10-21 7	3541	2366	2393	1784	1108	1417	897	681	919	782	696	589	659	691	595	737	650	503	603	504	279	488	539	591	330	419	338	329	513	419	190	330	371	569	156	633	222	138	371	193	180	274	161	213	182	154	388	156	81
2013-10-21 8	4524	2669	2135	1050	1460	1178	838	681	680	429	793	502	386	699	389	545	577	466	471	484	365	516	311	491	409	375	302	249	559	541	337	369	290	519	182	278	118	218	253	248	145	196	129	162	223	168	301	193	114
2013-10-21 9	3556	1383	1366	673	926	477	550	544	266	249	348	358	255	443	233	305	293	294	183	263	286	265	152	275	199	134	174	205	193	234	200	165	159	109	134	83	76	108	140	150	105	127	80	84	80	97	124	90	77
2013-10-21 10	3441	1233	1042	612	858	314	576	454	239	259	252	320	217	324	197	252	199	279	164	169	307	222	134	220	212	121	158	180	163	180	196	155	122	75	143	80	61	77	102	83	92	79	77	81	74	98	57	78	77
2013-10-21 11	3559	1517	1158	728	835	494	586	546	357	299	310	295	317	271	220	288	246	257	204	212	319	237	150	169	182	170	135	138	151	152	203	179	126	81	131	68	81	99	100	127	96	100	81	92	95	99	59	92	92
2013-10-21 12	3461	1455	1087	583	820	552	588	507	279	310	363	328	327	293	247	282	298	264	191	193	268	237	144	210	208	212	148	132	172	174	165	144	112	88	111	78	76	100	93	111	71	76	82	95	126	72	73	96	61
2013-10-21 13	3556	1430	1260	668	701	487	560	490	292	300	301	370	324	318	193	260	231	241	174	209	258	300	126	239	231	142	143	157	207	253	209	169	145	113	106	81	72	108	101	99	80	81	80	78	85	98	95	97	70
2013-10-21 14	3774	1571	1009	702	886	473	633	531	298	271	308	351	238	356	234	304	233	254	214	206	329	253	193	250	235	141	131	149	183	178	230	181	145	96	143	78	82	126	122	85	79	80	89	73	103	107	72	88	74
2013-10-21 15	4141	1894	1477	887	1051	581	783	654	317	338	367	442	406	375	317	341	295	291	213	255	409	279	236	287	286	166	191	225	207	251	269	249	178	115	180	113	119	164	125	131	112	114	101	105	98	130	100	125	128
2013-10-21 16	4001	2102	1935	1203	1129	621	844	695	484	481	492	407	573	487	452	385	314	345	311	287	434	248	234	280	341	198	246	242	231	238	292	300	250	132	247	174	231	214	118	169	189	164	119	156	98	167	92	131	177
2013-10-21 17	3658	3398	2753	1787	1352	1471	1158	794	1043	749	831	518	797	605	618	554	635	457	534	474	512	350	430	496	462	490	292	253	412	296	446	568	299	221	306	248	587	553	177	173	156	186	270	232	199	216	134	177	386
2013-10-21 18	2284	1627	1535	1038	907	923	625	412	566	481	602	340	427	299	446	335	360	306	338	327	272	197	253	207	222	337	188	161	204	159	226	218	210	122	158	100	214	336	85	96	140	107	159	156	97	130	71	114	177
2013-10-21 19	1600	874	1115	777	512	485	344	254	371	211	286	178	339	160	302	200	170	147	206	186	174	102	126	97	123	187	135	102	96	96	107	95	119	61	66	91	131	110	59	63	101	63	95	119	68	54	40	43	70
2013-10-21 20	1292	676	884	618	344	393	234	142	235	126	185	99	252	113	206	118	111	116	89	118	124	97	100	77	97	108	65	63	76	66	88	102	92	49	71	57	113	98	31	44	52	43	107	87	36	30	30	36	48
2013-10-21 21	42	26	611	318	21	10	11	1	144	9	15	4	2	1	12	1	5	7	4	9	3	2	1	3	6	1	0	1	7	2	7	7	2	4	2	33	74	3	0	0	0	0	0	0	4	0	1	0	3
2013-10-21 22	5	6	35	1	7	0	1	0	7	1	2	4	0	0	3	2	0	0	0	5	1	0	0	0	0	1	2	0	2	0	6	0	0	0	0	0	0	2	0	0	0	0	0	0	2	0	0	0	0
2013-10-21 23	6	2	7	0	2	0	0	0	0	0	3	0	0	0	0	1	1	0	0	1	0	1	0	1	1	0	0	0	0	2	2	0	0	0	0	0	0	1	0	0	0	0	0	0	2	0	1	0	1
2013-10-22 0	3	3	4	0	1	0	0	1	0	0	2	1	0	0	0	0	0	0	0	0	0	0	0	0	0	0	0	0	2	4	0	0	0	0	0	0	1	1	0	0	0	0	0	0	0	0	0	0	0
2013-10-22 1	6	1	6	0	0	0	0	0	0	1	1	0	0	0	0	0	0	1	0	0	0	1	0	0	1	0	0	0	3	0	0	0	0	0	0	0	0	0	0	0	0	0	0	0	0	0	0	0	2
2013-10-22 2	2	0	1	0	1	0	1	0	0	0	0	0	0	0	0	0	0	0	1	0	0	0	0	1	1	0	0	0	0	0	3	0	0	0	0	0	0	0	0	0	0	0	0	0	0	0	0	0	0
2013-10-22 3	1	1	2	0	0	0	1	0	0	2	0	0	0	0	0	0	0	0	0	0	0	0	0	0	0	0	0	0	1	2	3	0	0	0	0	0	0	1	0	0	0	0	0	0	0	0	0	0	0
2013-10-22 4	0	3	3	0	0	1	6	0	0	0	1	0	0	0	0	0	0	0	0	4	1	1	0	1	1	0	0	0	0	3	1	3	0	1	0	0	0	0	0	0	0	0	0	0	0	0	0	0	0
2013-10-22 5	27	2	10	2	2	1	5	0	0	3	1	4	0	0	1	2	0	4	0	5	2	2	0	4	4	0	1	0	1	10	2	0	0	2	1	0	0	1	0	0	0	1	0	0	0	0	4	2	0
2013-10-22 6	1556	725	1357	1031	538	459	440	533	308	522	232	398	216	386	254	334	168	253	242	222	121	231	169	118	102	101	192	314	124	122	93	80	132	108	77	154	97	50	208	78	183	142	112	51	60	86	118	73	43
2013-10-22 7	3402	2259	2505	1886	1130	1433	922	864	1005	930	785	683	762	710	636	776	728	604	588	507	238	513	584	543	316	440	399	337	446	413	218	314	390	533	165	679	237	111	352	227	197	261	217	224	201	167	396	162	93
2013-10-22 8	4558	2697	2293	1257	1551	1308	882	750	708	533	954	570	500	677	458	540	569	544	463	457	368	497	368	538	404	382	313	252	558	506	309	368	309	525	211	304	128	205	298	257	139	176	163	191	168	165	305	182	124
2013-10-22 9	3596	1465	1242	675	823	450	558	527	292	265	374	405	291	428	268	316	277	333	176	269	284	306	152	301	225	132	194	235	211	215	199	171	145	167	149	77	79	111	168	156	109	88	89	88	111	97	120	93	94
2013-10-22 10	3578	1291	1036	604	742	350	541	439	248	274	260	350	239	348	223	246	217	290	180	169	281	245	121	249	217	99	129	177	168	205	181	166	133	96	144	71	77	100	137	119	94	80	70	78	79	95	54	99	77
2013-10-22 11	3596	1420	1158	782	761	557	623	521	352	278	318	352	349	291	238	249	202	261	197	241	287	194	155	193	201	179	164	167	142	147	193	168	139	88	135	100	82	82	112	126	96	81	89	99	96	117	56	97	88
2013-10-22 12	3345	1539	1088	686	726	557	620	453	354	307	279	304	386	302	247	237	256	288	214	260	278	233	163	236	231	185	129	127	159	177	193	164	99	82	99	69	69	74	115	114	84	65	91	97	94	79	64	83	62
2013-10-22 13	3437	1428	1134	651	792	485	586	472	310	288	297	339	324	308	241	243	199	236	200	211	255	278	134	245	241	172	165	130	188	224	229	167	140	86	144	88	85	88	116	99	86	80	91	87	71	80	84	86	68
2013-10-22 14	3706	1545	1053	635	855	490	644	507	282	294	286	325	308	365	265	256	213	287	153	198	287	233	160	233	256	137	144	160	158	200	244	182	124	91	135	89	89	109	113	106	70	84	85	93	75	105	70	99	88
2013-10-22 15	4221	1970	1483	847	977	578	788	692	377	405	372	437	398	441	274	313	299	311	242	241	387	253	200	276	313	157	221	227	215	212	292	215	195	108	207	104	99	148	125	142	121	107	115	109	97	125	82	109	138
2013-10-22 16	4052	2115	1961	1240	1148	745	905	689	560	508	447	426	514	543	469	323	310	346	327	329	434	234	259	298	395	193	267	248	242	253	301	325	245	129	243	186	253	203	130	173	170	150	133	153	126	149	91	154	164
2013-10-22 17	3966	3101	2530	1838	1542	1426	1086	706	1100	897	800	550	767	533	603	488	623	487	596	453	499	367	501	479	469	532	300	283	400	298	402	518	268	222	289	266	650	539	175	182	177	198	267	258	169	225	121	193	353
2013-10-22 18	2308	1573	1627	1046	900	867	598	421	575	466	593	350	452	306	426	340	401	242	334	298	264	187	276	222	231	307	182	198	198	157	197	219	212	138	140	105	200	310	77	103	140	119	135	157	105	134	79	100	186
2013-10-22 19	1541	820	1129	728	508	455	356	267	375	218	286	192	344	211	317	175	164	169	196	148	166	110	121	94	138	158	113	134	83	90	109	113	110	74	79	83	138	99	44	72	89	62	97	104	88	65	56	53	72
2013-10-22 20	1187	668	877	621	421	428	220	170	280	162	168	131	298	92	243	112	111	112	118	120	128	97	72	86	106	114	59	65	78	66	104	99	80	49	74	78	125	104	35	48	59	45	110	88	47	38	30	41	50
2013-10-22 21	52	35	604	324	23	11	6	2	176	6	9	6	5	0	15	5	5	10	9	24	4	2	0	3	5	2	0	0	7	0	5	2	0	7	5	45	70	1	0	2	0	1	0	2	4	1	4	1	4
2013-10-22 22	16	7	27	1	5	2	4	0	6	4	5	0	0	0	1	0	0	0	1	3	3	1	0	2	3	0	0	0	4	2	2	2	0	0	0	0	1	1	0	0	0	0	0	0	1	0	0	0	3
2013-10-22 23	1	2	6	0	4	1	0	0	1	0	1	0	0	0	1	1	0	1	0	1	0	1	0	1	2	0	0	0	0	1	0	0	0	0	0	0	0	1	0	0	0	0	0	0	1	0	1	0	0
2013-10-23 0	10	2	2	0	2	0	0	0	0	2	3	0	0	0	1	1	1	0	0	0	0	0	0	2	1	0	0	0	0	2	0	0	0	0	0	0	0	1	0	0	0	0	0	0	0	0	0	0	0
2013-10-23 1	3	2	2	0	3	0	1	0	0	0	0	0	0	0	0	1	0	0	0	0	0	1	0	0	1	0	0	0	0	1	2	0	0	0	0	0	0	0	0	0	0	0	0	0	0	0	0	0	1
2013-10-23 2	3	1	2	0	2	0	0	0	0	0	0	0	0	0	0	2	0	0	0	0	0	0	0	0	3	0	0	0	1	1	0	0	0	0	0	0	0	0	0	0	0	0	0	0	0	0	0	0	0
2013-10-23 3	1	0	1	0	0	0	2	0	0	0	1	0	0	0	0	0	0	1	0	0	0	0	0	0	0	0	0	0	0	1	2	0	0	1	0	0	0	0	0	1	0	0	0	0	0	0	0	0	0
2013-10-23 4	5	2	3	0	1	0	2	0	0	1	0	0	0	0	0	0	0	0	0	0	0	0	0	2	0	0	0	0	0	3	1	0	0	0	0	0	0	0	0	2	0	0	0	0	0	0	0	0	1
2013-10-23 5	38	5	20	4	1	4	3	2	0	5	0	5	0	0	1	2	0	4	0	5	4	1	2	0	2	0	0	0	2	6	1	1	0	2	0	0	0	2	0	0	0	0	0	0	1	0	3	0	0
2013-10-23 6	1592	763	1440	1050	507	424	459	505	341	455	230	400	241	371	257	351	179	262	227	225	130	260	171	123	103	101	211	314	121	111	81	75	135	113	66	144	104	48	195	84	167	130	119	45	53	81	119	79	46
2013-10-23 7	3459	2201	2431	1892	1181	1483	1024	745	977	872	728	758	750	728	657	693	690	540	623	435	231	494	623	547	338	449	376	307	493	413	211	302	394	494	165	657	275	119	375	214	162	274	196	251	201	159	377	172	99
2013-10-23 8	4619	2650	2197	1207	1610	1392	853	675	687	665	815	700	506	661	421	533	619	460	519	428	339	523	435	503	390	368	289	210	565	486	326	381	289	486	202	305	126	204	298	222	145	162	151	171	147	166	311	154	120
2013-10-23 9	3872	1521	1259	686	972	471	529	511	269	352	356	430	294	426	242	377	291	315	203	245	282	274	178	246	224	156	151	195	231	266	205	216	162	142	163	102	76	112	175	155	126	89	96	100	85	107	106	84	81
2013-10-23 10	3630	1386	991	580	801	386	531	441	232	278	259	375	258	287	230	271	214	259	170	199	302	226	152	237	216	124	125	176	187	189	187	199	136	93	157	73	71	83	108	132	95	102	70	81	71	116	67	95	81
2013-10-23 11	3716	1518	1195	681	803	531	588	572	387	297	326	316	347	302	252	285	264	254	229	196	329	214	137	209	197	149	133	145	148	182	207	179	142	106	138	71	74	106	94	107	84	107	97	103	123	90	62	94	98
2013-10-23 12	3467	1549	1064	667	783	505	536	436	423	335	297	322	358	251	260	247	266	257	200	211	253	252	155	210	220	186	159	119	167	190	171	168	107	94	109	75	62	95	106	95	81	96	95	97	90	84	100	97	71
2013-10-23 13	3559	1464	1195	614	790	483	640	506	292	269	280	351	320	247	270	223	234	247	189	182	276	299	139	202	262	136	148	135	187	246	190	162	114	93	111	89	93	118	99	105	91	66	88	95	71	92	98	80	91
2013-10-23 14	3804	1526	1078	682	856	465	599	549	313	332	287	389	306	312	257	248	201	260	186	176	325	256	160	259	231	143	153	151	162	192	207	194	119	77	134	89	88	99	118	97	66	92	106	85	66	117	76	97	84
2013-10-23 15	4113	1886	1640	871	1020	613	789	685	348	409	429	436	413	385	305	368	257	320	225	252	436	275	194	286	314	184	194	234	201	242	278	237	177	117	193	94	104	154	124	148	134	84	100	96	104	144	93	137	136
2013-10-23 16	4195	2151	1998	1226	1112	748	886	735	545	502	429	457	509	438	487	394	348	344	292	311	443	303	253	318	360	199	247	278	223	241	334	269	274	136	251	192	258	234	156	154	158	158	148	152	119	171	103	137	185
2013-10-23 17	4059	2924	2642	1801	1380	1536	1164	868	1108	788	782	555	793	495	638	520	678	405	582	542	559	347	495	498	508	479	304	239	359	267	453	548	288	218	330	257	618	571	163	175	139	191	246	222	176	216	144	183	356
2013-10-23 18	2361	1719	1586	1051	904	980	598	512	599	462	653	325	459	274	437	326	382	329	355	290	258	194	255	219	262	315	182	179	194	128	173	270	178	139	151	116	219	302	87	87	153	130	180	158	94	138	81	99	145
2013-10-23 19	1553	837	1182	765	554	558	343	310	360	192	304	214	325	185	305	223	192	164	191	169	174	142	135	98	122	161	106	130	95	81	110	94	134	78	76	74	121	119	56	73	72	48	94	117	62	70	43	60	64
2013-10-23 20	1135	657	972	590	408	424	266	160	290	151	182	140	287	81	258	132	125	123	102	116	149	84	67	78	103	116	71	71	69	67	101	91	84	38	71	82	137	106	36	60	59	42	110	85	38	51	44	44	58
2013-10-23 21	46	32	604	359	31	5	3	5	148	8	7	5	1	0	10	3	1	8	14	10	4	1	0	0	3	6	0	1	4	7	6	4	0	6	3	50	63	4	1	1	0	0	0	2	3	0	0	1	4
2013-10-23 22	12	6	33	2	13	8	3	0	3	7	2	3	0	0	0	1	0	0	1	2	0	1	0	1	1	0	1	0	1	2	2	0	0	2	0	0	1	1	0	0	0	2	0	0	0	0	1	0	1
2013-10-23 23	8	2	3	1	2	1	0	0	0	2	1	3	0	0	1	0	0	0	0	0	1	0	0	0	1	0	0	0	0	0	0	0	0	0	0	0	1	1	0	0	0	0	0	0	0	0	1	0	1
2013-10-24 0	3	5	7	0	4	0	2	2	0	2	2	0	0	0	0	1	0	1	0	0	1	0	0	0	0	0	0	0	0	2	2	0	0	0	0	0	0	1	0	0	0	0	0	0	0	0	0	0	0
2013-10-24 1	1	2	1	0	3	0	0	0	0	1	0	1	0	0	0	0	0	0	0	0	0	2	0	1	1	0	1	0	1	1	0	0	0	0	0	0	0	1	0	0	0	0	0	0	0	0	0	0	0
2013-10-24 2	4	1	1	0	1	0	0	1	0	0	0	0	0	0	0	0	0	1	1	0	0	0	0	0	1	0	0	0	0	1	0	0	0	0	0	0	0	0	0	0	0	0	0	0	0	0	0	0	1
2013-10-24 3	7	0	1	0	0	0	0	0	0	0	0	0	0	0	0	0	0	0	0	0	0	0	0	0	0	0	0	0	0	3	3	0	0	0	0	0	0	0	0	0	0	0	0	0	0	0	0	0	0
2013-10-24 4	3	2	5	1	2	0	0	0	0	3	0	0	0	0	0	0	0	0	0	0	1	1	0	2	0	0	0	0	0	4	2	1	0	0	0	0	0	0	0	0	0	0	0	0	0	0	0	0	0
2013-10-24 5	26	4	11	4	4	2	2	1	0	7	2	4	0	0	0	3	0	2	0	5	3	2	0	1	3	0	0	0	0	6	1	0	0	1	2	0	1	1	0	1	0	0	0	0	0	1	2	1	0
2013-10-24 6	1525	644	1320	1046	519	435	439	529	326	426	212	361	223	356	261	312	172	226	226	228	100	243	198	113	94	83	214	311	113	127	66	70	144	110	62	152	98	54	187	74	168	130	115	53	59	89	113	81	39
2013-10-24 7	3372	2123	2608	1923	1242	1454	1035	887	982	919	757	703	752	599	688	710	660	527	600	472	242	470	604	501	328	464	365	322	487	408	216	304	370	554	158	693	261	151	360	201	175	254	197	243	180	173	370	156	76
2013-10-24 8	4576	2713	2300	1150	1629	1296	925	857	700	631	885	613	458	656	457	550	584	449	505	446	359	495	374	525	377	405	295	254	562	518	301	367	283	478	191	303	141	200	314	235	148	171	133	186	185	201	301	156	116
2013-10-24 9	3603	1293	1237	736	1038	516	669	600	284	333	354	422	278	405	300	316	282	333	229	254	307	304	136	258	210	132	172	216	229	245	181	205	148	135	157	94	65	101	144	136	100	118	87	96	103	105	124	105	82
2013-10-24 10	3392	1184	968	598	796	368	552	519	220	330	265	321	243	316	215	223	196	261	164	206	269	225	121	208	208	103	141	158	141	224	202	152	109	101	138	71	69	84	120	124	93	75	73	65	97	97	62	108	76
2013-10-24 11	3543	1471	1161	777	838	473	635	577	358	330	302	324	326	321	252	247	246	275	201	195	309	219	148	178	185	172	145	158	150	176	204	183	132	86	141	71	77	106	113	135	91	85	100	106	92	91	58	107	73
2013-10-24 12	3104	1471	1016	697	758	543	555	477	286	338	319	283	336	268	231	243	254	248	215	173	233	216	124	206	192	178	146	121	140	166	154	167	109	88	92	67	61	82	116	125	83	82	83	74	131	79	77	81	65
2013-10-24 13	3309	1311	1169	695	783	442	579	480	370	321	282	317	281	229	270	261	226	277	194	174	288	276	136	202	218	164	132	146	146	211	206	162	106	77	110	93	67	89	95	93	81	84	95	87	89	111	80	111	65
2013-10-24 14	3563	1458	1040	667	857	405	649	540	311	352	303	351	265	313	280	239	231	247	168	198	273	238	174	246	247	117	123	176	135	185	225	175	115	101	126	67	61	116	80	85	83	71	72	78	81	114	84	92	99
2013-10-24 15	3942	1806	1605	890	1033	538	742	699	335	432	381	406	390	382	271	333	299	329	229	282	378	266	211	265	272	156	179	237	221	211	294	209	180	111	190	87	113	117	103	178	100	95	119	107	114	136	82	122	147
2013-10-24 16	4098	2030	2000	1248	1132	791	908	679	558	505	439	403	532	472	405	381	372	333	296	330	419	267	267	297	372	186	269	251	247	222	314	276	224	124	248	152	228	224	119	157	185	126	154	152	109	149	78	138	157
2013-10-24 17	3644	2987	2478	1713	1411	1290	1084	689	1003	798	714	577	742	507	610	534	639	390	542	489	499	320	508	490	502	500	288	221	385	306	444	504	294	208	281	249	555	520	147	183	135	206	249	225	181	211	116	182	339
2013-10-24 18	2150	1521	1408	972	892	877	557	445	536	436	513	334	398	263	378	311	461	268	321	284	248	188	265	202	197	314	202	170	161	157	210	222	190	119	133	103	226	272	71	111	122	120	141	176	97	124	68	100	152
2013-10-24 19	1425	717	1081	687	471	461	327	232	320	199	270	207	371	160	267	156	143	157	139	137	160	105	129	82	142	157	102	121	82	89	129	103	119	72	92	77	130	99	44	69	85	49	89	105	41	41	41	60	72
2013-10-24 20	1085	627	919	540	306	396	211	141	263	106	193	115	289	94	195	99	103	150	96	105	120	96	60	64	115	115	57	58	84	66	96	76	80	42	63	69	100	114	34	45	53	40	96	66	37	34	38	31	49
2013-10-24 21	31	33	546	301	31	5	5	1	135	3	11	3	2	1	12	3	0	10	10	11	3	2	1	1	5	1	1	1	7	5	8	1	1	7	4	37	74	1	1	0	0	0	1	0	4	2	2	0	3
2013-10-24 22	7	12	34	2	4	3	1	2	4	1	5	1	0	0	0	0	1	1	5	4	0	2	0	0	3	0	0	0	2	1	2	1	0	3	0	0	3	0	0	0	0	0	0	0	2	0	0	0	1
2013-10-24 23	2	3	11	1	3	2	0	0	0	1	0	0	0	0	2	0	0	1	0	0	0	2	0	2	0	0	0	0	1	0	2	0	0	0	0	0	0	0	0	0	0	0	0	0	3	0	0	0	0
2013-10-25 0	3	1	5	0	0	0	0	0	0	0	1	0	0	0	0	1	0	0	0	0	0	0	0	1	0	1	0	0	0	5	2	0	0	1	0	0	0	1	0	0	0	0	0	0	0	0	0	0	1
2013-10-25 1	5	2	1	0	0	0	1	0	0	0	0	0	0	0	0	0	0	1	0	0	0	0	0	1	1	0	0	0	1	1	0	0	0	0	0	0	0	1	0	0	0	0	0	0	2	0	0	0	0
2013-10-25 2	5	1	1	0	1	0	0	0	0	1	0	0	0	0	0	0	0	0	0	0	0	0	0	1	0	0	0	0	1	2	2	0	0	0	0	0	0	0	0	0	0	0	0	0	2	0	0	0	0
2013-10-25 3	7	1	3	1	0	0	1	0	0	0	1	0	0	0	0	0	0	0	1	0	0	0	0	0	0	0	0	0	0	0	1	0	0	0	0	0	0	0	0	0	0	0	0	0	0	0	1	0	1
2013-10-25 4	2	2	1	0	0	0	1	0	0	1	0	0	0	0	0	0	0	0	0	0	1	0	0	2	1	0	0	0	0	1	2	0	0	0	0	0	0	1	0	0	0	0	0	0	0	0	0	0	0
2013-10-25 5	22	5	14	5	1	2	4	0	1	2	1	4	0	0	1	1	0	5	0	4	0	1	0	1	3	0	1	0	1	8	2	0	0	3	2	0	0	1	0	2	0	0	0	0	0	0	2	1	1
2013-10-25 6	1357	636	1330	1009	461	367	403	527	298	458	212	334	200	317	226	307	167	230	204	237	110	210	176	92	90	75	183	269	101	110	74	74	135	102	56	135	94	49	168	71	150	116	106	40	54	77	100	66	38
2013-10-25 7	3139	2070	2315	1842	1092	1468	975	847	946	874	732	674	728	568	631	644	657	528	548	504	240	505	592	444	289	383	360	280	457	356	179	274	340	530	151	644	214	117	373	211	154	276	197	204	172	155	371	153	97
2013-10-25 8	4407	2580	2142	1130	1529	1295	870	748	710	683	799	704	493	634	452	464	600	459	456	517	314	481	399	483	350	374	269	227	526	482	331	349	275	518	198	317	117	175	280	227	127	182	151	162	145	169	307	162	107
2013-10-25 9	3566	1351	1143	700	899	539	560	515	300	337	360	390	246	389	246	275	264	317	190	286	261	292	183	270	206	150	180	158	216	221	181	205	149	140	173	79	80	116	151	123	116	118	109	98	82	100	103	93	81
2013-10-25 10	3303	1235	873	601	800	450	485	484	314	340	305	317	203	335	212	237	185	254	143	213	250	200	150	230	204	108	152	132	163	183	196	152	123	103	136	69	52	63	118	119	82	75	87	57	93	96	66	83	68
2013-10-25 11	3461	1362	1140	727	888	521	588	509	340	318	330	340	260	297	276	235	266	275	189	190	271	219	140	185	185	162	152	109	153	180	216	179	137	89	143	64	80	105	114	99	110	96	78	84	124	89	54	95	81
2013-10-25 12	3326	1461	1052	707	773	589	604	508	471	310	298	326	349	238	292	222	284	258	188	206	216	240	159	225	179	209	136	137	150	173	168	165	111	96	114	85	65	93	95	88	87	108	89	102	87	80	57	94	61
2013-10-25 13	3534	1410	1111	653	797	473	613	530	347	304	321	376	303	239	291	231	266	269	166	223	262	262	145	227	226	154	157	137	189	186	218	172	134	112	118	109	101	94	127	111	71	78	96	103	98	95	91	106	73
2013-10-25 14	3710	1559	1387	647	894	510	645	522	349	395	320	405	303	291	288	274	253	254	178	253	296	234	203	229	268	135	150	172	180	186	224	180	145	100	160	88	110	120	93	119	132	70	91	101	111	116	75	105	82
2013-10-25 15	4024	1940	1714	929	1077	725	782	638	395	457	374	461	381	393	341	295	289	345	240	240	380	247	229	290	291	164	212	204	228	242	262	240	191	124	188	140	131	170	132	131	195	103	139	109	104	146	91	151	133
2013-10-25 16	4003	2109	1935	1185	1191	753	888	617	545	489	478	423	384	457	474	311	321	398	273	307	362	271	273	311	382	215	252	185	277	242	336	282	246	149	229	173	247	219	129	126	176	160	139	173	127	149	90	128	173
2013-10-25 17	3816	2986	2282	1618	1533	1451	1056	785	970	730	730	468	599	522	578	502	553	426	473	415	489	325	412	466	431	439	262	220	404	306	402	553	265	213	272	247	522	482	156	149	147	196	262	222	160	180	113	184	322
2013-10-25 18	2414	1729	1401	987	985	922	546	381	460	429	610	326	346	295	444	296	346	251	295	291	273	180	276	207	233	284	166	138	202	192	211	241	201	131	144	79	185	290	83	79	117	80	161	142	118	111	81	105	156
2013-10-25 19	1571	868	1027	706	574	489	313	271	302	214	297	168	298	166	289	189	161	166	177	164	137	111	110	91	134	163	127	122	114	94	105	104	134	68	80	73	110	124	78	52	83	40	98	119	56	59	41	46	65
2013-10-25 20	1174	542	876	547	424	384	192	161	249	124	152	124	249	101	217	134	128	133	95	134	130	93	89	65	120	86	56	49	92	82	104	87	82	39	72	62	104	84	40	28	46	39	84	97	43	42	45	18	51
2013-10-25 21	39	35	610	320	27	11	3	1	144	13	10	1	0	2	13	4	0	16	6	10	6	3	3	2	1	0	1	1	4	4	7	8	0	7	4	35	66	5	0	0	0	3	3	2	3	1	0	0	2
2013-10-25 22	14	10	37	0	12	2	4	0	11	4	6	0	0	0	0	0	0	0	2	0	0	0	0	0	4	0	0	1	2	1	6	1	0	2	0	0	0	2	0	1	0	0	0	0	1	0	0	0	1
2013-10-25 23	4	7	15	0	7	0	1	0	0	1	0	1	0	0	1	0	0	0	0	3	0	0	0	0	1	0	0	0	1	2	2	2	0	0	0	0	0	0	0	0	0	0	0	0	0	0	1	0	1
2013-10-26 0	10	3	4	0	2	0	2	0	0	0	8	1	0	0	0	1	0	0	0	0	0	0	0	1	1	0	0	0	0	3	1	0	0	0	0	0	0	0	0	0	0	0	0	0	0	0	0	0	0
2013-10-26 1	7	2	7	0	2	0	1	0	0	1	0	1	0	0	1	0	0	0	0	0	0	1	0	0	1	0	0	0	0	2	1	0	0	1	0	0	1	2	0	0	0	0	0	0	0	0	0	0	0
2013-10-26 2	4	0	3	0	0	0	1	0	0	1	0	0	0	0	0	1	0	2	0	0	0	0	0	0	0	0	0	0	0	0	1	0	0	0	0	0	0	0	0	0	0	0	0	0	0	0	0	0	0
2013-10-26 3	5	1	3	0	3	0	1	0	0	2	0	0	0	0	0	0	0	0	1	0	0	0	0	0	0	0	0	0	1	3	2	0	0	0	0	0	0	0	0	0	0	0	0	0	0	0	0	0	0
2013-10-26 4	4	0	2	0	1	0	6	0	0	0	0	0	0	0	0	0	0	0	0	0	1	1	0	2	1	0	0	0	0	1	1	2	0	0	0	0	0	0	0	0	0	0	0	0	0	0	0	0	0
2013-10-26 5	21	8	15	1	2	1	4	0	0	4	2	4	2	0	1	2	0	5	0	3	2	0	2	1	5	0	1	0	0	5	3	1	0	1	4	1	0	2	0	3	0	0	0	0	0	0	0	0	0
2013-10-26 6	1179	455	725	653	385	268	287	324	184	253	128	141	149	224	202	208	111	172	162	114	72	174	92	84	71	66	123	165	69	84	57	34	88	55	50	67	59	33	124	67	121	66	72	47	37	55	55	38	34
2013-10-26 7	2272	1016	1702	1286	712	723	602	548	551	557	375	397	461	471	397	426	302	360	400	258	163	299	325	196	125	181	227	229	186	165	86	96	180	155	101	285	147	70	239	131	191	159	151	140	93	104	135	84	53
2013-10-26 8	3227	1488	1884	1191	1014	858	708	690	499	533	519	559	448	539	404	441	439	410	451	315	246	331	346	270	190	229	251	227	236	221	179	176	202	226	176	181	99	102	222	202	193	156	143	125	147	121	153	79	76
2013-10-26 9	3603	1472	1442	976	1049	676	654	552	322	470	478	489	349	520	298	429	392	365	308	249	243	272	277	308	188	231	225	238	236	232	177	155	201	177	168	120	101	89	173	217	167	160	107	101	128	97	109	78	80
2013-10-26 10	3663	1621	1245	901	849	650	589	514	289	418	401	474	341	432	271	370	365	312	247	212	247	205	232	289	209	236	209	228	169	204	152	169	205	125	159	98	91	118	172	175	132	128	87	86	106	103	87	87	64
2013-10-26 11	3576	1547	1574	1031	965	635	630	490	367	405	417	453	449	356	303	316	393	333	226	208	266	230	241	265	215	260	189	169	145	183	161	158	210	145	127	115	126	144	151	200	137	108	121	97	123	107	85	86	111
2013-10-26 12	3576	1628	1361	968	875	730	711	496	412	370	423	459	468	363	328	309	341	359	245	219	237	227	228	294	251	256	157	169	166	219	173	152	176	150	121	107	122	140	135	162	131	99	131	135	112	118	91	103	74
2013-10-26 13	3990	1616	1422	955	990	714	675	588	355	449	437	441	427	316	335	340	400	302	236	212	270	242	245	358	279	267	159	171	200	196	225	169	175	165	125	97	104	128	147	158	121	86	124	153	123	113	90	100	70
2013-10-26 14	4115	1787	1368	968	903	679	719	623	371	445	454	531	441	402	322	268	424	325	239	240	311	252	261	323	398	253	170	186	156	217	210	187	209	142	168	97	122	140	142	192	137	82	153	170	86	124	87	118	95
2013-10-26 15	4496	1879	1450	1158	1054	736	797	661	385	448	487	518	516	441	381	313	484	378	268	259	310	225	280	292	395	257	185	251	190	201	257	217	197	137	190	138	105	185	146	223	146	135	150	165	127	131	91	124	109
2013-10-26 16	4121	1957	1769	1365	994	858	939	620	495	508	507	481	551	414	424	412	535	379	326	285	370	258	298	292	446	272	232	217	213	154	282	224	270	151	238	194	212	225	130	186	156	165	173	176	131	116	110	157	134
2013-10-26 17	3053	1668	1745	1225	947	1001	791	508	667	479	482	408	575	385	448	367	430	307	382	268	302	223	334	262	328	329	233	201	190	169	197	235	217	129	205	180	277	233	109	106	134	121	202	196	147	115	76	108	133
2013-10-26 18	2011	944	1192	672	568	728	421	318	408	309	332	220	358	228	368	227	264	212	234	183	167	137	196	157	184	195	131	124	93	126	138	125	128	105	115	89	102	132	58	64	123	77	133	130	86	57	58	59	63
2013-10-26 19	1512	557	884	623	380	416	290	169	292	152	186	137	268	136	260	163	143	139	134	102	131	94	118	92	135	83	91	108	62	90	99	79	90	52	72	90	107	88	44	38	88	35	84	108	58	49	41	44	42
2013-10-26 20	1089	470	789	479	303	324	199	124	266	113	133	107	212	91	225	100	97	92	78	83	121	74	55	73	110	75	53	62	63	70	90	59	68	41	69	61	119	65	26	33	39	33	87	80	39	32	42	34	37
2013-10-26 21	54	25	544	260	19	9	8	3	139	9	9	2	3	2	17	0	1	7	4	5	5	1	0	6	5	0	0	0	4	5	12	4	0	5	2	42	61	3	0	3	1	0	0	3	0	0	0	0	2
2013-10-26 22	27	6	40	2	10	2	1	0	6	1	2	1	0	0	5	0	0	1	0	1	0	1	0	0	1	0	2	0	0	1	2	0	0	1	0	1	1	5	0	0	0	0	0	0	2	0	1	0	1
2013-10-26 23	8	3	8	0	2	0	0	0	0	1	0	0	0	0	3	0	0	0	0	0	0	0	0	0	0	0	1	0	0	2	1	1	0	0	0	0	0	1	0	0	0	0	0	0	2	0	1	0	0
2013-10-27 0	6	2	6	0	4	0	0	0	0	2	5	2	0	0	0	1	1	0	0	0	0	0	0	0	0	0	0	0	1	1	1	1	0	0	0	0	0	0	0	0	0	0	0	0	0	0	0	0	1
2013-10-27 1	2	2	2	0	3	0	0	0	0	1	0	0	0	0	1	0	0	1	0	2	0	0	0	0	0	0	0	0	1	1	0	1	0	0	0	0	0	0	0	0	0	0	0	0	0	0	0	0	0
2013-10-27 2	4	0	1	0	2	0	0	0	0	0	1	0	0	0	0	0	0	0	0	0	0	0	0	1	1	0	0	0	0	0	0	0	0	0	0	0	0	0	0	0	0	1	0	0	0	0	0	0	0
2013-10-27 3	5	0	0	0	0	0	0	0	0	1	0	0	0	0	0	1	0	0	1	0	0	0	0	0	1	0	0	0	0	1	1	0	0	0	0	0	0	0	0	0	0	0	0	0	0	0	0	0	0
2013-10-27 4	0	2	5	0	0	0	0	1	0	0	0	0	0	0	0	0	1	1	0	0	1	0	0	2	1	0	0	0	0	3	1	1	0	0	0	1	0	0	0	2	0	0	0	0	0	0	0	0	1
2013-10-27 5	24	3	9	1	4	2	0	1	1	5	2	2	0	0	2	2	1	3	0	1	1	1	0	1	4	0	0	1	2	4	1	0	0	2	2	2	0	0	0	0	0	0	0	0	0	0	1	0	0
2013-10-27 6	995	401	583	464	253	222	224	252	102	206	87	139	125	206	161	148	93	139	117	82	51	126	75	76	63	36	97	144	60	50	46	36	89	50	50	59	52	19	89	49	70	53	60	30	29	31	41	23	19
2013-10-27 7	2002	759	1387	942	537	515	469	471	344	433	260	368	355	409	337	353	168	297	250	199	123	234	199	147	96	131	174	156	116	146	84	87	155	98	94	185	127	64	201	128	149	144	115	94	84	88	98	64	45
2013-10-27 8	2946	1303	1788	1040	767	623	625	568	402	479	350	567	425	562	385	418	282	389	295	276	220	326	317	264	153	197	196	243	164	206	154	130	234	141	154	179	109	91	208	185	180	130	134	137	99	94	146	89	75
2013-10-27 9	3572	1516	1671	977	873	702	668	574	365	560	417	572	405	531	392	410	360	402	338	227	206	250	300	294	154	209	264	255	179	194	173	163	227	154	172	115	92	92	211	186	123	133	131	106	112	74	80	98	89
2013-10-27 10	3608	1417	1512	959	965	741	689	547	378	507	430	493	400	470	361	455	467	354	274	196	281	256	270	269	225	234	232	238	190	245	178	142	232	133	170	105	102	114	161	203	174	120	115	136	116	101	93	83	87
2013-10-27 11	3512	1525	1525	1007	923	760	683	489	367	528	402	483	513	389	398	365	431	322	257	210	235	216	206	279	230	273	224	220	184	171	169	147	217	146	147	134	99	112	145	228	148	115	193	170	176	110	109	105	79
2013-10-27 12	3734	1614	1498	1019	829	772	698	497	514	435	430	402	542	366	414	375	523	301	254	214	211	248	209	323	240	262	189	197	166	199	159	159	159	155	142	120	103	159	145	176	130	146	144	163	158	106	95	100	86
2013-10-27 13	4263	1677	1462	1044	960	747	777	579	420	475	476	474	536	385	396	328	574	331	314	213	257	255	288	369	288	308	226	176	190	213	206	200	185	167	151	134	129	131	142	202	123	129	175	178	125	124	89	136	99
2013-10-27 14	4511	1746	1631	1064	921	850	756	632	414	492	509	550	518	410	431	301	621	377	279	210	323	249	295	340	346	263	219	224	190	232	240	181	215	152	152	135	165	171	132	200	123	140	159	185	169	123	109	121	92
2013-10-27 15	4388	1782	1710	1297	1054	943	871	650	458	495	512	578	644	475	461	386	604	439	308	240	350	245	327	293	462	296	210	251	209	242	271	206	263	170	231	153	158	206	156	199	144	141	187	201	125	111	83	136	110
2013-10-27 16	4131	1938	1803	1300	1033	985	846	601	516	594	568	561	640	496	538	423	578	454	314	291	356	249	321	272	446	297	225	279	178	174	282	192	273	150	227	169	160	209	127	187	148	128	179	224	152	133	99	129	160
2013-10-27 17	3169	1613	1654	1153	833	953	662	466	498	504	485	353	562	355	509	381	447	299	329	262	310	204	247	232	374	319	223	184	166	136	239	183	189	125	168	167	180	196	111	142	132	132	175	179	150	91	74	115	122
2013-10-27 18	2052	878	1161	770	586	593	434	247	397	270	288	257	382	202	371	206	275	202	205	171	180	140	188	116	183	170	157	131	109	105	154	122	166	93	105	88	116	125	70	70	106	78	102	104	92	77	48	62	82
2013-10-27 19	1412	636	926	599	389	454	238	189	312	187	189	166	262	138	241	156	157	134	134	136	148	92	115	81	123	116	93	95	76	75	82	78	87	51	78	83	98	91	56	45	70	61	81	73	70	39	31	33	37
2013-10-27 20	1040	473	765	467	263	332	172	145	262	120	145	114	217	85	222	119	93	89	78	103	125	71	70	55	84	75	68	43	75	45	96	65	51	32	70	71	118	58	24	17	31	31	97	50	43	36	27	40	28
2013-10-27 21	44	35	594	288	31	9	5	4	95	8	2	4	2	0	20	1	1	7	7	14	1	2	0	0	0	0	1	0	1	2	3	2	0	6	0	39	55	2	0	2	1	0	1	0	1	0	0	1	5
2013-10-27 22	9	7	42	1	4	1	1	3	3	5	3	0	0	0	0	0	0	0	1	0	0	3	0	0	0	0	0	0	2	2	2	0	0	1	0	0	0	1	0	0	0	0	0	0	0	0	1	0	4
2013-10-27 23	5	0	7	1	3	0	0	0	0	1	1	0	0	0	0	0	0	0	0	0	0	1	0	0	1	0	0	0	0	1	2	1	0	0	0	0	1	0	0	0	0	0	0	0	0	0	0	0	2
2013-10-28 0	4	3	1	0	2	0	0	0	0	2	1	0	0	0	2	1	0	0	0	1	0	0	0	0	1	0	0	0	1	1	2	2	0	0	0	0	0	1	0	0	0	0	0	0	0	0	0	0	1
2013-10-28 1	3	0	3	0	3	0	1	1	0	1	1	0	0	0	0	0	0	1	0	0	0	1	0	0	1	0	0	0	2	1	0	0	0	0	0	1	0	0	0	0	0	0	0	0	0	0	0	0	0
2013-10-28 2	2	0	1	0	1	0	10	2	0	0	0	0	0	0	0	0	0	0	0	0	0	0	0	2	0	0	0	0	1	0	2	0	0	0	0	0	0	0	0	0	0	0	0	0	0	0	0	0	0
2013-10-28 3	2	2	1	0	1	0	3	0	0	1	0	1	0	0	0	0	0	0	1	0	0	0	1	1	0	0	0	0	0	0	1	0	0	0	0	0	0	1	0	0	0	0	0	0	0	0	0	0	0
2013-10-28 4	2	0	3	0	2	0	0	0	0	0	0	1	0	0	0	0	0	0	0	1	0	0	0	1	1	0	0	0	0	2	0	1	0	1	0	0	0	1	0	0	0	0	0	0	0	0	0	0	0
2013-10-28 5	17	8	13	5	3	4	2	1	1	9	0	1	1	0	0	2	0	2	0	5	3	1	0	2	4	0	1	0	2	4	2	0	0	2	1	0	0	2	0	3	0	0	0	0	0	0	1	1	1
2013-10-28 6	1443	625	1240	932	476	434	458	423	326	435	178	349	213	343	238	298	169	233	209	212	103	244	185	101	81	82	176	295	112	108	85	83	136	116	62	140	93	51	176	63	167	129	110	42	52	73	107	55	39
2013-10-28 7	3214	2188	2269	1800	1108	1311	915	734	943	851	823	688	677	611	632	666	624	510	516	387	227	476	525	529	328	408	347	270	467	440	212	292	334	513	159	614	242	145	323	171	154	272	203	245	140	139	384	147	93
2013-10-28 8	4377	2688	2176	1062	1604	1100	796	724	756	581	844	546	454	605	445	482	602	472	406	456	329	479	295	492	368	404	314	186	579	516	324	360	262	512	184	311	123	195	257	214	127	173	115	153	164	181	287	171	128
2013-10-28 9	3315	1415	1228	632	938	432	482	580	271	329	358	393	243	408	252	275	265	303	193	231	307	295	168	237	217	158	167	171	236	239	206	191	138	106	130	87	80	91	143	110	118	108	84	81	94	90	120	93	66
2013-10-28 10	3494	1278	1061	568	886	363	498	517	259	311	262	351	216	313	221	286	167	201	169	155	277	250	153	209	180	144	154	153	155	181	202	158	112	106	150	83	63	88	106	107	103	112	79	77	65	97	64	84	70
2013-10-28 11	3552	1464	1237	758	902	557	569	594	353	300	325	335	294	318	243	267	210	267	190	213	311	204	142	209	190	175	142	123	149	164	232	186	137	92	177	59	90	106	119	135	85	94	91	91	82	109	68	80	101
2013-10-28 12	3465	1307	1105	641	924	536	533	448	340	330	351	321	358	297	233	270	285	287	161	191	259	248	140	182	185	208	136	115	137	211	188	145	109	96	119	86	68	120	113	88	81	98	90	82	108	86	56	95	58
2013-10-28 13	3602	1259	1217	640	914	497	548	480	387	282	308	303	308	258	224	242	205	281	158	179	252	253	166	207	235	157	131	133	191	222	210	156	118	115	132	84	78	98	117	86	89	88	76	81	85	113	96	88	54
2013-10-28 14	3820	1401	1034	573	959	458	570	509	258	341	326	349	302	313	215	247	224	266	177	197	302	279	181	209	213	154	142	183	176	219	224	185	143	99	145	79	83	119	111	85	102	72	90	91	86	96	63	87	91
2013-10-28 15	4478	1865	1505	890	1150	558	709	680	370	446	393	441	436	390	297	329	241	324	208	248	401	279	199	275	308	164	214	205	201	231	300	286	197	124	174	101	105	173	109	126	107	108	97	98	104	136	89	119	158
2013-10-28 16	4374	2176	1907	1149	1162	723	814	619	538	501	478	477	511	419	443	413	295	365	287	319	402	284	267	311	387	197	275	272	250	236	351	280	239	148	238	175	280	220	133	130	172	183	135	177	107	158	96	124	157
2013-10-28 17	3739	3193	2593	1842	1605	1475	1055	730	1014	796	809	553	705	531	595	530	608	438	486	476	563	317	517	461	506	501	327	239	425	292	459	569	277	241	317	271	580	550	172	142	160	222	264	253	174	227	123	181	372
2013-10-28 18	2297	1721	1467	987	984	926	569	409	569	489	588	371	418	284	417	371	359	285	334	342	251	165	246	188	228	303	205	173	231	158	193	221	209	138	123	107	218	316	72	96	123	135	151	147	123	110	84	87	167
2013-10-28 19	1458	917	1013	743	576	526	302	267	316	182	264	217	313	200	310	235	175	173	161	182	137	119	116	80	109	158	98	120	91	87	86	109	143	64	74	82	125	114	48	64	75	55	102	87	50	39	45	43	72
2013-10-28 20	1110	630	845	548	370	409	218	153	314	124	201	160	238	114	250	123	118	102	97	106	122	89	78	74	72	103	63	52	74	50	89	79	73	53	89	76	113	95	34	53	47	48	89	65	55	38	44	39	50
2013-10-28 21	45	29	629	315	26	8	3	5	134	13	8	2	2	0	14	0	3	7	3	15	5	3	1	1	4	0	1	0	10	3	5	4	0	4	3	46	67	5	0	0	1	1	1	2	3	1	4	1	4
2013-10-28 22	16	6	42	2	7	2	3	0	3	8	2	1	0	0	3	0	0	0	0	5	0	2	1	1	0	0	0	0	1	1	2	2	0	1	0	0	0	0	0	0	0	0	0	0	1	0	0	0	0
2013-10-28 23	4	2	14	1	4	1	1	1	1	0	2	2	0	0	1	0	0	0	0	2	0	1	0	0	1	0	0	0	0	2	3	1	0	1	0	0	1	2	0	0	0	0	0	0	2	0	0	0	0
2013-10-29 0	4	1	4	0	3	0	1	0	0	0	2	0	0	0	0	2	0	0	1	0	0	1	0	0	1	0	0	0	1	1	0	1	0	0	0	0	1	1	0	0	0	0	0	0	0	0	1	0	1
2013-10-29 1	1	0	6	1	3	0	0	0	0	1	0	0	0	0	1	0	0	0	0	0	0	0	0	1	1	0	0	0	0	0	1	0	0	0	0	0	0	0	0	0	0	0	0	0	0	0	0	0	1
2013-10-29 2	2	0	6	0	1	0	1	0	0	0	0	0	0	0	0	0	0	1	0	0	0	0	0	1	2	0	0	0	0	3	0	0	0	0	0	0	0	0	0	0	0	0	0	0	0	0	0	0	0
2013-10-29 3	4	0	1	0	0	0	0	0	0	2	0	0	0	0	0	0	0	0	1	0	0	0	1	1	1	0	0	0	1	1	3	0	0	0	0	0	0	0	0	0	0	0	0	0	0	0	1	0	0
2013-10-29 4	5	0	0	0	0	0	3	0	0	0	3	0	0	0	1	0	0	0	1	0	1	0	0	2	0	0	0	0	0	2	0	0	0	0	0	0	0	1	0	1	0	0	0	0	0	0	1	0	0
2013-10-29 5	28	4	11	8	4	2	5	0	1	8	2	3	0	0	1	2	0	0	0	2	2	2	0	3	4	0	0	0	1	7	0	0	0	5	1	0	1	2	0	1	0	0	0	0	0	0	2	0	1
2013-10-29 6	1390	630	1218	990	487	377	444	460	331	400	195	301	185	364	219	304	160	222	200	208	110	215	162	100	78	69	186	270	95	120	85	82	127	102	56	151	99	53	194	83	164	125	120	38	64	81	102	68	35
2013-10-29 7	3168	2139	2420	1913	1168	1341	944	778	1004	916	755	734	680	656	671	802	716	546	582	463	249	517	584	517	328	396	378	341	445	405	210	295	334	549	152	649	258	123	343	152	164	300	213	233	213	163	407	186	87
2013-10-29 8	4663	2722	2249	1198	1651	1383	869	697	701	598	844	694	499	642	474	620	608	482	434	480	370	525	429	520	380	348	333	187	533	477	322	341	305	463	183	304	138	184	289	202	152	175	130	213	179	186	326	176	127
2013-10-29 9	3730	1419	1298	697	903	481	540	466	312	350	364	453	257	413	256	330	286	326	188	271	301	299	160	306	209	156	199	192	232	224	191	204	149	158	156	88	69	106	155	141	108	86	91	99	91	128	121	99	93
2013-10-29 10	3535	1214	1011	593	878	392	535	484	242	319	300	357	234	359	233	283	228	278	132	178	283	221	137	214	206	147	185	149	170	207	217	182	146	102	148	73	76	86	127	116	72	72	74	77	79	93	48	89	69
2013-10-29 11	3481	1524	1250	811	887	535	542	523	332	349	309	338	352	318	226	308	237	264	169	205	287	210	132	206	175	201	185	141	138	183	200	164	144	100	125	81	91	103	112	106	99	99	81	108	103	103	75	92	105
2013-10-29 12	3320	1479	1026	716	881	542	525	490	278	305	343	337	380	260	298	261	266	258	153	197	239	215	147	173	203	201	144	123	175	191	184	170	130	89	100	68	68	93	82	118	75	80	93	87	106	91	64	87	58
2013-10-29 13	3494	1357	1179	647	761	494	570	468	319	322	296	291	345	283	214	264	184	261	180	177	285	301	140	241	249	144	129	142	171	227	190	176	129	83	85	86	82	107	117	97	90	98	88	92	88	103	84	95	65
2013-10-29 14	3519	1503	1055	680	881	448	641	493	314	361	297	329	353	304	259	243	191	259	165	178	308	248	148	230	253	167	132	138	175	204	234	165	106	95	143	78	82	112	94	96	75	86	97	100	70	107	76	103	69
2013-10-29 15	3954	1896	1422	886	1152	584	827	711	366	445	371	400	412	367	310	386	238	354	232	237	380	249	157	251	320	177	193	230	257	256	311	240	182	123	188	118	129	159	136	152	106	116	93	90	102	131	91	128	160
2013-10-29 16	4256	2137	1987	1249	1197	742	920	690	557	517	440	415	510	406	474	365	306	396	293	266	434	305	210	325	363	213	263	250	266	259	362	296	264	130	250	197	256	229	123	159	170	131	143	188	108	134	105	175	182
2013-10-29 17	3904	3098	2490	1742	1675	1422	1135	778	1039	741	803	543	771	495	592	479	623	411	472	483	506	333	459	523	484	474	314	228	407	306	454	523	305	224	301	247	654	589	161	189	157	192	268	251	183	236	124	201	367
2013-10-29 18	2495	1614	1557	1062	1073	819	642	452	607	444	525	322	453	334	447	348	387	334	316	311	276	191	271	204	229	330	195	193	165	159	204	258	206	145	137	126	217	268	98	95	128	124	159	141	87	111	83	85	164
2013-10-29 19	1705	848	1104	831	588	513	327	334	340	198	292	161	340	174	306	186	184	174	154	146	186	139	132	102	123	155	103	141	113	75	87	104	120	65	88	98	144	135	44	84	81	66	114	92	66	60	46	54	55
2013-10-29 20	1238	703	930	581	435	407	208	222	293	139	191	126	252	89	278	137	118	118	93	112	134	101	96	84	110	118	66	72	95	69	116	82	82	56	72	62	127	111	30	54	59	41	108	98	52	43	29	43	42
2013-10-29 21	52	25	617	363	24	12	3	6	151	5	9	7	3	0	12	1	1	7	6	10	3	3	4	2	1	3	1	1	2	4	8	3	0	6	4	44	75	3	1	2	0	0	0	1	0	0	1	0	7
2013-10-29 22	17	7	39	3	9	1	1	0	7	4	1	1	1	0	1	0	0	0	0	1	1	3	0	0	0	0	0	0	5	2	2	0	0	0	0	0	4	2	0	0	0	0	0	0	1	0	1	0	3
2013-10-29 23	7	1	13	0	6	0	2	1	0	0	0	0	0	0	0	0	0	0	1	0	0	0	0	0	1	1	0	0	0	1	5	0	0	1	0	1	0	0	0	0	0	0	0	0	0	0	0	0	0
2013-10-30 0	7	2	2	0	4	0	1	0	0	1	1	1	0	0	1	1	0	0	0	0	0	1	0	0	1	0	0	0	0	1	0	0	0	1	0	0	0	1	0	0	0	0	0	0	0	0	0	0	0
2013-10-30 1	2	4	6	0	4	0	0	0	0	0	0	0	0	0	1	0	0	1	0	0	0	0	0	1	0	0	0	0	0	0	0	2	0	1	0	0	0	0	0	0	0	0	0	0	0	0	0	0	2
2013-10-30 2	4	0	3	0	0	0	0	0	0	0	0	0	0	0	0	0	2	0	0	2	0	0	0	1	2	1	0	0	1	1	1	0	0	1	0	0	0	0	0	0	0	0	0	0	0	0	0	0	0
2013-10-30 3	1	0	5	0	0	0	0	0	0	1	0	0	0	0	0	0	0	0	1	0	0	0	0	0	0	0	0	0	0	2	1	0	0	0	0	0	0	0	0	0	0	0	0	0	0	0	0	0	0
2013-10-30 4	2	4	5	1	0	0	2	0	0	2	0	0	0	0	0	0	0	0	0	0	1	1	1	2	0	0	0	0	0	3	0	0	0	0	0	0	0	1	0	2	0	0	0	0	0	0	0	0	0
2013-10-30 5	20	6	10	2	9	1	5	1	1	3	3	1	0	0	1	2	0	1	0	5	3	0	0	2	3	0	0	0	0	3	1	0	0	1	2	1	0	2	0	2	0	0	0	2	0	0	4	2	0
2013-10-30 6	1390	607	1277	995	543	416	455	500	330	448	204	306	256	358	235	311	184	215	197	207	101	222	163	92	84	80	213	278	106	107	93	89	145	112	66	160	110	59	189	86	161	134	114	44	62	90	106	69	46
2013-10-30 7	3455	2199	2535	1937	1294	1468	976	844	1028	907	805	737	750	613	689	695	685	530	550	479	252	498	592	544	341	429	361	321	495	449	200	279	407	558	169	694	255	173	342	181	172	240	224	258	173	171	401	178	81
2013-10-30 8	4821	2830	2371	1281	1705	1355	898	757	779	661	781	630	550	696	489	577	643	498	442	481	371	506	375	507	400	381	317	255	548	532	356	414	330	492	216	322	143	224	332	228	126	189	146	183	189	185	302	180	129
2013-10-30 9	3575	1403	1226	691	971	552	623	509	312	359	386	405	304	498	267	356	273	299	196	234	291	290	143	286	231	161	203	187	234	250	199	218	154	172	135	99	84	99	159	133	120	114	99	109	97	103	121	78	83
2013-10-30 10	3384	1239	997	570	873	432	526	462	269	322	309	343	242	383	216	267	168	289	185	158	266	239	134	205	212	112	163	160	192	225	214	200	136	108	158	70	49	77	124	94	93	110	95	93	83	98	60	69	88
2013-10-30 11	3566	1435	1194	802	931	566	598	528	326	323	354	332	336	346	241	262	265	299	194	192	276	206	167	228	202	181	147	136	161	216	220	194	136	117	142	71	80	106	116	123	87	111	85	99	133	95	66	100	78
2013-10-30 12	3267	1565	1089	671	898	548	595	439	419	290	334	355	381	282	274	271	250	275	202	197	260	228	135	195	198	190	149	123	165	153	171	160	139	95	110	57	59	106	111	114	90	91	114	105	134	82	79	82	56
2013-10-30 13	3563	1365	1198	738	843	463	561	467	333	311	303	323	285	286	274	266	249	270	194	228	250	302	124	257	278	159	134	132	222	203	192	188	154	91	117	100	70	124	101	100	101	88	99	90	83	110	88	95	70
2013-10-30 14	3730	1550	1132	672	836	491	618	456	313	323	316	364	300	327	261	279	206	268	162	184	287	228	145	221	239	125	160	150	166	173	214	184	137	91	148	99	62	115	128	117	87	83	105	116	95	99	65	98	85
2013-10-30 15	4221	1870	1485	767	975	600	755	629	356	469	377	454	304	383	281	334	250	353	238	284	384	249	168	258	293	153	204	217	276	234	303	251	198	130	191	99	110	171	114	173	106	116	110	93	106	121	83	126	146
2013-10-30 16	3963	2139	1831	1135	1033	688	866	566	516	525	437	475	454	466	441	415	320	384	248	369	427	287	220	292	354	196	280	211	259	227	327	279	252	131	215	150	214	236	111	161	162	159	104	144	149	133	73	146	178
2013-10-30 17	3061	2748	1722	1531	1233	1321	942	614	856	588	739	476	653	412	587	443	612	434	375	403	423	277	415	391	385	399	246	190	333	250	374	533	271	216	261	196	481	479	121	107	125	165	229	210	182	162	131	166	297
2013-10-30 18	2016	1441	1200	725	834	946	529	358	483	392	464	333	386	257	354	256	330	284	276	309	263	155	218	186	191	299	168	136	204	131	181	220	210	114	106	60	147	262	67	68	124	108	117	125	99	95	54	74	160
2013-10-30 19	1254	820	864	541	482	488	282	239	259	174	261	196	244	184	231	147	186	183	138	126	153	110	121	104	117	127	94	95	88	92	96	99	127	73	71	51	101	118	49	56	98	46	73	56	64	38	42	42	73
2013-10-30 20	933	325	506	440	218	421	192	132	225	85	84	86	196	85	177	78	52	85	71	95	91	84	54	37	80	117	50	42	49	31	84	41	57	23	56	46	100	53	18	35	45	22	91	57	24	44	22	29	25
2013-10-30 21	39	11	186	291	20	25	4	0	125	3	4	2	0	2	16	0	1	2	1	7	4	2	0	1	2	6	0	1	2	3	2	0	0	1	3	35	60	0	0	1	0	1	0	0	1	0	0	1	2
2013-10-30 22	10	6	15	1	7	3	3	0	1	3	1	0	0	0	4	0	0	1	0	3	0	0	0	0	0	0	0	0	1	2	0	1	0	1	0	0	1	0	0	0	0	0	0	2	0	0	0	0	0
2013-10-30 23	4	2	4	0	2	0	1	0	1	0	2	0	0	0	1	0	0	0	3	0	0	0	0	0	0	0	0	0	0	0	1	0	0	0	0	0	0	0	0	0	0	0	0	0	0	0	1	0	0
2013-10-31 0	3	4	6	0	1	2	0	0	0	0	0	0	0	0	1	1	0	0	0	0	0	1	0	0	0	0	1	0	1	0	0	1	0	0	0	0	0	1	0	0	0	0	0	0	0	0	0	0	0
2013-10-31 1	4	1	1	0	0	0	0	0	0	1	0	0	0	0	0	0	0	0	0	4	0	2	0	1	0	1	0	0	0	0	0	0	0	0	0	0	0	0	0	0	0	0	0	0	0	0	0	0	1
2013-10-31 2	2	0	4	0	0	0	0	0	0	2	0	0	0	0	0	0	0	0	0	0	1	1	0	0	0	0	0	0	0	1	2	0	0	0	0	0	0	0	0	0	0	0	0	0	0	0	0	0	0
2013-10-31 3	4	0	1	1	0	0	0	0	0	0	0	0	0	0	0	0	0	0	2	0	0	1	0	0	1	0	0	0	0	0	2	0	0	0	0	0	0	0	0	0	0	0	0	0	0	0	0	0	1
2013-10-31 4	5	1	2	0	2	0	2	0	0	2	0	0	0	0	0	0	0	0	0	0	1	1	1	2	0	0	0	0	0	3	0	0	0	0	0	0	0	2	0	0	0	0	0	0	0	0	1	0	0
2013-10-31 5	17	5	10	3	7	2	0	0	0	9	0	3	0	0	1	2	0	2	0	5	4	0	0	0	4	0	1	0	0	5	1	1	0	2	1	1	0	2	0	1	0	0	0	0	0	0	2	1	0
2013-10-31 6	767	206	1102	861	211	343	331	241	225	279	61	158	207	236	229	180	67	151	151	163	58	114	85	26	38	47	144	261	41	47	53	39	78	36	36	123	77	20	117	61	127	111	107	49	27	62	44	58	8
[truncated: 329 more rows]
[truncated: 1,339 more columns]
